# Supplementary material for: Proteomic Analysis of Marinesco–Sjogren Syndrome Fibroblasts Indicates Pro-Survival Metabolic Adaptation to SIL1 Loss
Source: Int J Mol Sci. 2021 Nov 18;22(22):12449. doi: 10.3390/ijms222212449 (PMC8620507; doi:10.3390/ijms222212449)
Supplement: Supplementary file 1 [file ijms-22-12449-s001.zip]

Archive with 13 entries (13 files):
- Supplementary figures_Proof/._Diapositiva1.tiff
- Supplementary figures_Proof/._Diapositiva2.tiff
- Supplementary figures_Proof/._Diapositiva3.tiff
- Supplementary figures_Proof/Diapositiva1.tiff
- Supplementary figures_Proof/Diapositiva2.tiff
- Supplementary figures_Proof/Diapositiva3.tiff
- Supplementary figures_Proof/Table S1 Proteomics.xlsx
- Supplementary figures_Proof/Table S2 Biological Process.xlsx
- Supplementary figures_Proof/Table S3 - Molecular Functions.xlsx
- Supplementary figures_Proof/Table S4 - Cellular Components.xlsx
- Supplementary figures_Proof/Table S5 - KEGG Pathways.xlsx
- Supplementary figures_Proof/Table S6 - Canonical Pathways.xlsx
- Supplementary figures_Proof/Table S7 - Disease or Functions.xlsx
