# Supplementary material for: Proteomic Analysis of Marinesco–Sjogren Syndrome Fibroblasts Indicates Pro-Survival Metabolic Adaptation to SIL1 Loss
Source: Int J Mol Sci. 2021 Nov 18;22(22):12449. doi: 10.3390/ijms222212449 (PMC8620507; doi:10.3390/ijms222212449)
Supplement: Supplementary file 1 [file ijms-22-12449-s001.zip › Supplementary figures_Proof/Table S1 Proteomics.xlsx]

## Sheet: Proteomica
PROTEIN ID	PROTEIN NAMES	GENE NAMES	EXPRESSION IN SIL1-/-	-log(p-value)
P49588	Alanine--tRNA ligase, cytoplasmic	AARS	down	4.29596
P28288	ATP-binding cassette sub-family D member 3	ABCD3	up	3.32924
P09110	3-ketoacyl-CoA thiolase, peroxisomal	ACAA1	up	4.94822
P42765	3-ketoacyl-CoA thiolase, mitochondrial	ACAA2	up	3.34255
P49748	Very long-chain specific acyl-CoA dehydrogenase, mitochondrial	ACADVL	up	3.78094
Q99798	Aconitate hydratase, mitochondrial	ACO2	up	3.26301
Q96CM8	Acyl-CoA synthetase family member 2, mitochondrial	ACSF2	up	2.44742
O95573	Long-chain-fatty-acid--CoA ligase 3	ACSL3	down	2.87234
P12814	Alpha-actinin-1	ACTN1	down	3.69425
P11766	Alcohol dehydrogenase class-3	ADH5	up	3.63321
P55263	Adenosine kinase	ADK	down	2.02567
P23526	Adenosylhomocysteinase	AHCY	down	2.90546
Q09666	Neuroblast differentiation-associated protein AHNAK	AHNAK	down	5.11735
Q8IVF2	Protein AHNAK2	AHNAK2	up	5.32637
O95831	Apoptosis-inducing factor 1, mitochondrial	AIFM1	up	3.9857
Q12904	Aminoacyl tRNA synthase complex-interacting multifunctional protein 1	AIMP1	down	2.72142
Q9UIJ7	GTP:AMP phosphotransferase AK3, mitochondrial	AK3	up	3.62486
Q02952	A-kinase anchor protein 12	AKAP12	down	5.423
P42330	Aldo-keto reductase family 1 member C3	AKR1C3	up	3.09092
O43488	Aflatoxin B1 aldehyde reductase member 2	AKR7A2	up	2.21988
P13716	Delta-aminolevulinic acid dehydratase	ALAD	up	2.36853
Q13740	CD166 antigen	ALCAM	down	3.3682
P30837	Aldehyde dehydrogenase X, mitochondrial	ALDH1B1	up	2.4213
P51648	Fatty aldehyde dehydrogenase	ALDH3A2	up	3.53468
Q02252	Methylmalonate-semialdehyde dehydrogenase [acylating], mitochondrial	ALDH6A1	up	1.8975
P49419	Alpha-aminoadipic semialdehyde dehydrogenase	ALDH7A1	up	3.82212
Q86V81	THO complex subunit 4	ALYREF	down	2.81363
Q9NW15	Anoctamin-10	ANO10	up	2.49825
Q92688	Acidic leucine-rich nuclear phosphoprotein 32 family member B	ANP32B	down	2.88326
P15144	Aminopeptidase N	ANPEP	up	3.65976
P50995	Annexin A11	ANXA11	down	4.62993
P07355	Annexin A2	ANXA2	up	5.84036
P09525	Annexin A4	ANXA4	up	3.83229
P08758	Annexin A5	ANXA5	up	4.36062
O95782	AP-2 complex subunit alpha-1	AP2A1	up	3.4957
P27695	DNA-(apurinic or apyrimidinic site) lyase	APEX1	down	2.28368
Q9HDC9	Adipocyte plasma membrane-associated protein	APMAP	up	2.41153
P05067	Amyloid beta A4 protein	APP	up	2.28012
Q8NEU8	DCC-interacting protein 13-beta	APPL2	up	2.803
P36405	ADP-ribosylation factor-like protein 3	ARL3	down	3.12689
O75915	PRA1 family protein 3	ARL6IP5	up	2.17913
Q9NVJ2	ADP-ribosylation factor-like protein 8B	ARL8B	up	5.61473
P15848	Arylsulfatase B	ARSB	up	2.17666
Q13510	Acid ceramidase	ASAH1	up	3.08897
O43681	ATPase ASNA1	ASNA1	up	2.05898
P00966	Argininosuccinate synthase	ASS1	up	3.42215
P31939	Bifunctional purine biosynthesis protein PURH	ATIC	down	4.44711
Q6DD88	Atlastin-3	ATL3	up	3.95476
P16615	Sarcoplasmic/endoplasmic reticulum calcium ATPase 2	ATP2A2	up	3.57596
P23634	Plasma membrane calcium-transporting ATPase 4	ATP2B4	up	5.36104
P06576	ATP synthase subunit beta, mitochondrial	ATP5B	up	3.55194
O75964	ATP synthase subunit g, mitochondrial	ATP5L	up	3.51157
Q93050	V-type proton ATPase 116 kDa subunit a isoform 1	ATP6V0A1	up	4.64765
P61421	V-type proton ATPase subunit d 1	ATP6V0D1	up	3.69827
P38606	V-type proton ATPase catalytic subunit A	ATP6V1A	up	2.98109
P21281	V-type proton ATPase subunit B, brain isoform	ATP6V1B2	up	3.93917
P21283	V-type proton ATPase subunit C 1	ATP6V1C1	up	2.78698
Q9Y5K8	V-type proton ATPase subunit D	ATP6V1D	up	4.30818
P36543	V-type proton ATPase subunit E 1	ATP6V1E1	up	2.49098
Q9UI12	V-type proton ATPase subunit H	ATP6V1H	up	3.80401
O95817	BAG family molecular chaperone regulator 3	BAG3	up	2.82809
P80723	Brain acid soluble protein 1	BASP1	up	4.28844
Q07812	Apoptosis regulator BAX	BAX	down	2.46321
Q9NYF8	Bcl-2-associated transcription factor 1	BCLAF1	down	2.45414
P53004	Biliverdin reductase A	BLVRA	down	2.38812
P30043	Flavin reductase (NADPH)	BLVRB	down	2.59041
O43684	Mitotic checkpoint protein BUB3	BUB3	down	3.81627
P54289	Voltage-dependent calcium channel subunit alpha-2/delta-1	CACNA2D1	up	4.54432
Q9HB71	Calcyclin-binding protein	CACYBP	down	3.69472
P27708	CAD protein	CAD	down	2.57109
O43852	Calumenin	CALU	up	3.30246
Q13557	Calcium/calmodulin-dependent protein kinase type II subunit delta	CAMK2D	up	2.80785
P27824	Calnexin	CANX	up	2.96965
P40121	Macrophage-capping protein	CAPG	up	3.96446
Q14444	Caprin-1	CAPRIN1	down	3.41044
P04040	Catalase	CAT	up	6.32799
Q03135	Caveolin-1	CAV1	up	4.7634
P51636	Caveolin-2	CAV2	up	3.74184
Q13185	Chromobox protein homolog 3	CBX3	down	3.45202
Q8N163	Cell cycle and apoptosis regulator protein 2	CCAR2	down	3.04998
P40227	T-complex protein 1 subunit zeta	CCT6A	down	2.96426
Q6YHK3	CD109 antigen	CD109	up	3.37679
Q5ZPR3	CD276 antigen	CD276	down	4.22831
P16070	CD44 antigen	CD44	up	4.43149
E9PR17	CD59 glycoprotein	CD59	up	5.09337
P60033	CD81 antigen	CD81	up	3.77743
P21926	CD9 antigen	CD9	up	1.77325
Q9Y5S2	Serine/threonine-protein kinase MRCK beta	CDC42BPB	up	1.95077
Q9UKY7	Protein CDV3 homolog	CDV3	down	2.58868
Q5SW79	Centrosomal protein of 170 kDa	CEP170	down	3.75486
P23528	Cofilin-1	CFL1	down	4.02522
Q07065	Cytoskeleton-associated protein 4	CKAP4	up	5.80005
Q14008	Cytoskeleton-associated protein 5	CKAP5	down	2.72355
P12277	Creatine kinase B-type	CKB	up	5.36778
Q8NFW8	N-acylneuraminate cytidylyltransferase	CMAS	up	2.42457
P30085	UMP-CMP kinase	CMPK1	up	3.19706
Q15417	Calponin-3	CNN3	down	3.01306
P09543	2,3-cyclic-nucleotide 3-phosphodiesterase	CNP	up	2.47378
Q9Y2B0	Protein canopy homolog 2	CNPY2	up	3.72196
Q99715	Collagen alpha-1(XII) chain	COL12A1	down	3.44712
P02452	Collagen alpha-1(I) chain	COL1A1	down	4.58521
P08123	Collagen alpha-2(I) chain	COL1A2	down	3.23133
P21964	Catechol O-methyltransferase	COMT	up	3.55656
Q9BT78	COP9 signalosome complex subunit 4	COPS4	down	4.48138
P61923	Coatomer subunit zeta-1	COPZ1	down	4.12797
Q16630	Cleavage and polyadenylation specificity factor subunit 6	CPSF6	down	3.16353
P50416	Carnitine O-palmitoyltransferase 1, liver isoform	CPT1A	up	3.34041
P29373	Cellular retinoic acid-binding protein 2	CRABP2	down	3.65099
Q6UXH1	Cysteine-rich with EGF-like domain protein 2	CRELD2	up	1.8952
P52943	Cysteine-rich protein 2	CRIP2	up	4.66238
Q08257	Quinone oxidoreductase	CRYZ	up	5.09999
O75534	Cold shock domain-containing protein E1	CSDE1	down	3.88314
P55060	Exportin-2	CSE1L	down	4.64164
Q6UVK1	Chondroitin sulfate proteoglycan 4	CSPG4	down	4.86329
P21291	Cysteine and glycine-rich protein 1	CSRP1	down	2.59202
P56545	C-terminal-binding protein 2	CTBP2	down	3.11732
Q96CG8	Collagen triple helix repeat-containing protein 1	CTHRC1	up	4.28702
P35221	Catenin alpha-1	CTNNA1	down	4.08604
P35222	Catenin beta-1	CTNNB1	down	2.37579
O60716	Catenin delta-1	CTNND1	down	2.18529
P10619	Lysosomal protective protein	CTSA	up	2.32171
P07858	Cathepsin B	CTSB	up	5.96127
P07339	Cathepsin D	CTSD	up	3.1571
P43235	Cathepsin K	CTSK	up	5.08553
Q9UBR2	Cathepsin Z	CTSZ	up	2.66886
Q13620	Cullin-4B	CUL4B	down	3.50478
P00167	Cytochrome b5	CYB5A	up	3.5535
P00387	NADH-cytochrome b5 reductase 3	CYB5R3	up	5.54594
Q53TN4	Cytochrome b reductase 1	CYBRD1	up	1.77814
P98082	Disabled homolog 2	DAB2	down	2.47819
P07585	Decorin	DCN	up	2.244
P39656	Dolichyl-diphosphooligosaccharide--protein glycosyltransferase 48 kDa subunit	DDOST	up	3.22222
Q92841	Probable ATP-dependent RNA helicase DDX17	DDX17	down	4.96221
P17844	Probable ATP-dependent RNA helicase DDX5	DDX5	down	4.668
P26196	Probable ATP-dependent RNA helicase DDX6	DDX6	down	2.70323
O00273	DNA fragmentation factor subunit alpha	DFFA	down	2.47164
Q15392	Delta(24)-sterol reductase	DHCR24	up	5.35157
Q9Y394	Dehydrogenase/reductase SDR family member 7	DHRS7	up	3.19323
Q08211	ATP-dependent RNA helicase A	DHX9	down	5.42449
P09622	Dihydrolipoyl dehydrogenase, mitochondrial	DLD	up	4.59331
O75165	DnaJ homolog subfamily C member 13	DNAJC13	up	2.75859
Q9UHL4	Dipeptidyl peptidase 2	DPP7	up	2.86075
Q16555	Dihydropyrimidinase-related protein 2	DPYSL2	up	5.89192
P60981	Destrin	DSTN	down	2.16775
Q8TEA8	D-tyrosyl-tRNA(Tyr) deacylase 1	DTD1	down	2.57238
Q13011	Delta(3,5)-Delta(2,4)-dienoyl-CoA isomerase, mitochondrial	ECH1	up	3.43928
P30084	Enoyl-CoA hydratase, mitochondrial	ECHS1	up	3.87417
P42126	Enoyl-CoA delta isomerase 1, mitochondrial	ECI1	up	2.64003
Q15075	Early endosome antigen 1	EEA1	up	3.83148
P13639	Elongation factor 2	EEF2	down	4.83161
Q15029	116 kDa U5 small nuclear ribonucleoprotein component	EFTUD2	down	4.40186
Q9NZN3	EH domain-containing protein 3	EHD3	down	4.60916
Q9BY44	Eukaryotic translation initiation factor 2A	EIF2A	down	2.37531
P05198	Eukaryotic translation initiation factor 2 subunit 1	EIF2S1	down	2.63227
O15371	Eukaryotic translation initiation factor 3 subunit D	EIF3D	down	1.88108
Q14240	Eukaryotic initiation factor 4A-II	EIF4A2	up	3.07487
P23588	Eukaryotic translation initiation factor 4B	EIF4B	down	1.97361
Q04637	Eukaryotic translation initiation factor 4 gamma 1	EIF4G1	down	2.67112
O60841	Eukaryotic translation initiation factor 5B	EIF5B	down	3.00014
P56537	Eukaryotic translation initiation factor 6	EIF6	down	3.09178
Q15717	ELAV-like protein 1	ELAVL1	down	3.58926
Q9Y6C2	EMILIN-1	EMILIN1	down	2.39584
Q9HC35	Echinoderm microtubule-associated protein-like 4	EML4	down	2.37781
P17813	Endoglin	ENG	down	4.18986
P06733	Alpha-enolase	ENO1	down	4.23662
P07099	Epoxide hydrolase 1	EPHX1	up	5.37868
Q969X5	Endoplasmic reticulum-Golgi intermediate compartment protein 1	ERGIC1	up	5.64958
Q96HE7	ERO1-like protein alpha	ERO1L	up	4.43182
A0FGR8	Extended synaptotagmin-2	ESYT2	up	2.28125
P13804	Electron transfer flavoprotein subunit alpha, mitochondrial	ETFA	up	2.85556
P38117	Electron transfer flavoprotein subunit beta	ETFB	up	2.66262
O95571	Persulfide dioxygenase ETHE1, mitochondrial	ETHE1	up	2.09386
Q01844	RNA-binding protein EWS	EWSR1	down	2.89709
Q96KP1	Exocyst complex component 2	EXOC2	up	2.16134
P15311	Ezrin	EZR	down	4.53257
P05413	Fatty acid-binding protein, heart	FABP3	up	2.31055
Q96GK7	Fumarylacetoacetate hydrolase domain-containing protein 2A	FAHD2A	up	2.21818
Q8IWE2	Protein NOXP20	FAM114A1	down	2.9378
Q9BZQ8	Protein Niban	FAM129A	down	5.37816
Q12884	Prolyl endopeptidase FAP	FAP	up	3.65448
P49327	Fatty acid synthase	FASN	down	4.35997
P98095	Fibulin-2	FBLN2	down	3.12686
P35555	Fibrillin-1	FBN1	up	4.0105
P07954	Fumarate hydratase, mitochondrial	FH	down	3.74818
Q13642	Four and a half LIM domains protein 1	FHL1	down	2.56072
A0A0B4J203	Platelet-derived growth factor receptor alpha	FIP1L1	up	3.27816
Q96AY3	Peptidyl-prolyl cis-trans isomerase FKBP10	FKBP10	up	3.67688
P62942	Peptidyl-prolyl cis-trans isomerase FKBP1A	FKBP1A	up	2.29875
O95302	Peptidyl-prolyl cis-trans isomerase FKBP9	FKBP9	up	3.13176
O75369	Filamin-B	FLNB	down	4.60402
Q14315	Filamin-C	FLNC	up	5.65394
O75955	Flotillin-1	FLOT1	up	3.87992
Q14254	Flotillin-2	FLOT2	up	3.63509
P02792	Ferritin light chain	FTL	up	2.10693
Q96AE4	Far upstream element-binding protein 1	FUBP1	down	5.53557
Q96I24	Far upstream element-binding protein 3	FUBP3	down	4.77652
P35637	RNA-binding protein FUS	FUS	down	3.22229
Q13283	Ras GTPase-activating protein-binding protein 1	G3BP1	down	2.63855
Q10471	Polypeptide N-acetylgalactosaminyltransferase 2	GALNT2	up	3.62325
Q14697	Neutral alpha-glucosidase AB	GANAB	up	3.1412
P22102	Trifunctional purine biosynthetic protein adenosine-3	GART	down	3.82507
P04062	Glucosylceramidase	GBA	up	4.31532
Q04446	1,4-alpha-glucan-branching enzyme	GBE1	up	3.20624
P17302	Gap junction alpha-1 protein	GJA1	up	3.45702
P16278	Beta-galactosidase	GLB1	up	4.33069
P00367	Glutamate dehydrogenase 1, mitochondrial	GLUD1	up	4.96783
P08754	Guanine nucleotide-binding protein G(k) subunit alpha	GNAI3	down	2.5767
P62873	Guanine nucleotide-binding protein G(I)/G(S)/G(T) subunit beta-1	GNB1	up	4.62716
Q9UBI6	Guanine nucleotide-binding protein G(I)/G(S)/G(O) subunit gamma-12	GNG12	up	4.04686
P46926	Glucosamine-6-phosphate isomerase 1	GNPDA1	up	2.72766
P15586	N-acetylglucosamine-6-sulfatase	GNS	up	5.46848
O00461	Golgi integral membrane protein 4	GOLIM4	down	4.00647
P35052	Glypican-1	GPC1	down	4.5604
P43304	Glycerol-3-phosphate dehydrogenase, mitochondrial	GPD2	down	3.72039
P15170	Eukaryotic peptide chain release factor GTP-binding subunit ERF3A	GSPT1	down	2.57883
Q9Y2Q3	Glutathione S-transferase kappa 1	GSTK1	up	4.51867
P21266	Glutathione S-transferase Mu 3	GSTM3	up	4.60118
P78417	Glutathione S-transferase omega-1	GSTO1	down	2.8088
P09211	Glutathione S-transferase P	GSTP1	up	3.69389
O75367	Core histone macro-H2A.1	H2AFY	down	3.72767
O95479	GDH/6PGL endoplasmic bifunctional protein	H6PD	up	2.25642
P40939	Trifunctional enzyme subunit alpha, mitochondrial	HADHA	up	5.55697
P55084	Trifunctional enzyme subunit beta, mitochondrial	HADHB	up	4.68005
P51858	Hepatoma-derived growth factor	HDGF	down	2.22215
Q00341	Vigilin	HDLBP	down	4.82007
P06865	Beta-hexosaminidase subunit alpha	HEXA	up	1.85487
P07686	Beta-hexosaminidase subunit beta	HEXB	up	4.45264
P16401	Histone H1.5	HIST1H1B	down	1.86351
P10412	Histone H1.4	HIST1H1E	down	2.4322
Q93077	Histone H2A type 1-C	HIST1H2AC	down	4.60354
Q99880	Histone H2B type 1-L	HIST1H2BL	down	5.14233
P62805	Histone H4	HIST1H4A	down	5.12844
Q71DI3	Histone H3.2	HIST2H3A	down	2.99992
P01891	HLA class I histocompatibility antigen, A-68 alpha chain	HLA-A	down	3.05607
Q95604	HLA class I histocompatibility antigen, Cw-17 alpha chain	HLA-C	down	1.79176
Q8TCT9	Minor histocompatibility antigen H13	HM13	up	3.17659
P17096	High mobility group protein HMG-I/HMG-Y	HMGA1	down	3.9305
P09429	High mobility group protein B1	HMGB1	down	2.1771
P35914	Hydroxymethylglutaryl-CoA lyase, mitochondrial	HMGCL	up	5.02251
Q13151	Heterogeneous nuclear ribonucleoprotein A0	HNRNPA0	down	2.36842
P09651	Heterogeneous nuclear ribonucleoprotein A1	HNRNPA1	down	3.72118
P22626	Heterogeneous nuclear ribonucleoproteins A2/B1	HNRNPA2B1	down	5.09491
P51991	Heterogeneous nuclear ribonucleoprotein A3	HNRNPA3	down	3.46952
P07910	Heterogeneous nuclear ribonucleoproteins C1/C2	HNRNPC	down	4.9546
Q14103	Heterogeneous nuclear ribonucleoprotein D0	HNRNPD	down	1.92183
P52597	Heterogeneous nuclear ribonucleoprotein F	HNRNPF	down	3.07447
P31943	Heterogeneous nuclear ribonucleoprotein H	HNRNPH1	down	5.46192
P31942	Heterogeneous nuclear ribonucleoprotein H3	HNRNPH3	down	3.41544
P61978	Heterogeneous nuclear ribonucleoprotein K	HNRNPK	down	4.40997
P14866	Heterogeneous nuclear ribonucleoprotein L	HNRNPL	down	3.75565
P52272	Heterogeneous nuclear ribonucleoprotein M	HNRNPM	down	3.72233
O43390	Heterogeneous nuclear ribonucleoprotein R	HNRNPR	down	4.01625
Q00839	Heterogeneous nuclear ribonucleoprotein U	HNRNPU	down	3.0524
Q5SSJ5	Heterochromatin protein 1-binding protein 3	HP1BP3	down	3.07087
Q99714	3-hydroxyacyl-CoA dehydrogenase type-2	HSD17B10	up	4.90562
Q53GQ0	Very-long-chain 3-oxoacyl-CoA reductase	HSD17B12	up	2.74686
P51659	Peroxisomal multifunctional enzyme type 2	HSD17B4	up	4.83134
P08238	Heat shock protein HSP 90-beta	HSP90AB1	down	5.68652
P0DMV9	Heat shock 70 kDa protein 1B	HSPA1B	up	3.06581
P04792	Heat shock protein beta-1	HSPB1	up	3.50425
O14558	Heat shock protein beta-6	HSPB6	up	3.14467
Q92743	Serine protease HTRA1	HTRA1	up	3.36046
Q7Z6Z7	E3 ubiquitin-protein ligase HUWE1	HUWE1	down	2.79419
Q9NSE4	Isoleucine--tRNA ligase, mitochondrial	IARS2	up	2.91138
P05362	Intercellular adhesion molecule 1	ICAM1	down	3.38422
O75874	Isocitrate dehydrogenase [NADP] cytoplasmic	IDH1	up	2.62218
Q16666	Gamma-interferon-inducible protein 16	IFI16	down	2.29654
O00425	Insulin-like growth factor 2 mRNA-binding protein 3	IGF2BP3	up	2.54234
P22692	Insulin-like growth factor-binding protein 4	IGFBP4	up	1.61268
Q70UQ0	Inhibitor of nuclear factor kappa-B kinase-interacting protein	IKBIP	down	2.74527
Q12906	Interleukin enhancer-binding factor 3	ILF3	down	4.24888
P29218	Inositol monophosphatase 1	IMPA1	down	2.47713
P12268	Inosine-5-monophosphate dehydrogenase 2	IMPDH2	down	1.99565
Q27J81	Inverted formin-2	INF2	up	3.00746
O00410	Importin-5	IPO5	down	2.73346
P17301	Integrin alpha-2	ITGA2	up	5.62682
P05556	Integrin beta-1	ITGB1	up	4.00035
P18084	Integrin beta-5	ITGB5	up	2.11125
P26440	Isovaleryl-CoA dehydrogenase, mitochondrial	IVD	up	2.95904
Q63ZY3	KN motif and ankyrin repeat domain-containing protein 2	KANK2	down	3.38776
Q15046	Lysine--tRNA ligase	KARS	down	2.52783
Q96CX2	BTB/POZ domain-containing protein KCTD12	KCTD12	up	1.81323
Q7Z4H8	KDEL motif-containing protein 2	KDELC2	down	3.0573
Q92945	Far upstream element-binding protein 2	KHSRP	down	4.27684
P33176	Kinesin-1 heavy chain	KIF5B	down	3.52348
O60684	Importin subunit alpha-7	KPNA6	down	3.06886
Q86UP2	Kinectin	KTN1	up	3.58619
P11047	Laminin subunit gamma-1	LAMC1	down	2.67052
P11279	Lysosome-associated membrane glycoprotein 1	LAMP1	up	4.94084
Q6IAA8	Ragulator complex protein LAMTOR1	LAMTOR1	up	4.13136
Q9Y2Q5	Ragulator complex protein LAMTOR2	LAMTOR2	up	2.40474
Q14847	LIM and SH3 domain protein 1	LASP1	down	4.09488
P07195	L-lactate dehydrogenase B chain	LDHB	down	3.03742
O95202	LETM1 and EF-hand domain-containing protein 1, mitochondrial	LETM1	up	3.94184
P17931	Galectin-3	LGALS3	up	3.2569
Q9UHB6	LIM domain and actin-binding protein 1	LIMA1	down	4.75188
Q12907	Vesicular integral-membrane protein VIP36	LMAN2	up	2.97954
P20700	Lamin-B1	LMNB1	down	4.06242
Q9C0E8	Protein lunapark	LNP	up	2.79622
P28300	Protein-lysine 6-oxidase	LOX	up	3.59161
O60711	Leupaxin	LPXN	up	3.58649
Q7Z4F1	Low-density lipoprotein receptor-related protein 10	LRP10	up	4.50456
Q32MZ4	Leucine-rich repeat flightless-interacting protein 1	LRRFIP1	down	5.44699
P48449	Lanosterol synthase	LSS	up	3.10851
M0QZ24	Lysosomal alpha-mannosidase	MAN2B1	up	3.08711
P46821	Microtubule-associated protein 1B	MAP1B	up	4.66716
P27816	Microtubule-associated protein 4	MAP4	down	3.9942
Q15691	Microtubule-associated protein RP/EB family member 1	MAPRE1	down	3.25288
P29966	Myristoylated alanine-rich C-kinase substrate	MARCKS	down	4.10442
Q9NZL9	Methionine adenosyltransferase 2 subunit beta	MAT2B	down	2.1218
P43243	Matrin-3	MATR3	down	5.11078
Q9HCC0	Methylcrotonoyl-CoA carboxylase beta chain, mitochondrial	MCCC2	up	2.58982
P40926	Malate dehydrogenase, mitochondrial	MDH2	up	5.81817
P48163	NADP-dependent malic enzyme	ME1	up	2.30319
P50579	Methionine aminopeptidase 2	METAP2	down	3.08822
Q9H8H3	Methyltransferase-like protein 7A	METTL7A	down	2.54358
Q08431	Lactadherin	MFGE8	up	4.50528
P10620	Microsomal glutathione S-transferase 1	MGST1	up	4.03794
P50281	Matrix metalloproteinase-14	MMP14	up	3.62908
P08253	72 kDa type IV collagenase	MMP2	up	2.54863
Q6WCQ1	Myosin phosphatase Rho-interacting protein	MPRIP	up	2.8765
Q9NZJ7	Mitochondrial carrier homolog 1	MTCH1	up	3.73966
Q9Y6C9	Mitochondrial carrier homolog 2	MTCH2	up	2.98135
P11586	C-1-tetrahydrofolate synthase, cytoplasmic	MTHFD1	down	5.35282
Q6UB35	Monofunctional C1-tetrahydrofolate synthase, mitochondrial	MTHFD1L	down	2.7681
P35580	Myosin-10	MYH10	up	4.72667
P35579	Myosin-9	MYH9	down	5.43109
P19105	Myosin regulatory light chain 12A	MYL12A	down	3.96352
P60660	Myosin light polypeptide 6	MYL6	down	4.18316
P24844	Myosin regulatory light polypeptide 9	MYL9	down	5.21769
Q15746	Myosin light chain kinase, smooth muscle	MYLK	down	6.76386
O43795	Unconventional myosin-Ib	MYO1B	up	3.524
O00159	Unconventional myosin-Ic	MYO1C	up	3.31036
Q9UM54	Unconventional myosin-VI	MYO6	up	3.5355
Q9NZM1	Myoferlin	MYOF	up	6.47764
E9PAV3	Nascent polypeptide-associated complex subunit alpha, muscle-specific form	NACA	down	3.40661
P17050	Alpha-N-acetylgalactosaminidase	NAGA	up	2.87481
P55209	Nucleosome assembly protein 1-like 1	NAP1L1	down	3.0569
Q99733	Nucleosome assembly protein 1-like 4	NAP1L4	down	3.03501
P54920	Alpha-soluble NSF attachment protein	NAPA	up	3.31175
P19338	Nucleolin	NCL	down	5.97919
Q9UMX5	Neudesin	NENF	up	3.02954
P48681	Nestin	NES	down	4.69661
P55769	NHP2-like protein 1	NHP2L1	down	2.77961
Q15233	Non-POU domain-containing octamer-binding protein	NONO	down	3.68893
Q9Y2X3	Nucleolar protein 58	NOP58	down	2.1897
P61916	Epididymal secretory protein E1	NPC2	up	4.36027
P06748	Nucleophosmin	NPM1	down	3.05503
Q9Y639	Neuroplastin	NPTN	up	3.49695
O43847	Nardilysin	NRD1	down	2.76778
O14786	Neuropilin-1	NRP1	down	1.74442
Q15738	Sterol-4-alpha-carboxylate 3-dehydrogenase, decarboxylating	NSDHL	up	3.51219
Q9UNZ2	NSFL1 cofactor p47	NSFL1C	down	3.04605
Q02818	Nucleobindin-1	NUCB1	up	4.67637
P80303	Nucleobindin-2	NUCB2	down	2.51623
Q9Y266	Nuclear migration protein nudC	NUDC	down	4.02977
Q14980	Nuclear mitotic apparatus protein 1	NUMA1	down	3.28452
Q8N1F7	Nuclear pore complex protein Nup93	NUP93	down	2.63206
Q9NX40	OCIA domain-containing protein 1	OCIAD1	up	1.99384
Q02218	2-oxoglutarate dehydrogenase, mitochondrial	OGDH	up	2.97572
O60313	Dynamin-like 120 kDa protein, mitochondrial	OPA1	up	2.49464
Q9H4L5	Oxysterol-binding protein-related protein 3	OSBPL3	down	1.78782
P07237	Protein disulfide-isomerase	P4HB	up	5.83073
Q9UQ80	Proliferation-associated protein 2G4	PA2G4	down	3.49864
P11940	Polyadenylate-binding protein 1	PABPC1	down	3.48934
Q13310	Polyadenylate-binding protein 4	PABPC4	down	2.00743
P22234	Multifunctional protein ADE2	PAICS	down	3.57074
Q99497	Protein deglycase DJ-1	PARK7	down	3.48961
P09874	Poly [ADP-ribose] polymerase 1	PARP1	down	2.94724
Q9NVD7	Alpha-parvin	PARVA	down	3.46855
Q96AQ6	Pre-B-cell leukemia transcription factor-interacting protein 1	PBXIP1	up	2.12471
Q15365	Poly(rC)-binding protein 1	PCBP1	down	3.2422
P12004	Proliferating cell nuclear antigen	PCNA	down	3.93009
Q9UHG3	Prenylcysteine oxidase 1	PCYOX1	up	4.24452
Q13442	28 kDa heat- and acid-stable phosphoprotein	PDAP1	down	1.93354
O14737	Programmed cell death protein 5	PDCD5	down	2.76348
O75340	Programmed cell death protein 6	PDCD6	up	2.5563
P30101	Protein disulfide-isomerase A3	PDIA3	up	4.72443
Q14554	Protein disulfide-isomerase A5	PDIA5	up	2.80895
Q15084	Protein disulfide-isomerase A6	PDIA6	up	3.44225
O00151	PDZ and LIM domain protein 1	PDLIM1	down	2.6257
Q96JY6	PDZ and LIM domain protein 2	PDLIM2	down	2.14803
Q96HC4	PDZ and LIM domain protein 5	PDLIM5	down	2.12271
P30086	Phosphatidylethanolamine-binding protein 1	PEBP1	down	3.33947
Q9NQP4	Prefoldin subunit 4	PFDN4	down	1.79775
P17858	ATP-dependent 6-phosphofructokinase, liver type	PFKL	up	2.77119
P36871	Phosphoglucomutase-1	PGM1	up	2.46383
O00264	Membrane-associated progesterone receptor component 1	PGRMC1	up	2.22472
O15173	Membrane-associated progesterone receptor component 2	PGRMC2	up	3.55787
Q99623	Prohibitin-2	PHB2	up	3.40978
O43175	D-3-phosphoglycerate dehydrogenase	PHGDH	down	4.43106
Q9BTU6	Phosphatidylinositol 4-kinase type 2-alpha	PI4K2A	up	3.4178
Q92508	Piezo-type mechanosensitive ion channel component 1	PIEZO1	up	2.44142
P48739	Phosphatidylinositol transfer protein beta isoform	PITPNB	down	2.21144
Q5JRX3	Presequence protease, mitochondrial	PITRM1	up	2.37257
Q8NCC3	Group XV phospholipase A2	PLA2G15	up	2.11594
Q8NHP8	Putative phospholipase B-like 2	PLBD2	up	3.27569
P51178	1-phosphatidylinositol 4,5-bisphosphate phosphodiesterase delta-1	PLCD1	up	2.37698
Q15149	Plectin	PLEC	up	5.8173
O00469	Procollagen-lysine,2-oxoglutarate 5-dioxygenase 2	PLOD2	down	4.3398
Q9NRY6	Phospholipid scramblase 3	PLSCR3	up	3.24996
Q15181	Inorganic pyrophosphatase	PPA1	up	3.35139
Q9H2U2	Inorganic pyrophosphatase 2, mitochondrial	PPA2	up	1.99917
P62937	Peptidyl-prolyl cis-trans isomerase A	PPIA	down	5.42137
Q9BZL4	Protein phosphatase 1 regulatory subunit 12C	PPP1R12C	up	2.19431
P42785	Lysosomal Pro-X carboxypeptidase	PRCP	up	3.88722
P32119	Peroxiredoxin-2	PRDX2	up	4.47864
P30048	Thioredoxin-dependent peroxide reductase, mitochondrial	PRDX3	up	3.62614
Q13162	Peroxiredoxin-4	PRDX4	up	3.68878
P30041	Peroxiredoxin-6	PRDX6	down	5.16074
P10644	cAMP-dependent protein kinase type I-alpha regulatory subunit	PRKAR1A	up	4.32889
P13861	cAMP-dependent protein kinase type II-alpha regulatory subunit	PRKAR2A	up	2.53397
P78527	DNA-dependent protein kinase catalytic subunit	PRKDC	down	5.38883
P04156	Major prion protein	PRNP	up	3.34005
Q9UMS4	Pre-mRNA-processing factor 19	PRPF19	down	1.94516
O94906	Pre-mRNA-processing factor 6	PRPF6	down	1.80267
P60891	Ribose-phosphate pyrophosphokinase 1	PRPS1	up	3.88659
P07602	Prosaposin	PSAP	up	3.48684
P20618	Proteasome subunit beta type-1	PSMB1	up	2.10564
O00233	26S proteasome non-ATPase regulatory subunit 9	PSMD9	down	2.90856
P61289	Proteasome activator complex subunit 3	PSME3	down	2.92839
Q15185	Prostaglandin E synthase 3	PTGES3	down	2.00692
Q16647	Prostacyclin synthase	PTGIS	up	2.85392
P23219	Prostaglandin G/H synthase 1	PTGS1	down	2.92777
P53801	Pituitary tumor-transforming gene 1 protein-interacting protein	PTTG1IP	up	4.93364
P49023	Paxillin	PXN	down	1.88066
P11216	Glycogen phosphorylase, brain form	PYGB	up	4.73705
P06737	Glycogen phosphorylase, liver form	PYGL	up	2.17117
Q9ULC3	Ras-related protein Rab-23	RAB23	up	2.60399
Q9BZG1	Ras-related protein Rab-34	RAB34	up	2.6088
Q15286	Ras-related protein Rab-35	RAB35	up	2.40469
P20339	Ras-related protein Rab-5A	RAB5A	down	2.3958
P51148	Ras-related protein Rab-5C	RAB5C	up	3.45478
P51149	Ras-related protein Rab-7a	RAB7A	up	4.93748
P51151	Ras-related protein Rab-9A	RAB9A	up	3.48521
Q9P0K7	Ankycorbin	RAI14	up	3.87404
P11233	Ras-related protein Ral-A	RALA	up	4.23948
Q9UKM9	RNA-binding protein Raly	RALY	down	3.81329
P62826	GTP-binding nuclear protein Ran	RAN	down	5.67816
P49792	E3 SUMO-protein ligase RanBP2	RANBP2	down	1.65017
P62834	Ras-related protein Rap-1A	RAP1A	up	3.6895
Q96PK6	RNA-binding protein 14	RBM14	down	3.26807
P49756	RNA-binding protein 25	RBM25	down	3.10427
Q14498	RNA-binding protein 39	RBM39	down	2.22011
P38159	RNA-binding motif protein, X chromosome	RBMX	down	4.21189
Q15293	Reticulocalbin-1	RCN1	up	3.21477
Q14257	Reticulocalbin-2	RCN2	up	2.94604
O95980	Reversion-inducing cysteine-rich protein with Kazal motifs	RECK	up	5.26236
Q6NUM9	All-trans-retinol 13,14-reductase	RETSAT	up	2.80401
Q96TC7	Regulator of microtubule dynamics protein 3	RMDN3	up	3.47308
P13489	Ribonuclease inhibitor	RNH1	up	3.52502
P27635	60S ribosomal protein L10	RPL10	down	2.89759
P30050	60S ribosomal protein L12	RPL12	down	4.18494
P26373	60S ribosomal protein L13	RPL13	down	3.39067
Q07020	60S ribosomal protein L18	RPL18	down	4.4955
P84098	60S ribosomal protein L19	RPL19	down	3.59658
P35268	60S ribosomal protein L22	RPL22	down	3.35103
P62829	60S ribosomal protein L23	RPL23	down	2.61961
P39023	60S ribosomal protein L3	RPL3	down	2.86855
P62888	60S ribosomal protein L30	RPL30	down	3.69117
P63173	60S ribosomal protein L38	RPL38	down	1.77399
P46777	60S ribosomal protein L5	RPL5	down	2.89372
P32969	60S ribosomal protein L9	RPL9	down	3.4619
P05387	60S acidic ribosomal protein P2	RPLP2	down	4.4461
P25398	40S ribosomal protein S12	RPS12	down	2.17187
P62263	40S ribosomal protein S14	RPS14	down	2.713
P60866	40S ribosomal protein S20	RPS20	down	2.13695
P63220	40S ribosomal protein S21	RPS21	down	3.85226
P23396	40S ribosomal protein S3	RPS3	down	4.58109
P61247	40S ribosomal protein S3a	RPS3A	down	3.44434
P62241	40S ribosomal protein S8	RPS8	down	7.60331
P08865	40S ribosomal protein SA	RPSA	down	2.92874
Q9HB90	Ras-related GTP-binding protein C	RRAGC	up	2.91664
Q9NQC3	Reticulon-4	RTN4	up	4.11484
Q9Y265	RuvB-like 1	RUVBL1	down	3.82194
Q9Y230	RuvB-like 2	RUVBL2	down	3.40522
P60903	Protein S100-A10	S100A10	up	2.78664
P26447	Protein S100-A4	S100A4	up	3.93477
Q9NTJ5	Phosphatidylinositide phosphatase SAC1	SACM1L	up	2.50168
Q15424	Scaffold attachment factor B1	SAFB	down	2.42439
Q9NR31	GTP-binding protein SAR1a	SAR1A	up	2.63144
P49591	Serine--tRNA ligase, cytoplasmic	SARS	down	3.29921
O14828	Secretory carrier-associated membrane protein 3	SCAMP3	up	2.7841
Q14108	Lysosome membrane protein 2	SCARB2	up	5.35272
Q8WU76	Sec1 family domain-containing protein 2	SCFD2	up	1.98323
Q9Y6U3	Adseverin	SCIN	down	5.10555
Q12765	Secernin-1	SCRN1	up	3.03551
O00560	Syntenin-1	SDCBP	up	3.53033
P21912	Succinate dehydrogenase [ubiquinone] iron-sulfur subunit, mitochondrial	SDHB	up	2.57056
O75396	Vesicle-trafficking protein SEC22b	SEC22B	up	3.64683
Q9NVA2	Septin-11	SEPT11	up	3.2017
Q15019	Septin-2	SEPT2	up	2.95467
Q9UHD8	Septin-9	SEPT9	up	3.48896
Q8NC51	Plasminogen activator inhibitor 1 RNA-binding protein	SERBP1	down	2.36816
P05120	Plasminogen activator inhibitor 2	SERPINB2	down	3.45661
P35237	Serpin B6	SERPINB6	down	4.19222
P07093	Glia-derived nexin	SERPINE2	up	2.35591
Q15459	Splicing factor 3A subunit 1	SF3A1	down	2.93033
Q12874	Splicing factor 3A subunit 3	SF3A3	down	4.33071
Q13435	Splicing factor 3B subunit 2	SF3B2	down	3.94092
Q15393	Splicing factor 3B subunit 3	SF3B3	down	3.5556
P23246	Splicing factor, proline- and glutamine-rich	SFPQ	down	3.46784
Q92629	Delta-sarcoglycan	SGCD	up	3.03225
Q99961	Endophilin-A2	SH3GL1	down	3.15777
Q96B97	SH3 domain-containing kinase-binding protein 1	SH3KBP1	up	3.62003
P34897	Serine hydroxymethyltransferase, mitochondrial	SHMT2	down	2.5545
P53007	Tricarboxylate transport protein, mitochondrial	SLC25A1	up	3.38729
Q02978	Mitochondrial 2-oxoglutarate/malate carrier protein	SLC25A11	up	3.05663
Q6NUK1	Calcium-binding mitochondrial carrier protein SCaMC-1	SLC25A24	up	3.36207
Q96QD8	Sodium-coupled neutral amino acid transporter 2	SLC38A2	up	2.48582
Q15043	Zinc transporter ZIP14	SLC39A14	down	2.00892
P08195	4F2 cell-surface antigen heavy chain	SLC3A2	down	3.73857
Q8TAQ2	SWI/SNF complex subunit SMARCC2	SMARCC2	down	3.87753
O75643	U5 small nuclear ribonucleoprotein 200 kDa helicase	SNRNP200	down	2.91992
P08621	U1 small nuclear ribonucleoprotein 70 kDa	SNRNP70	down	2.25492
P62316	Small nuclear ribonucleoprotein Sm D2	SNRPD2	down	1.86966
P62318	Small nuclear ribonucleoprotein Sm D3	SNRPD3	down	2.26471
P62306	Small nuclear ribonucleoprotein F	SNRPF	down	3.2263
O60493	Sorting nexin-3	SNX3	up	1.91453
Q9Y5X1	Sorting nexin-9	SNX9	up	4.53791
P00441	Superoxide dismutase [Cu-Zn]	SOD1	up	4.41898
P04179	Superoxide dismutase [Mn], mitochondrial	SOD2	up	4.50267
O60271	C-Jun-amino-terminal kinase-interacting protein 4	SPAG9	up	2.24646
O15269	Serine palmitoyltransferase 1	SPTLC1	up	2.26242
Q9Y6N5	Sulfide:quinone oxidoreductase, mitochondrial	SQRDL	up	3.3596
P12931	Proto-oncogene tyrosine-protein kinase Src	SRC	up	3.55553
O76094	Signal recognition particle subunit SRP72	SRP72	down	2.32823
P08240	Signal recognition particle receptor subunit alpha	SRPR	down	3.64694
Q07955	Serine/arginine-rich splicing factor 1	SRSF1	down	4.78852
Q13242	Serine/arginine-rich splicing factor 9	SRSF9	down	1.63354
P05455	Lupus La protein	SSB	down	2.7076
P50502	Hsc70-interacting protein	ST13	up	3.82978
P42224	Signal transducer and activator of transcription 1-alpha/beta	STAT1	up	4.8273
O94804	Serine/threonine-protein kinase 10	STK10	down	1.96427
Q9Y6E0	Serine/threonine-protein kinase 24	STK24	down	1.89198
P16949	Stathmin	STMN1	down	3.51235
P27105	Erythrocyte band 7 integral membrane protein	STOM	up	3.23463
Q9Y3F4	Serine-threonine kinase receptor-associated protein	STRAP	down	3.25008
Q86Y82	Syntaxin-12	STX12	up	3.47886
O15400	Syntaxin-7	STX7	up	2.8522
Q9P2R7	Succinyl-CoA ligase [ADP-forming] subunit beta, mitochondrial	SUCLA2	up	3.60093
P53597	Succinyl-CoA ligase [ADP/GDP-forming] subunit alpha, mitochondrial	SUCLG1	up	2.45984
Q9Y2Z0	Suppressor of G2 allele of SKP1 homolog	SUGT1	down	2.62568
Q8NBJ7	Sulfatase-modifying factor 2	SUMF2	down	1.88488
Q9UH99	SUN domain-containing protein 2	SUN2	down	3.45491
Q9Y5B9	FACT complex subunit SPT16	SUPT16H	down	2.58341
O60506	Heterogeneous nuclear ribonucleoprotein Q	SYNCRIP	down	4.25906
Q16563	Synaptophysin-like protein 1	SYPL1	up	2.11632
Q01995	Transgelin	TAGLN	down	3.62352
P37802	Transgelin-2	TAGLN2	down	3.21311
O75347	Tubulin-specific chaperone A	TBCA	down	2.69607
Q99426	Tubulin-folding cofactor B	TBCB	down	3.50628
Q9Y4P3	Transducin beta-like protein 2	TBL2	up	2.7909
Q13488	V-type proton ATPase 116 kDa subunit a isoform 3	TCIRG1	up	3.49335
Q15582	Transforming growth factor-beta-induced protein ig-h3	TGFBI	up	2.46798
P37173	TGF-beta receptor type-2	TGFBR2	up	1.68239
P21980	Protein-glutamine gamma-glutamyltransferase 2	TGM2	up	2.72337
Q9Y2W1	Thyroid hormone receptor-associated protein 3	THRAP3	down	3.33972
P04216	Thy-1 membrane glycoprotein	THY1	up	3.93993
P29401	Transketolase	TKT	down	5.46404
Q9Y490	Talin-1	TLN1	down	5.30449
Q15363	Transmembrane emp24 domain-containing protein 2	TMED2	up	1.81359
A0A0A6YYA0	Transmembrane emp24 domain-containing protein 7	TMED7-TICAM2	up	4.16265
Q9NUM4	Transmembrane protein 106B	TMEM106B	up	1.65285
Q86WV6	Stimulator of interferon genes protein	TMEM173	up	4.92828
P57088	Transmembrane protein 33	TMEM33	up	3.92748
Q9BTV4	Transmembrane protein 43	TMEM43	up	2.8696
Q8N4L2	Type 2 phosphatidylinositol 4,5-bisphosphate 4-phosphatase	TMEM55A	up	2.33458
Q86T03	Type 1 phosphatidylinositol 4,5-bisphosphate 4-phosphatase	TMEM55B	up	2.95032
Q9NYL9	Tropomodulin-3	TMOD3	down	3.74336
P42166	Lamina-associated polypeptide 2, isoform alpha	TMPO	down	3.21044
Q96JJ7	Protein disulfide-isomerase TMX3	TMX3	up	3.09967
Q9C0C2	182 kDa tankyrase-1-binding protein	TNKS1BP1	down	3.81833
O60784	Target of Myb protein 1	TOM1	up	2.92585
Q15785	Mitochondrial import receptor subunit TOM34	TOMM34	down	2.59861
O96008	Mitochondrial import receptor subunit TOM40 homolog	TOMM40	down	3.12607
Q5JTV8	Torsin-1A-interacting protein 1	TOR1AIP1	up	4.16395
Q12888	Tumor suppressor p53-binding protein 1	TP53BP1	down	3.95333
O14683	Tumor protein p53-inducible protein 11	TP53I11	up	3.48065
Q53FA7	Quinone oxidoreductase PIG3	TP53I3	up	3.41793
Q13641	Trophoblast glycoprotein	TPBG	up	2.49395
P60174	Triosephosphate isomerase	TPI1	down	4.92417
P09493	Tropomyosin alpha-1 chain	TPM1	down	2.69102
P07951	Tropomyosin beta chain	TPM2	down	4.10953
P06753	Tropomyosin alpha-3 chain	TPM3	up	3.75665
O14773	Tripeptidyl-peptidase 1	TPP1	up	4.68578
P29144	Tripeptidyl-peptidase 2	TPP2	up	2.93443
P12270	Nucleoprotein TPR	TPR	down	2.67244
P13693	Translationally-controlled tumor protein	TPT1	down	2.89309
Q14258	E3 ubiquitin/ISG15 ligase TRIM25	TRIM25	up	2.90262
Q13263	Transcription intermediary factor 1-beta	TRIM28	down	3.6451
Q9H2D6	TRIO and F-actin-binding protein	TRIOBP	down	3.38374
Q16762	Thiosulfate sulfurtransferase	TST	up	1.97445
P68366	Tubulin alpha-4A chain	TUBA4A	up	2.73764
Q9BUF5	Tubulin beta-6 chain	TUBB6	down	3.97255
P49411	Elongation factor Tu, mitochondrial	TUFM	up	3.20001
Q6IBS0	Twinfilin-2	TWF2	down	2.85026
Q8NBS9	Thioredoxin domain-containing protein 5	TXNDC5	up	3.9736
O43396	Thioredoxin-like protein 1	TXNL1	down	2.73821
Q16881	Thioredoxin reductase 1, cytoplasmic	TXNRD1	up	4.84803
Q9BZF9	Uveal autoantigen with coiled-coil domains and ankyrin repeats	UACA	down	2.45147
Q9UBT2	SUMO-activating enzyme subunit 2	UBA2	down	2.31959
Q14157	Ubiquitin-associated protein 2-like	UBAP2L	down	3.61711
P61088	Ubiquitin-conjugating enzyme E2 N	UBE2N	down	3.40709
P09936	Ubiquitin carboxyl-terminal hydrolase isozyme L1	UCHL1	down	4.31225
O60701	UDP-glucose 6-dehydrogenase	UGDH	down	4.44923
Q16851	UTP--glucose-1-phosphate uridylyltransferase	UGP2	down	4.83659
Q15836	Vesicle-associated membrane protein 3	VAMP3	up	5.54104
Q99536	Synaptic vesicle membrane protein VAT-1 homolog	VAT1	up	3.99577
P21796	Voltage-dependent anion-selective channel protein 1	VDAC1	up	4.36426
P45880	Voltage-dependent anion-selective channel protein 2	VDAC2	up	4.00125
Q9Y277	Voltage-dependent anion-selective channel protein 3	VDAC3	up	3.20531
P08670	Vimentin	VIM	up	6.16314
O75436	Vacuolar protein sorting-associated protein 26A	VPS26A	up	2.48722
Q96QK1	Vacuolar protein sorting-associated protein 35	VPS35	up	2.78116
P23381	Tryptophan--tRNA ligase, cytoplasmic	WARS	down	3.04292
O76024	Wolframin	WFS1	up	3.55529
P13010	X-ray repair cross-complementing protein 5	XRCC5	down	3.07151
P12956	X-ray repair cross-complementing protein 6	XRCC6	down	3.79468
P67809	Nuclease-sensitive element-binding protein 1	YBX1	down	3.20554
P16989	Y-box-binding protein 3	YBX3	down	3.04198
Q04917	14-3-3 protein eta	YWHAH	down	3.83385
Q96KR1	Zinc finger RNA-binding protein	ZFR	down	2.02103
O43670	BUB3-interacting and GLEBS motif-containing protein ZNF207	ZNF207	down	3.04217
Q5BKZ1	DBIRD complex subunit ZNF326	ZNF326	down	1.82089
