# Supplementary material for: Proteomic Analysis of Marinesco–Sjogren Syndrome Fibroblasts Indicates Pro-Survival Metabolic Adaptation to SIL1 Loss
Source: Int J Mol Sci. 2021 Nov 18;22(22):12449. doi: 10.3390/ijms222212449 (PMC8620507; doi:10.3390/ijms222212449)
Supplement: Supplementary file 1 [file ijms-22-12449-s001.zip › Supplementary figures_Proof/Table S2 Biological Process.xlsx]

## Sheet: Biological Process
TERM ID	TERM DESCRIPTION	OBSERVED GENE COUNT	BACKGROUND GENE COUNT	FALSE DISCOVERY RATE	MATCHING PROTEINS IN YOUR NETWORK (labels)
GO:0009987	cellular process	581	14652	1.56e-27	RALA,SYPL1,DCN,VAMP3,RCN1,HSD17B10,STK10,FAP,DLD,SF3A1,SNRPD3,SLC25A1,MYH9,EIF3D,ST13,ACO2,SUPT16H,PYGL,ATP6V1D,MTHFD1,APEX1,PYGB,CTSZ,AHCY,TXNL1,PGRMC1,MMP2,PLA2G15,ECH1,HNRNPL,TBCB,OGDH,CAV2,PDAP1,RPL19,DDX5,COL1A1,WFS1,PRPF19,YBX3,TPI1,CMAS,RAB35,SRSF9,RPS12,SNX3,EXOC2,LOX,ENO1,SARS,AKR7A2,CTSD,ATIC,TP53I3,CAT,PTGIS,DSTN,RALY,UBA2,CANX,TUBA4A,HSPB1,YWHAH,ESYT2,TRIM28,RBM39,ATP6V1E1,FUS,LGALS3,…
GO:0051234	establishment of localization	267	4248	2.52e-27	RALA,VAMP3,STK10,SNRPD3,SLC25A1,MYH9,PYGL,ATP6V1D,PYGB,CTSZ,PGRMC1,ECH1,CAV2,PDAP1,RPL19,SLC25A11,COL1A1,RAB35,SRSF9,RPS12,SNX3,EXOC2,CTSD,CAT,CANX,TUBA4A,HSPB1,YWHAH,ESYT2,ATP6V1E1,LGALS3,EIF2S1,SLC38A2,GNS,IGF2BP3,SRSF1,SDCBP,ARL3,DNAJC13,HEXB,IPO5,SPAG9,ATP5B,PSMB1,TMED2,CSE1L,NAPA,CD81,ATP6V0A1,CAD,SCARB2,ARSB,PDCD6,RAB7A,VDAC1,NRP1,CPT1A,TCIRG1,SNRPF,MFGE8,PFKL,SH3GL1,SOD1,RAB5A,ARL6IP5,ATP6…
GO:0006810	transport	260	4130	1.48e-26	RALA,VAMP3,STK10,SNRPD3,SLC25A1,MYH9,PYGL,ATP6V1D,PYGB,CTSZ,PGRMC1,ECH1,CAV2,PDAP1,RPL19,SLC25A11,COL1A1,RAB35,SRSF9,RPS12,SNX3,EXOC2,CTSD,CAT,CANX,TUBA4A,HSPB1,YWHAH,ESYT2,ATP6V1E1,LGALS3,EIF2S1,SLC38A2,GNS,IGF2BP3,SRSF1,SDCBP,ARL3,DNAJC13,HEXB,IPO5,SPAG9,ATP5B,PSMB1,TMED2,CSE1L,NAPA,CD81,ATP6V0A1,CAD,SCARB2,ARSB,PDCD6,RAB7A,VDAC1,NRP1,CPT1A,TCIRG1,SNRPF,MFGE8,PFKL,SH3GL1,SOD1,RAB5A,ARL6IP5,ATP6…
GO:0051179	localization	301	5233	4.76e-26	RALA,VAMP3,STK10,FAP,SNRPD3,SLC25A1,MYH9,PYGL,ATP6V1D,PYGB,CTSZ,PGRMC1,ECH1,OGDH,CAV2,PDAP1,RPL19,SLC25A11,COL1A1,PRPF19,RAB35,SRSF9,RPS12,SNX3,EXOC2,CTSD,CAT,CANX,TUBA4A,HSPB1,YWHAH,ESYT2,ATP6V1E1,LGALS3,EIF2S1,ARL8B,SLC38A2,GNS,LAMC1,IGF2BP3,SRSF1,SDCBP,ARL3,DNAJC13,HEXB,IPO5,SPAG9,ATP5B,PSMB1,TMED2,CSE1L,NAPA,CD81,GPC1,NOP58,ATP6V0A1,CAD,ICAM1,SCARB2,ARSB,PDCD6,RAB7A,VDAC1,NRP1,CPT1A,TCIRG1,PR…
GO:0016043	cellular component organization	286	5163	1.77e-21	RALA,DCN,VAMP3,HSD17B10,SF3A1,SNRPD3,MYH9,EIF3D,ST13,SUPT16H,ATP6V1D,APEX1,CTSZ,MMP2,ECH1,CAV2,COL1A1,PRPF19,RAB35,SRSF9,SNX3,EXOC2,LOX,CAT,DSTN,TUBA4A,YWHAH,TRIM28,EIF2S1,LAMC1,SRSF1,SDCBP,ARL3,DNAJC13,HEXB,SPAG9,ATP5B,TMED2,NAPA,CAPG,GPC1,COPS4,ATP6V0A1,ICAM1,SEPT11,SCARB2,ARSB,PDCD6,RAB7A,NRP1,CPT1A,TCIRG1,PRPF6,CPSF6,SNRPF,SMARCC2,PXN,MFGE8,PFKL,SH3GL1,SOD1,CTSK,KIAA1715,RAB5A,HSD17B12,RPS3,L…
GO:0016071	mRNA metabolic process	83	667	2.51e-21	SF3A1,SNRPD3,HNRNPL,RPL19,DDX5,PRPF19,SRSF9,RPS12,RALY,RBM39,FUS,LGALS3,SRSF1,RBM25,HNRNPH3,PRPF6,CPSF6,SNRPF,NONO,RPS3,HNRNPU,APP,PCBP1,SF3B3,RPL13,RPL38,CCAR2,PABPC1,HNRNPD,HNRNPA0,SNRNP200,SF3B2,RPLP2,HNRNPM,FIP1L1,ZNF326,HNRNPA1,SNRPD2,RPS21,RPL3,RPS3A,RPSA,RPL22,THRAP3,HNRNPA2B1,HNRNPH1,SFPQ,RPL12,DHX9,SYNCRIP,RPL5,RBMX,YBX1,SF3A3,HNRNPR,HSPA1B,HNRNPK,HNRNPA3,RPS8,DDX17,KHSRP,NHP2L1,ELAVL1,R…
GO:0071840	cellular component organization or biogenesis	291	5342	4.79e-21	RALA,DCN,VAMP3,HSD17B10,SF3A1,SNRPD3,MYH9,EIF3D,ST13,SUPT16H,ATP6V1D,APEX1,CTSZ,MMP2,ECH1,CAV2,COL1A1,PRPF19,RAB35,SRSF9,SNX3,EXOC2,LOX,CAT,DSTN,TUBA4A,YWHAH,TRIM28,EIF2S1,LAMC1,SRSF1,SDCBP,ARL3,DNAJC13,HEXB,SPAG9,ATP5B,TMED2,NAPA,CAPG,GPC1,NOP58,COPS4,ATP6V0A1,ICAM1,SEPT11,SCARB2,ARSB,PDCD6,RAB7A,NRP1,CPT1A,TCIRG1,PRPF6,CPSF6,SNRPF,SMARCC2,PXN,MFGE8,PFKL,SH3GL1,SOD1,CTSK,KIAA1715,RAB5A,HSD17B12,…
GO:0016192	vesicle-mediated transport	139	1699	6.02e-21	RALA,VAMP3,STK10,MYH9,PYGL,ATP6V1D,PYGB,CTSZ,PGRMC1,CAV2,PDAP1,RAB35,SNX3,EXOC2,CTSD,CAT,CANX,TUBA4A,ESYT2,LGALS3,GNS,SDCBP,ARL3,DNAJC13,HEXB,SPAG9,PSMB1,TMED2,NAPA,CD81,ATP6V0A1,SCARB2,ARSB,PDCD6,RAB7A,TCIRG1,MFGE8,PFKL,SH3GL1,SOD1,RAB5A,LAMTOR1,APP,STOM,CD109,ANXA5,SCIN,VPS35,TMX3,ANPEP,PA2G4,LMAN2,GLB1,SCAMP3,EEF2,DPYSL2,DAB2,TLN1,EEA1,PITPNB,IMPDH2,EHD3,TMEM173,LAMP1,ACAA1,CAV1,HUWE1,PRDX6,CT…
GO:0036230	granulocyte activation	71	502	6.53e-21	STK10,PYGL,ATP6V1D,PYGB,CTSZ,PGRMC1,PDAP1,CTSD,CAT,LGALS3,GNS,SDCBP,DNAJC13,HEXB,PSMB1,ATP6V0A1,ARSB,RAB7A,TCIRG1,PFKL,LAMTOR1,STOM,ANPEP,PA2G4,GLB1,EEF2,IMPDH2,KARS,TMEM173,LAMP1,ACAA1,HUWE1,PRDX6,HMGB1,CTSB,ANXA2,VAT1,XRCC6,CYB5R3,LAMTOR2,RAP1A,PI4K2A,PGM1,HSP90AB1,DPP7,CTSA,HSPA1B,HLA-C,FTL,CKAP4,PRDX4,TXNDC5,ASAH1,XRCC5,PRCP,PSAP,CD59,MGST1,HLA-A,GSTP1,ALAD,IDH1,MAN2B1,CD44,DDOST,TOM1,PPIA,RA…
GO:0033036	macromolecule localization	165	2268	1.22e-20	VAMP3,MYH9,ATP6V1D,ECH1,RPL19,COL1A1,PRPF19,RAB35,SRSF9,RPS12,SNX3,EXOC2,CAT,CANX,HSPB1,YWHAH,ESYT2,ATP6V1E1,IGF2BP3,SRSF1,SDCBP,ARL3,DNAJC13,HEXB,IPO5,TMED2,CSE1L,NAPA,CD81,NOP58,ATP6V0A1,SCARB2,PDCD6,RAB7A,NRP1,CPT1A,TCIRG1,PRPF6,RAB5A,ATP6V1A,ATP6V1B2,RPS3,LAMTOR1,HNRNPU,RANBP2,THY1,ATP6V0D1,BAX,ITGA2,NPM1,SCIN,VPS35,MTCH2,LMAN2,TWF2,CTNNA1,SCAMP3,RPL13,RPL38,NUP93,DAB2,OSBPL3,TLN1,PITPNB,RPLP…
GO:0051641	cellular localization	161	2180	1.22e-20	RALA,VAMP3,SNRPD3,MYH9,ATP6V1D,CTSZ,ECH1,CAV2,RPL19,COL1A1,PRPF19,RAB35,SRSF9,RPS12,EXOC2,CAT,CANX,TUBA4A,HSPB1,YWHAH,ESYT2,ARL8B,SRSF1,SDCBP,ARL3,IPO5,SPAG9,ATP5B,TMED2,CSE1L,NAPA,CD81,SCARB2,PDCD6,RAB7A,NRP1,CPT1A,SNRPF,SH3GL1,SOD1,RAB5A,RPS3,LAMTOR1,HNRNPU,RANBP2,THY1,UCHL1,APP,BAX,MAP1B,NPM1,SCIN,VPS35,ATP5L,MTCH2,TWF2,CTNNA1,LETM1,KIF5B,RPL13,RPL38,NUP93,TLN1,EEA1,RPLP2,EHD3,SRPR,PTTG1IP,HIS…
GO:0043312	neutrophil degranulation	69	485	1.63e-20	STK10,PYGL,ATP6V1D,PYGB,CTSZ,PGRMC1,PDAP1,CTSD,CAT,LGALS3,GNS,SDCBP,DNAJC13,HEXB,PSMB1,ATP6V0A1,ARSB,RAB7A,TCIRG1,PFKL,LAMTOR1,STOM,ANPEP,PA2G4,GLB1,EEF2,IMPDH2,TMEM173,LAMP1,ACAA1,HUWE1,PRDX6,HMGB1,CTSB,ANXA2,VAT1,XRCC6,CYB5R3,LAMTOR2,RAP1A,PGM1,HSP90AB1,DPP7,CTSA,HSPA1B,HLA-C,FTL,CKAP4,PRDX4,TXNDC5,ASAH1,XRCC5,PRCP,PSAP,CD59,MGST1,HLA-A,GSTP1,ALAD,IDH1,MAN2B1,CD44,DDOST,TOM1,PPIA,RAB5C,METTL7A,…
GO:0002275	myeloid cell activation involved in immune response	71	519	2.38e-20	STK10,PYGL,ATP6V1D,PYGB,CTSZ,PGRMC1,PDAP1,CTSD,CAT,LGALS3,GNS,SDCBP,DNAJC13,HEXB,PSMB1,ATP6V0A1,ARSB,RAB7A,TCIRG1,PFKL,LAMTOR1,STOM,ANPEP,PA2G4,GLB1,EEF2,IMPDH2,KARS,TMEM173,LAMP1,ACAA1,HUWE1,PRDX6,HMGB1,CTSB,ANXA2,VAT1,XRCC6,CYB5R3,LAMTOR2,RAP1A,PI4K2A,PGM1,HSP90AB1,DPP7,CTSA,HSPA1B,HLA-C,FTL,CKAP4,PRDX4,TXNDC5,ASAH1,XRCC5,PRCP,PSAP,CD59,MGST1,HLA-A,GSTP1,ALAD,IDH1,MAN2B1,CD44,DDOST,TOM1,PPIA,RA…
GO:0043299	leukocyte degranulation	70	507	2.86e-20	STK10,PYGL,ATP6V1D,PYGB,CTSZ,PGRMC1,PDAP1,CTSD,CAT,LGALS3,GNS,SDCBP,DNAJC13,HEXB,PSMB1,ATP6V0A1,ARSB,RAB7A,TCIRG1,PFKL,LAMTOR1,STOM,ANPEP,PA2G4,GLB1,EEF2,IMPDH2,TMEM173,LAMP1,ACAA1,HUWE1,PRDX6,HMGB1,CTSB,ANXA2,VAT1,XRCC6,CYB5R3,LAMTOR2,RAP1A,PI4K2A,PGM1,HSP90AB1,DPP7,CTSA,HSPA1B,HLA-C,FTL,CKAP4,PRDX4,TXNDC5,ASAH1,XRCC5,PRCP,PSAP,CD59,MGST1,HLA-A,GSTP1,ALAD,IDH1,MAN2B1,CD44,DDOST,TOM1,PPIA,RAB5C,M…
GO:0045055	regulated exocytosis	82	691	2.96e-20	VAMP3,STK10,PYGL,ATP6V1D,PYGB,CTSZ,PGRMC1,PDAP1,CTSD,CAT,TUBA4A,LGALS3,GNS,SDCBP,DNAJC13,HEXB,PSMB1,ATP6V0A1,ARSB,RAB7A,TCIRG1,PFKL,SOD1,LAMTOR1,APP,STOM,CD109,ANXA5,SCIN,TMX3,ANPEP,PA2G4,GLB1,EEF2,TLN1,IMPDH2,TMEM173,LAMP1,ACAA1,HUWE1,PRDX6,HMGB1,CTSB,ANXA2,VAT1,XRCC6,CYB5R3,TAGLN2,LAMTOR2,RAP1A,PI4K2A,PGM1,HSP90AB1,DPP7,CTSA,HSPA1B,HLA-C,FTL,CKAP4,PRDX4,TXNDC5,ASAH1,CD9,XRCC5,PRCP,ACTN1,PSAP,CD…
GO:0006887	exocytosis	87	774	3.24e-20	RALA,VAMP3,STK10,PYGL,ATP6V1D,PYGB,CTSZ,PGRMC1,PDAP1,EXOC2,CTSD,CAT,TUBA4A,LGALS3,GNS,SDCBP,DNAJC13,HEXB,PSMB1,ATP6V0A1,ARSB,RAB7A,TCIRG1,PFKL,SOD1,LAMTOR1,APP,STOM,CD109,ANXA5,SCIN,TMX3,ANPEP,PA2G4,GLB1,EEF2,TLN1,IMPDH2,TMEM173,LAMP1,ACAA1,HUWE1,PRDX6,HMGB1,CTSB,ANXA2,VAT1,XRCC6,MYH10,CYB5R3,TAGLN2,LAMTOR2,RAP1A,PI4K2A,PGM1,HSP90AB1,DPP7,CTSA,HSPA1B,HLA-C,FTL,CKAP4,PRDX4,TXNDC5,ASAH1,CD9,XRCC5,P…
GO:0002444	myeloid leukocyte mediated immunity	70	519	7.1e-20	STK10,PYGL,ATP6V1D,PYGB,CTSZ,PGRMC1,PDAP1,CTSD,CAT,LGALS3,GNS,SDCBP,DNAJC13,HEXB,PSMB1,ATP6V0A1,ARSB,RAB7A,TCIRG1,PFKL,LAMTOR1,STOM,ANPEP,PA2G4,GLB1,EEF2,IMPDH2,TMEM173,LAMP1,ACAA1,HUWE1,PRDX6,HMGB1,CTSB,ANXA2,VAT1,XRCC6,CYB5R3,LAMTOR2,RAP1A,PI4K2A,PGM1,HSP90AB1,DPP7,CTSA,HSPA1B,HLA-C,FTL,CKAP4,PRDX4,TXNDC5,ASAH1,XRCC5,PRCP,PSAP,CD59,MGST1,HLA-A,GSTP1,ALAD,IDH1,MAN2B1,CD44,DDOST,TOM1,PPIA,RAB5C,M…
GO:0002274	myeloid leukocyte activation	73	574	1.76e-19	STK10,PYGL,ATP6V1D,PYGB,CTSZ,PGRMC1,PDAP1,CTSD,CAT,LGALS3,GNS,SDCBP,DNAJC13,HEXB,PSMB1,ATP6V0A1,ARSB,RAB7A,TCIRG1,PFKL,LAMTOR1,APP,STOM,ANPEP,PA2G4,GLB1,EEF2,IMPDH2,KARS,TMEM173,LAMP1,ACAA1,HUWE1,PRDX6,HMGB1,CTSB,ANXA2,VAT1,TGFBR2,XRCC6,CYB5R3,LAMTOR2,RAP1A,PI4K2A,PGM1,HSP90AB1,DPP7,CTSA,HSPA1B,HLA-C,FTL,CKAP4,PRDX4,TXNDC5,ASAH1,XRCC5,PRCP,PSAP,CD59,MGST1,HLA-A,GSTP1,ALAD,IDH1,MAN2B1,CD44,DDOST,T…
GO:0022607	cellular component assembly	164	2343	3.7e-19	VAMP3,HSD17B10,SF3A1,SNRPD3,EIF3D,ST13,ATP6V1D,CTSZ,CAV2,COL1A1,PRPF19,SRSF9,EXOC2,LOX,CAT,TUBA4A,TRIM28,EIF2S1,LAMC1,SRSF1,SDCBP,ARL3,SPAG9,TMED2,NAPA,CAPG,GPC1,ATP6V0A1,SEPT11,PDCD6,RAB7A,NRP1,CPT1A,TCIRG1,PRPF6,CPSF6,SNRPF,PXN,PFKL,RPS3,GJA1,THY1,APP,STOM,AIFM1,NPTN,ATP6V0D1,BAX,ITGB5,ITGA2,NPM1,COL1A2,CTNNA1,LETM1,TBCA,HIST1H1E,TMOD3,RPL38,NUP93,RBM14,HP1BP3,TLN1,SNRNP200,RUVBL1,IMPDH2,PLEC,E…
GO:0055114	oxidation-reduction process	94	932	4.04e-19	HSD17B10,DLD,ACO2,PYGL,DHRS7,MTHFD1,APEX1,PYGB,TXNL1,ECH1,OGDH,TPI1,LOX,ENO1,AKR7A2,TP53I3,CAT,PTGIS,SQRDL,BLVRB,CPT1A,PFKL,SOD1,GLUD1,HSD17B12,PLOD2,ACAA2,AIFM1,ETHE1,RETSAT,ADH5,PRDX3,TMX3,PDIA3,PRDX2,ECI1,FASN,GPD2,CTBP2,CYBRD1,UGDH,IMPDH2,PDIA5,HADHB,MDH2,P4HB,ACAA1,UGP2,CYB5A,PRDX6,ALDH3A2,ETFB,VAT1,CYB5R3,PTGS1,FH,ECHS1,PHGDH,ME1,GSTO1,ABCD3,NSDHL,PGM1,DHCR24,SDHB,ALDH1B1,SUCLA2,PRDX4,AKR1C…
GO:0065003	protein-containing complex assembly	124	1514	9.04e-19	VAMP3,HSD17B10,SF3A1,SNRPD3,EIF3D,ST13,CTSZ,CAV2,COL1A1,PRPF19,SRSF9,EXOC2,CAT,TRIM28,EIF2S1,LAMC1,SRSF1,SPAG9,TMED2,NAPA,CAPG,ATP6V0A1,SEPT11,PDCD6,CPT1A,TCIRG1,PRPF6,CPSF6,SNRPF,PXN,PFKL,GJA1,APP,STOM,AIFM1,BAX,NPM1,COL1A2,CTNNA1,LETM1,TBCA,HIST1H1E,RPL38,NUP93,HP1BP3,TLN1,SNRNP200,RUVBL1,IMPDH2,EHD3,P4HB,HIST1H1B,SHMT2,RTN4,CAV1,CAMK2D,SNRPD2,MCCC2,CTNNB1,ANP32B,RPL3,ANXA2,RPSA,ACSL3,XRCC6,OPA…
GO:0043933	protein-containing complex subunit organization	136	1770	1.4e-18	VAMP3,HSD17B10,SF3A1,SNRPD3,EIF3D,ST13,SUPT16H,CTSZ,CAV2,COL1A1,PRPF19,SRSF9,EXOC2,LOX,CAT,DSTN,TRIM28,EIF2S1,LAMC1,SRSF1,SPAG9,TMED2,NAPA,CAPG,ATP6V0A1,SEPT11,PDCD6,CPT1A,TCIRG1,PRPF6,CPSF6,SNRPF,SMARCC2,PXN,PFKL,SH3GL1,GJA1,APP,STOM,AIFM1,BAX,NPM1,COL1A2,CTNNA1,LETM1,TBCA,KIF5B,HIST1H1E,RPL38,NUP93,HP1BP3,TLN1,SNRNP200,RUVBL1,IMPDH2,COL12A1,EHD3,P4HB,HIST1H1B,SHMT2,RTN4,CAV1,CAMK2D,SNRPD2,MCCC2…
GO:0034613	cellular protein localization	115	1367	4.52e-18	VAMP3,ATP6V1D,ECH1,RPL19,COL1A1,PRPF19,RAB35,SRSF9,RPS12,CAT,HSPB1,YWHAH,SRSF1,SDCBP,ARL3,IPO5,TMED2,CSE1L,NAPA,CD81,SCARB2,PDCD6,RAB7A,NRP1,RPS3,LAMTOR1,HNRNPU,RANBP2,THY1,BAX,NPM1,SCIN,VPS35,MTCH2,TWF2,CTNNA1,RPL13,RPL38,NUP93,TLN1,RPLP2,EHD3,SRPR,PTTG1IP,HIST1H1B,LAMP1,ACAA1,FIP1L1,CAV1,SRP72,CTNNB1,RPS21,RPL3,ANXA2,RPS3A,RPSA,RPL22,HNRNPA2B1,AP2A1,MYO1C,RPL12,EZR,TPR,DHX9,STX7,LAMTOR2,S100A10…
GO:0044085	cellular component biogenesis	170	2556	6.32e-18	VAMP3,HSD17B10,SF3A1,SNRPD3,EIF3D,ST13,ATP6V1D,CTSZ,CAV2,COL1A1,PRPF19,SRSF9,EXOC2,LOX,CAT,TUBA4A,TRIM28,EIF2S1,LAMC1,SRSF1,SDCBP,ARL3,SPAG9,TMED2,NAPA,CAPG,GPC1,NOP58,ATP6V0A1,SEPT11,PDCD6,RAB7A,NRP1,CPT1A,TCIRG1,PRPF6,CPSF6,SNRPF,PXN,PFKL,RPS3,GJA1,THY1,APP,STOM,AIFM1,NPTN,ATP6V0D1,BAX,ITGB5,ITGA2,NPM1,COL1A2,PA2G4,CTNNA1,LETM1,TBCA,HIST1H1E,TMOD3,RPL38,NUP93,RBM14,HP1BP3,TLN1,SNRNP200,RUVBL1,I…
GO:0002263	cell activation involved in immune response	73	620	7.01e-18	STK10,PYGL,ATP6V1D,PYGB,CTSZ,PGRMC1,PDAP1,CTSD,CAT,LGALS3,GNS,SDCBP,DNAJC13,HEXB,PSMB1,ATP6V0A1,ICAM1,ARSB,RAB7A,TCIRG1,PFKL,LAMTOR1,APP,STOM,ANPEP,PA2G4,GLB1,EEF2,IMPDH2,KARS,TMEM173,LAMP1,ACAA1,HUWE1,PRDX6,HMGB1,CTSB,ANXA2,VAT1,XRCC6,CYB5R3,LAMTOR2,RAP1A,PI4K2A,PGM1,HSP90AB1,DPP7,CTSA,HSPA1B,HLA-C,FTL,CKAP4,PRDX4,TXNDC5,ASAH1,XRCC5,PRCP,PSAP,CD59,MGST1,HLA-A,GSTP1,ALAD,IDH1,MAN2B1,CD44,DDOST,TO…
GO:0008104	protein localization	143	1966	9.84e-18	VAMP3,MYH9,ATP6V1D,ECH1,RPL19,COL1A1,PRPF19,RAB35,SRSF9,RPS12,SNX3,EXOC2,CAT,CANX,HSPB1,YWHAH,ATP6V1E1,SRSF1,SDCBP,ARL3,DNAJC13,IPO5,TMED2,CSE1L,NAPA,CD81,ATP6V0A1,SCARB2,PDCD6,RAB7A,NRP1,TCIRG1,RAB5A,ATP6V1A,ATP6V1B2,RPS3,LAMTOR1,HNRNPU,RANBP2,THY1,ATP6V0D1,BAX,ITGA2,NPM1,SCIN,VPS35,MTCH2,LMAN2,TWF2,CTNNA1,SCAMP3,RPL13,RPL38,NUP93,DAB2,TLN1,RPLP2,FBN1,EHD3,SRPR,PTTG1IP,HIST1H1B,LAMP1,ACAA1,FIP1L…
GO:0044281	small molecule metabolic process	134	1779	1.21e-17	DCN,HSD17B10,DLD,SLC25A1,ACO2,MTHFD1,AHCY,PLA2G15,ECH1,OGDH,SLC25A11,TPI1,CMAS,ENO1,SARS,AKR7A2,ATIC,TP53I3,CAT,PTGIS,GNS,HEXB,AARS,ATP5B,SPTLC1,ATP6V0A1,CAD,SCARB2,ARSB,CPT1A,TCIRG1,HEXA,PFKL,ATP6V1A,ATP6V1B2,GLUD1,HSD17B12,PLOD2,APP,ACAA2,ADK,RETSAT,ADH5,CKB,ATP5L,ECI1,FASN,GLB1,GPD2,CSPG4,GBA,OSBPL3,UGDH,IMPDH2,HADHB,MAT2B,KARS,FBN1,MDH2,P4HB,ACAA1,SHMT2,UGP2,CYB5A,MCCC2,PPA2,ALDH3A2,ETFB,WARS…
GO:0002366	leukocyte activation involved in immune response	72	616	1.71e-17	STK10,PYGL,ATP6V1D,PYGB,CTSZ,PGRMC1,PDAP1,CTSD,CAT,LGALS3,GNS,SDCBP,DNAJC13,HEXB,PSMB1,ATP6V0A1,ICAM1,ARSB,RAB7A,TCIRG1,PFKL,LAMTOR1,STOM,ANPEP,PA2G4,GLB1,EEF2,IMPDH2,KARS,TMEM173,LAMP1,ACAA1,HUWE1,PRDX6,HMGB1,CTSB,ANXA2,VAT1,XRCC6,CYB5R3,LAMTOR2,RAP1A,PI4K2A,PGM1,HSP90AB1,DPP7,CTSA,HSPA1B,HLA-C,FTL,CKAP4,PRDX4,TXNDC5,ASAH1,XRCC5,PRCP,PSAP,CD59,MGST1,HLA-A,GSTP1,ALAD,IDH1,MAN2B1,CD44,DDOST,TOM1,P…
GO:0032940	secretion by cell	92	959	1.77e-17	RALA,VAMP3,STK10,PYGL,ATP6V1D,PYGB,CTSZ,PGRMC1,PDAP1,EXOC2,CTSD,CAT,CANX,TUBA4A,LGALS3,SLC38A2,GNS,SDCBP,DNAJC13,HEXB,PSMB1,ATP6V0A1,ARSB,RAB7A,TCIRG1,PFKL,SOD1,LAMTOR1,APP,STOM,CD109,ANXA5,SCIN,TMX3,ANPEP,PA2G4,GLB1,EEF2,TLN1,IMPDH2,TMEM173,LAMP1,ACAA1,HUWE1,PRDX6,HMGB1,CTSB,ANXA2,VAT1,XRCC6,MYH10,CYB5R3,TAGLN2,LAMTOR2,RAP1A,PI4K2A,PGM1,HSP90AB1,DPP7,CTSA,ENG,HSPA1B,HLA-C,FTL,CKAP4,PRDX4,TXNDC5,…
GO:0043603	cellular amide metabolic process	79	732	1.77e-17	DLD,SLC25A1,EIF3D,MTHFD1,CTSZ,PLA2G15,OGDH,RPL19,RPS12,SARS,ATIC,EIF2S1,GSTM3,IGF2BP3,HEXB,AARS,SPTLC1,CAD,SOD1,HSD17B12,RPS3,EIF5B,ETHE1,TPP1,ANPEP,FASN,RPL13,EEF2,RPL38,PABPC1,GBA,RPLP2,TUFM,KARS,EIF4A2,SHMT2,MCCC2,PPA2,RPS21,RPL3,RPS3A,RPSA,RPL22,WARS,ACSL3,RPL12,IARS2,GSTO1,RPL5,ASS1,PABPC4,PPA1,EIF6,HMGCL,SUCLA2,ASAH1,GART,AIMP1,NAGA,RPS8,GSTP1,RPS14,EIF4B,IDH1,GSPT1,RPL9,ACSF2,RPL10,EIF4G1,…
GO:0019752	carboxylic acid metabolic process	86	854	1.91e-17	DCN,HSD17B10,DLD,ACO2,MTHFD1,AHCY,PLA2G15,ECH1,OGDH,TPI1,CMAS,ENO1,SARS,ATIC,PTGIS,HEXB,AARS,CAD,SCARB2,CPT1A,HEXA,PFKL,GLUD1,HSD17B12,PLOD2,ACAA2,CKB,ECI1,FASN,CSPG4,OSBPL3,UGDH,HADHB,KARS,MDH2,P4HB,ACAA1,SHMT2,UGP2,CYB5A,MCCC2,PPA2,ALDH3A2,ETFB,WARS,ACSL3,CYB5R3,PTGS1,FH,IARS2,ECHS1,PHGDH,ME1,GSTO1,ABCD3,PGM1,ASS1,PPA1,FABP3,HMGCL,SDHB,SUCLA2,PRDX4,AKR1C3,HADHA,GART,SUCLG1,AIMP1,ERO1L,LDHB,GSTP…
GO:0044248	cellular catabolic process	125	1646	1.39e-16	DCN,HSD17B10,FAP,PYGL,PYGB,CTSZ,AHCY,PLA2G15,ECH1,OGDH,RPL19,DDX5,WFS1,PRPF19,TPI1,RPS12,ENO1,CTSD,CAT,GSTM3,GNS,HEXB,PSMB1,BLVRB,GPC1,ARSB,RAB7A,VDAC1,CPT1A,TCIRG1,HEXA,PFKL,CTSK,GLUD1,RPS3,RANBP2,UCHL1,ACAA2,ADH5,PRDX3,TPP1,ANPEP,PRDX2,ECI1,GLB1,RPL13,GPD2,RPL38,CSPG4,PABPC1,HNRNPD,GBA,RPLP2,TRIM25,HADHB,ACAA1,PRDX6,MCCC2,HMGB1,CTSB,ALDH3A2,RPS21,RPL3,RPS3A,RPSA,RPL22,ETFB,THRAP3,AP2A1,COMT,RPL…
GO:0006082	organic acid metabolic process	90	959	1.55e-16	DCN,HSD17B10,DLD,ACO2,MTHFD1,AHCY,PLA2G15,ECH1,OGDH,TPI1,CMAS,ENO1,SARS,ATIC,PTGIS,GNS,HEXB,AARS,CAD,SCARB2,ARSB,CPT1A,HEXA,PFKL,GLUD1,HSD17B12,PLOD2,ACAA2,CKB,ECI1,FASN,GLB1,CSPG4,OSBPL3,UGDH,HADHB,KARS,MDH2,P4HB,ACAA1,SHMT2,UGP2,CYB5A,MCCC2,PPA2,ALDH3A2,ETFB,WARS,ACSL3,CYB5R3,PTGS1,FH,IARS2,ECHS1,PHGDH,ME1,GSTO1,ABCD3,PGM1,ASS1,PRPS1,PPA1,FABP3,HMGCL,SDHB,SUCLA2,PRDX4,AKR1C3,HADHA,GART,SUCLG1,A…
GO:0043436	oxoacid metabolic process	89	943	1.74e-16	DCN,HSD17B10,DLD,ACO2,MTHFD1,AHCY,PLA2G15,ECH1,OGDH,TPI1,CMAS,ENO1,SARS,ATIC,PTGIS,GNS,HEXB,AARS,CAD,SCARB2,ARSB,CPT1A,HEXA,PFKL,GLUD1,HSD17B12,PLOD2,ACAA2,CKB,ECI1,FASN,GLB1,CSPG4,OSBPL3,UGDH,HADHB,KARS,MDH2,P4HB,ACAA1,SHMT2,UGP2,CYB5A,MCCC2,PPA2,ALDH3A2,ETFB,WARS,ACSL3,CYB5R3,PTGS1,FH,IARS2,ECHS1,PHGDH,ME1,GSTO1,ABCD3,PGM1,ASS1,PPA1,FABP3,HMGCL,SDHB,SUCLA2,PRDX4,AKR1C3,HADHA,GART,SUCLG1,AIMP1,E…
GO:0002443	leukocyte mediated immunity	71	632	1.85e-16	STK10,PYGL,ATP6V1D,PYGB,CTSZ,PGRMC1,PDAP1,CTSD,CAT,LGALS3,GNS,SDCBP,DNAJC13,HEXB,PSMB1,ATP6V0A1,ICAM1,ARSB,RAB7A,TCIRG1,PFKL,LAMTOR1,STOM,ANPEP,PA2G4,GLB1,EEF2,IMPDH2,TMEM173,LAMP1,ACAA1,HUWE1,PRDX6,HMGB1,CTSB,ANXA2,VAT1,XRCC6,CYB5R3,LAMTOR2,RAP1A,PI4K2A,PGM1,HSP90AB1,DPP7,CTSA,HSPA1B,HLA-C,FTL,CKAP4,PRDX4,TXNDC5,ASAH1,XRCC5,PRCP,PSAP,CD59,MGST1,HLA-A,GSTP1,ALAD,IDH1,MAN2B1,CD44,DDOST,TOM1,PPIA,R…
GO:0065008	regulation of biological quality	207	3559	2.13e-16	DCN,FAP,DLD,MYH9,PYGL,MTHFD1,APEX1,CTSZ,TXNL1,COL1A1,WFS1,YBX3,PTGIS,DSTN,RALY,HSPB1,YWHAH,IGF2BP3,RMDN3,HEXB,AARS,ATP5B,NAPA,CD81,CAPG,ATP6V0A1,CAD,ICAM1,SCARB2,RAB7A,NRP1,PRKAR2A,CPT1A,TCIRG1,PFKL,SH3GL1,SOD1,CTSK,KIAA1715,RAB5A,ARL6IP5,ATP6V1A,CCT6A,GLUD1,HSD17B12,LAMTOR1,GJA1,HNRNPU,THY1,APP,ACAA2,NPTN,ATP6V0D1,BAX,RETSAT,ADH5,ANXA5,ITGA2,MAP1B,NPM1,SCIN,COL1A2,PRDX3,VPS35,CKB,TPP1,TMX3,ANPEP…
GO:0009056	catabolic process	134	1859	3.14e-16	DCN,HSD17B10,FAP,PYGL,PYGB,CTSZ,AHCY,MMP2,PLA2G15,ECH1,OGDH,RPL19,DDX5,WFS1,PRPF19,TPI1,RPS12,ENO1,CTSD,CAT,YWHAH,GSTM3,GNS,HEXB,PSMB1,BLVRB,GPC1,ARSB,RAB7A,VDAC1,CPT1A,TCIRG1,HEXA,PFKL,CTSK,GLUD1,RPS3,PLBD2,RANBP2,UCHL1,ACAA2,ADH5,PRDX3,TPP1,ANPEP,PRDX2,ECI1,GLB1,RPL13,MMP14,GPD2,RPL38,CSPG4,PABPC1,HNRNPD,GBA,RPLP2,TRIM25,HADHB,ACAA1,PRDX6,MCCC2,HMGB1,CTSB,ALDH3A2,RPS21,RPL3,ANXA2,RPS3A,RPSA,RPL…
GO:0010033	response to organic substance	176	2815	3.14e-16	RALA,DCN,VAMP3,ATP6V1D,APEX1,MMP2,HNRNPL,CAV2,DDX5,COL1A1,WFS1,YBX3,RAB35,SRSF9,LOX,CAT,PTGIS,CANX,HSPB1,YWHAH,ATP6V1E1,EIF2S1,LMNB1,IPO5,CD81,ATP6V0A1,CAD,ICAM1,ARSB,NRP1,PRKAR2A,CPT1A,TCIRG1,PXN,PFKL,SOD1,ATP6V1A,ATP6V1B2,RPS3,LAMTOR1,GJA1,HNRNPU,APP,AIFM1,ATP6V0D1,BAX,ITGB5,ADH5,ANXA5,ITGA2,NPM1,COL1A2,PRDX3,TPP1,TWF2,FASN,CTNNA1,GLB1,KIF5B,TBL2,EEF2,MMP14,RBM14,HNRNPD,PRKDC,GBA,TLN1,HNRNPA0,U…
GO:0046903	secretion	95	1070	3.86e-16	RALA,VAMP3,STK10,PYGL,ATP6V1D,PYGB,CTSZ,PGRMC1,PDAP1,EXOC2,CTSD,CAT,CANX,TUBA4A,LGALS3,SLC38A2,GNS,SDCBP,DNAJC13,HEXB,PSMB1,ATP6V0A1,CAD,ARSB,RAB7A,TCIRG1,PFKL,SOD1,LAMTOR1,GJA1,APP,STOM,CD109,ANXA5,SCIN,TMX3,ANPEP,PA2G4,GLB1,EEF2,TLN1,IMPDH2,TMEM173,LAMP1,ACAA1,CAV1,HUWE1,PRDX6,HMGB1,CTSB,ANXA2,VAT1,XRCC6,MYH10,CYB5R3,TAGLN2,LAMTOR2,RAP1A,PI4K2A,PGM1,HSP90AB1,DPP7,CTSA,ENG,HSPA1B,HLA-C,FTL,CKAP4…
GO:0070887	cellular response to chemical stimulus	169	2672	6.54e-16	RALA,DCN,VAMP3,ATP6V1D,APEX1,TXNL1,MMP2,CAV2,DDX5,COL1A1,WFS1,YBX3,RAB35,AKR7A2,CAT,PTGIS,CANX,HSPB1,YWHAH,ATP6V1E1,FUS,LGALS3,EIF2S1,GSTM3,LMNB1,IPO5,ATP6V0A1,CAD,ICAM1,NRP1,PRKAR2A,CPT1A,TCIRG1,PXN,SOD1,ARL6IP5,ATP6V1A,ATP6V1B2,RPS3,LAMTOR1,GJA1,HNRNPU,APP,ACAA2,AIFM1,ATP6V0D1,BAX,ITGB5,ADH5,ITGA2,NPM1,COL1A2,PRDX3,TPP1,PRDX2,TWF2,FASN,CTNNA1,KIF5B,TBL2,EEF2,RBM14,HP1BP3,HNRNPD,PRKDC,GBA,TLN1,U…
GO:0051649	establishment of localization in cell	121	1616	1.29e-15	VAMP3,SNRPD3,MYH9,CTSZ,ECH1,RPL19,RAB35,SRSF9,RPS12,CAT,CANX,HSPB1,YWHAH,SRSF1,SDCBP,ARL3,IPO5,SPAG9,ATP5B,TMED2,CSE1L,NAPA,SCARB2,PDCD6,RAB7A,CPT1A,SNRPF,SH3GL1,SOD1,RAB5A,RPS3,LAMTOR1,RANBP2,UCHL1,APP,BAX,MAP1B,NPM1,VPS35,ATP5L,LETM1,KIF5B,RPL13,RPL38,NUP93,EEA1,RPLP2,EHD3,SRPR,PTTG1IP,LAMP1,ACAA1,FIP1L1,HNRNPA1,SRP72,SNRPD2,CTNNB1,RPS21,RPL3,RPS3A,RPSA,RPL22,HNRNPA2B1,CACNA2D1,ATP2B4,AP2A1,MYO…
GO:0000375	RNA splicing, via transesterification reactions	46	287	2e-15	SF3A1,SNRPD3,HNRNPL,DDX5,PRPF19,SRSF9,RALY,FUS,SRSF1,HNRNPH3,PRPF6,SNRPF,NONO,HNRNPU,PCBP1,SF3B3,PABPC1,HNRNPD,HNRNPA0,SNRNP200,SF3B2,HNRNPM,FIP1L1,HNRNPA1,SNRPD2,HNRNPA2B1,HNRNPH1,SFPQ,DHX9,SYNCRIP,RBMX,YBX1,SF3A3,HNRNPR,HNRNPK,HNRNPA3,DDX17,KHSRP,NHP2L1,ELAVL1,EFTUD2,STRAP,HNRNPF,ALYREF,HNRNPC,SNRNP70
GO:0045184	establishment of protein localization	113	1467	2.8e-15	VAMP3,MYH9,ATP6V1D,ECH1,RPL19,COL1A1,RAB35,SRSF9,RPS12,SNX3,EXOC2,CAT,CANX,HSPB1,YWHAH,ATP6V1E1,SRSF1,SDCBP,ARL3,DNAJC13,IPO5,TMED2,CSE1L,NAPA,ATP6V0A1,SCARB2,PDCD6,RAB7A,TCIRG1,RAB5A,ATP6V1A,ATP6V1B2,RPS3,RANBP2,ATP6V0D1,BAX,ITGA2,NPM1,VPS35,LMAN2,SCAMP3,RPL13,RPL38,NUP93,DAB2,RPLP2,EHD3,SRPR,PTTG1IP,HIST1H1B,LAMP1,ACAA1,FIP1L1,SRP72,HMGB1,RPS21,RPL3,RPS3A,RPSA,RPL22,HNRNPA2B1,AP2A1,ATP6V1H,MYO1…
GO:0008380	RNA splicing	53	391	4.11e-15	SF3A1,SNRPD3,HNRNPL,DDX5,PRPF19,SRSF9,RALY,RBM39,FUS,LGALS3,SRSF1,RBM25,HNRNPH3,PRPF6,SNRPF,NONO,HNRNPU,PCBP1,SF3B3,CCAR2,PABPC1,HNRNPD,HNRNPA0,SNRNP200,SF3B2,HNRNPM,FIP1L1,ZNF326,HNRNPA1,SNRPD2,THRAP3,HNRNPA2B1,HNRNPH1,SFPQ,DHX9,SYNCRIP,RBMX,YBX1,RRAGC,SF3A3,HNRNPR,HNRNPK,HNRNPA3,DDX17,KHSRP,NHP2L1,ELAVL1,EFTUD2,STRAP,HNRNPF,ALYREF,HNRNPC,SNRNP70
GO:1901575	organic substance catabolic process	119	1609	5.67e-15	DCN,HSD17B10,FAP,PYGL,PYGB,CTSZ,AHCY,PLA2G15,ECH1,OGDH,RPL19,DDX5,WFS1,PRPF19,TPI1,RPS12,ENO1,CTSD,YWHAH,GNS,HEXB,PSMB1,BLVRB,GPC1,ARSB,RAB7A,CPT1A,TCIRG1,HEXA,PFKL,CTSK,GLUD1,RPS3,PLBD2,RANBP2,UCHL1,ACAA2,ADH5,TPP1,ANPEP,ECI1,GLB1,RPL13,GPD2,RPL38,CSPG4,PABPC1,HNRNPD,GBA,RPLP2,TRIM25,HADHB,ACAA1,PRDX6,MCCC2,HMGB1,CTSB,ALDH3A2,RPS21,RPL3,ANXA2,RPS3A,RPSA,RPL22,ETFB,THRAP3,AP2A1,COMT,RPL12,ECHS1,B…
GO:0000398	mRNA splicing, via spliceosome	45	284	6.16e-15	SF3A1,SNRPD3,HNRNPL,DDX5,PRPF19,SRSF9,RALY,FUS,SRSF1,HNRNPH3,PRPF6,SNRPF,NONO,HNRNPU,PCBP1,SF3B3,PABPC1,HNRNPD,HNRNPA0,SNRNP200,SF3B2,HNRNPM,FIP1L1,HNRNPA1,SNRPD2,HNRNPA2B1,HNRNPH1,SFPQ,DHX9,SYNCRIP,RBMX,YBX1,SF3A3,HNRNPR,HNRNPK,HNRNPA3,DDX17,NHP2L1,ELAVL1,EFTUD2,STRAP,HNRNPF,ALYREF,HNRNPC,SNRNP70
GO:0046907	intracellular transport	108	1390	8.53e-15	VAMP3,SNRPD3,CTSZ,ECH1,RPL19,RAB35,SRSF9,RPS12,CAT,HSPB1,YWHAH,SRSF1,SDCBP,ARL3,IPO5,SPAG9,ATP5B,TMED2,CSE1L,NAPA,SCARB2,PDCD6,RAB7A,CPT1A,SNRPF,SOD1,RAB5A,RPS3,LAMTOR1,RANBP2,UCHL1,APP,MAP1B,NPM1,VPS35,ATP5L,KIF5B,RPL13,RPL38,NUP93,EEA1,RPLP2,EHD3,SRPR,PTTG1IP,LAMP1,ACAA1,FIP1L1,HNRNPA1,SRP72,SNRPD2,CTNNB1,RPS21,RPL3,RPS3A,RPSA,RPL22,HNRNPA2B1,AP2A1,MYO1C,MYH10,OPA1,RPL12,TPR,STX7,MYO6,ABCD3,RPL…
GO:0071705	nitrogen compound transport	122	1690	1.09e-14	VAMP3,MYH9,ATP6V1D,ECH1,RPL19,COL1A1,RAB35,SRSF9,RPS12,SNX3,EXOC2,CAT,CANX,HSPB1,YWHAH,ATP6V1E1,SLC38A2,IGF2BP3,SRSF1,SDCBP,ARL3,DNAJC13,IPO5,TMED2,CSE1L,NAPA,ATP6V0A1,SCARB2,PDCD6,RAB7A,TCIRG1,RAB5A,ARL6IP5,ATP6V1A,ATP6V1B2,RPS3,GJA1,RANBP2,ATP6V0D1,NPM1,VPS35,LMAN2,SCAMP3,RPL13,RPL38,NUP93,DAB2,RPLP2,EHD3,SRPR,PTTG1IP,ACAA1,FIP1L1,HNRNPA1,SRP72,HMGB1,RPS21,RPL3,RPS3A,RPSA,RPL22,HNRNPA2B1,TGFBR2…
GO:0045321	leukocyte activation	82	894	1.55e-14	STK10,MYH9,PYGL,ATP6V1D,PYGB,CTSZ,PGRMC1,PDAP1,CTSD,CAT,LGALS3,GNS,SDCBP,DNAJC13,HEXB,PSMB1,ATP6V0A1,ICAM1,ARSB,RAB7A,TCIRG1,PFKL,LAMTOR1,APP,STOM,BAX,ANPEP,PA2G4,GLB1,EEF2,PRKDC,CD276,IMPDH2,KARS,TMEM173,LAMP1,ACAA1,HUWE1,PRDX6,CTNNB1,HMGB1,CTSB,ANXA2,RPL22,VAT1,TGFBR2,XRCC6,CYB5R3,LAMTOR2,RAP1A,PI4K2A,PGM1,HSP90AB1,DPP7,CTSA,HSPA1B,HLA-C,FTL,CKAP4,PRDX4,TXNDC5,ASAH1,XRCC5,PRCP,PSAP,CD59,ITGB1,M…
GO:0009894	regulation of catabolic process	79	840	1.62e-14	DCN,FAP,ATP6V1D,APEX1,YBX3,SNX3,HSPB1,ATP6V1E1,IGF2BP3,SDCBP,SPTLC1,CD81,ATP6V0A1,RAB7A,VDAC1,CPT1A,RAB5A,ATP6V1A,ATP6V1B2,LAMTOR1,GJA1,HNRNPU,UCHL1,APP,AIFM1,ATP6V0D1,BAX,PSME3,NPM1,VPS35,SF3B3,CCAR2,PABPC1,HNRNPD,DAB2,GBA,HNRNPA0,PTTG1IP,CAV1,HMGB1,ANXA2,THRAP3,NRD1,ATP2B4,ATP6V1H,EZR,DHX9,IFI16,LAMTOR2,SYNCRIP,GNAI3,RPL5,SERBP1,HSP90AB1,CTSA,YBX1,PABPC4,RRAGC,VPS26A,EIF6,HNRNPR,DFFA,SNX9,PSAP,…
GO:0071702	organic substance transport	137	2040	2.32e-14	VAMP3,SLC25A1,MYH9,ATP6V1D,ECH1,RPL19,SLC25A11,COL1A1,RAB35,SRSF9,RPS12,SNX3,EXOC2,CAT,CANX,HSPB1,YWHAH,ESYT2,ATP6V1E1,SLC38A2,IGF2BP3,SRSF1,SDCBP,ARL3,DNAJC13,IPO5,TMED2,CSE1L,NAPA,ATP6V0A1,SCARB2,PDCD6,RAB7A,CPT1A,TCIRG1,RAB5A,ARL6IP5,ATP6V1A,ATP6V1B2,RPS3,GJA1,RANBP2,ATP6V0D1,NPM1,VPS35,LMAN2,SCAMP3,RPL13,RPL38,NUP93,DAB2,OSBPL3,PITPNB,RPLP2,EHD3,SRPR,PTTG1IP,ACAA1,FIP1L1,CAV1,HNRNPA1,SRP72,HM…
GO:0015031	protein transport	106	1391	5.53e-14	VAMP3,MYH9,ATP6V1D,ECH1,RPL19,COL1A1,RAB35,SRSF9,RPS12,SNX3,EXOC2,CAT,CANX,HSPB1,YWHAH,ATP6V1E1,SRSF1,SDCBP,ARL3,DNAJC13,IPO5,TMED2,CSE1L,NAPA,ATP6V0A1,SCARB2,PDCD6,RAB7A,TCIRG1,RAB5A,ATP6V1A,ATP6V1B2,RPS3,RANBP2,ATP6V0D1,NPM1,VPS35,LMAN2,SCAMP3,RPL13,RPL38,NUP93,DAB2,RPLP2,EHD3,SRPR,PTTG1IP,ACAA1,FIP1L1,SRP72,HMGB1,RPS21,RPL3,RPS3A,RPSA,RPL22,HNRNPA2B1,AP2A1,ATP6V1H,MYO1C,RPL12,TPR,STX7,RAP1A,MY…
GO:0001775	cell activation	87	1024	1.07e-13	STK10,MYH9,PYGL,ATP6V1D,PYGB,CTSZ,PGRMC1,PDAP1,COL1A1,CTSD,CAT,LGALS3,GNS,SDCBP,DNAJC13,HEXB,PSMB1,ATP6V0A1,ICAM1,ARSB,RAB7A,TCIRG1,PFKL,LAMTOR1,APP,STOM,BAX,COL1A2,ANPEP,PA2G4,GLB1,EEF2,PRKDC,CD276,IMPDH2,KARS,TMEM173,LAMP1,ACAA1,HUWE1,PRDX6,CTNNB1,HMGB1,CTSB,ANXA2,RPL22,VAT1,TGFBR2,XRCC6,CYB5R3,LAMTOR2,RAP1A,PI4K2A,PGM1,HSP90AB1,DPP7,CTSA,SRC,HSPA1B,HLA-C,FTL,CKAP4,PRDX4,TXNDC5,ASAH1,CD9,XRCC5,…
GO:0043604	amide biosynthetic process	57	495	1.49e-13	DLD,SLC25A1,EIF3D,MTHFD1,RPL19,RPS12,SARS,ATIC,EIF2S1,IGF2BP3,AARS,SPTLC1,CAD,HSD17B12,RPS3,EIF5B,FASN,RPL13,EEF2,RPL38,PABPC1,GBA,RPLP2,TUFM,KARS,EIF4A2,PPA2,RPS21,RPL3,RPS3A,RPSA,RPL22,WARS,ACSL3,RPL12,IARS2,RPL5,ASS1,PABPC4,PPA1,EIF6,GART,AIMP1,RPS8,RPS14,EIF4B,GSPT1,RPL9,RPL10,EIF4G1,EIF2A,RPL23,RPL30,RPS20,RPL18,NACA,MTHFD1L
GO:0042886	amide transport	107	1440	1.82e-13	VAMP3,MYH9,ATP6V1D,ECH1,RPL19,COL1A1,RAB35,SRSF9,RPS12,SNX3,EXOC2,CAT,CANX,HSPB1,YWHAH,ATP6V1E1,SRSF1,SDCBP,ARL3,DNAJC13,IPO5,TMED2,CSE1L,NAPA,ATP6V0A1,SCARB2,PDCD6,RAB7A,TCIRG1,RAB5A,ATP6V1A,ATP6V1B2,RPS3,RANBP2,ATP6V0D1,NPM1,VPS35,LMAN2,SCAMP3,RPL13,RPL38,NUP93,DAB2,RPLP2,EHD3,SRPR,PTTG1IP,ACAA1,FIP1L1,SRP72,HMGB1,RPS21,RPL3,RPS3A,RPSA,RPL22,HNRNPA2B1,AP2A1,ATP6V1H,MYO1C,RPL12,TPR,STX7,RAP1A,MY…
GO:0033365	protein localization to organelle	66	649	1.89e-13	ATP6V1D,ECH1,RPL19,COL1A1,RAB35,RPS12,CAT,IPO5,CSE1L,CD81,SCARB2,RAB7A,NRP1,RPS3,HNRNPU,RANBP2,BAX,VPS35,MTCH2,RPL13,RPL38,RPLP2,SRPR,PTTG1IP,HIST1H1B,LAMP1,ACAA1,SRP72,RPS21,RPL3,RPS3A,RPSA,RPL22,RPL12,TPR,DHX9,RPL5,YBX1,TOMM34,KPNA6,HMGCL,MAPRE1,AKR1C3,PITRM1,XRCC5,RPS8,SUN2,RPS14,SSB,IDH1,RPL9,TOMM40,RPL10,PARK7,RPL23,HSD17B4,H2AFY,RPL30,RPS20,GSTK1,TOR1AIP1,PHB2,RAN,RPL18,ASNA1,RUVBL2
GO:0008152	metabolic process	405	9569	2.4e-13	DCN,RCN1,HSD17B10,STK10,FAP,DLD,SF3A1,SNRPD3,SLC25A1,MYH9,EIF3D,ACO2,SUPT16H,PYGL,DHRS7,MTHFD1,APEX1,PYGB,CTSZ,AHCY,APMAP,TXNL1,MMP2,PLA2G15,ECH1,HNRNPL,OGDH,RPL19,SLC25A11,DDX5,COL1A1,WFS1,PRPF19,YBX3,TPI1,CMAS,SRSF9,RPS12,SNX3,LOX,FAHD2A,ENO1,SARS,AKR7A2,CTSD,ATIC,TP53I3,CAT,PTGIS,RALY,UBA2,YWHAH,TRIM28,RBM39,FUS,LGALS3,EIF2S1,GSTM3,GNS,LAMC1,IGF2BP3,SRSF1,SQRDL,PEBP1,HEXB,AARS,RBM25,SPAG9,ATP5…
GO:0002252	immune effector process	81	927	2.57e-13	STK10,PYGL,ATP6V1D,PYGB,CTSZ,PGRMC1,PDAP1,CTSD,CAT,LGALS3,GNS,SDCBP,DNAJC13,HEXB,PSMB1,ATP6V0A1,ICAM1,ARSB,RAB7A,TCIRG1,PFKL,LAMTOR1,APP,STOM,ANPEP,PA2G4,GLB1,EEF2,IMPDH2,TRIM25,KARS,TMEM173,LAMP1,ACAA1,HUWE1,PRDX6,HMGB1,CTSB,ANXA2,VAT1,XRCC6,MYO1C,STAT1,CYB5R3,IFI16,LAMTOR2,RAP1A,PI4K2A,PGM1,HSP90AB1,DPP7,CTSA,SRC,HSPA1B,HLA-C,FTL,CKAP4,PRDX4,TXNDC5,ASAH1,XRCC5,PRCP,AIMP1,PSAP,CD59,MGST1,HLA-A,D…
GO:0031329	regulation of cellular catabolic process	71	743	2.65e-13	DCN,ATP6V1D,APEX1,YBX3,HSPB1,ATP6V1E1,IGF2BP3,SDCBP,SPTLC1,CD81,ATP6V0A1,VDAC1,CPT1A,RAB5A,ATP6V1A,ATP6V1B2,LAMTOR1,HNRNPU,UCHL1,APP,AIFM1,ATP6V0D1,BAX,PSME3,NPM1,VPS35,CCAR2,PABPC1,HNRNPD,DAB2,GBA,HNRNPA0,PTTG1IP,CAV1,HMGB1,ANXA2,THRAP3,NRD1,ATP2B4,ATP6V1H,EZR,DHX9,IFI16,LAMTOR2,SYNCRIP,GNAI3,RPL5,SERBP1,HSP90AB1,CTSA,YBX1,PABPC4,RRAGC,VPS26A,EIF6,HNRNPR,DFFA,SNX9,PSAP,ATP6V1C1,KHSRP,ELAVL1,ALAD…
GO:0006397	mRNA processing	54	456	2.7e-13	SF3A1,SNRPD3,HNRNPL,DDX5,PRPF19,SRSF9,RALY,RBM39,FUS,LGALS3,SRSF1,RBM25,HNRNPH3,PRPF6,CPSF6,SNRPF,NONO,HNRNPU,APP,PCBP1,SF3B3,CCAR2,PABPC1,HNRNPD,HNRNPA0,SNRNP200,SF3B2,HNRNPM,FIP1L1,ZNF326,HNRNPA1,SNRPD2,THRAP3,HNRNPA2B1,HNRNPH1,SFPQ,DHX9,SYNCRIP,RBMX,YBX1,SF3A3,HNRNPR,HNRNPK,HNRNPA3,DDX17,KHSRP,NHP2L1,ELAVL1,EFTUD2,STRAP,HNRNPF,ALYREF,HNRNPC,SNRNP70
GO:0048519	negative regulation of biological process	248	4953	6.8e-13	DCN,VAMP3,FAP,MYH9,ST13,APEX1,CTSZ,HNRNPL,CAV2,RPL19,DDX5,COL1A1,WFS1,PRPF19,YBX3,SRSF9,RPS12,SNX3,ENO1,SARS,CAT,PTGIS,HSPB1,YWHAH,TRIM28,LGALS3,EIF2S1,IGF2BP3,SDCBP,PEBP1,IPO5,AARS,ATP5B,TMED2,CAPG,GPC1,ICAM1,PDCD6,RAB7A,NRP1,PRKAR2A,SMARCC2,IGFBP4,PFKL,SOD1,ARL6IP5,CNPY2,NONO,RPS3,LAMTOR1,GJA1,HNRNPU,THY1,UCHL1,APP,ACAA2,CD109,BAX,PSME3,ANXA5,MAP1B,NPM1,SCIN,PRDX3,VPS35,PRDX2,PA2G4,TWF2,CTNNA1,…
GO:0071704	organic substance metabolic process	389	9135	1.02e-12	DCN,RCN1,HSD17B10,STK10,FAP,DLD,SF3A1,SNRPD3,SLC25A1,MYH9,EIF3D,ACO2,SUPT16H,PYGL,MTHFD1,APEX1,PYGB,CTSZ,AHCY,MMP2,PLA2G15,ECH1,HNRNPL,OGDH,RPL19,SLC25A11,DDX5,WFS1,PRPF19,YBX3,TPI1,CMAS,SRSF9,RPS12,SNX3,LOX,ENO1,SARS,AKR7A2,CTSD,ATIC,TP53I3,CAT,PTGIS,RALY,UBA2,YWHAH,TRIM28,RBM39,FUS,LGALS3,EIF2S1,GSTM3,GNS,LAMC1,IGF2BP3,SRSF1,PEBP1,HEXB,AARS,RBM25,SPAG9,ATP5B,PSMB1,SPTLC1,BLVRB,CD81,GPC1,NOP58,C…
GO:0006413	translational initiation	30	142	1.17e-12	EIF3D,RPL19,RPS12,EIF2S1,RPS3,EIF5B,RPL13,RPL38,PABPC1,RPLP2,EIF4A2,RPS21,RPL3,RPS3A,RPSA,RPL22,RPL12,RPL5,EIF6,RPS8,RPS14,EIF4B,RPL9,RPL10,EIF4G1,EIF2A,RPL23,RPL30,RPS20,RPL18
GO:0072594	establishment of protein localization to organelle	49	396	1.17e-12	ECH1,RPL19,RPS12,CAT,IPO5,CSE1L,SCARB2,RAB7A,RPS3,RANBP2,BAX,RPL13,RPL38,RPLP2,SRPR,PTTG1IP,HIST1H1B,LAMP1,ACAA1,SRP72,RPS21,RPL3,RPS3A,RPSA,RPL22,RPL12,TPR,RPL5,TOMM34,KPNA6,HMGCL,AKR1C3,PITRM1,RPS8,RPS14,IDH1,RPL9,TOMM40,RPL10,RPL23,HSD17B4,H2AFY,RPL30,RPS20,GSTK1,PHB2,RAN,RPL18,RUVBL2
GO:0048518	positive regulation of biological process	265	5459	1.46e-12	RALA,DCN,VAMP3,STK10,FAP,MYH9,EIF3D,SUPT16H,APEX1,CTSZ,MMP2,HNRNPL,CAV2,DDX5,COL1A1,WFS1,PRPF19,YBX3,SNX3,ENO1,CAT,PTGIS,DSTN,HSPB1,YWHAH,TRIM28,FUS,LGALS3,EIF2S1,LAMC1,SRSF1,SDCBP,HEXB,IPO5,SPAG9,ATP5B,TMED2,SPTLC1,CD81,GPC1,ICAM1,SCARB2,ARSB,PDCD6,RAB7A,NRP1,PRKAR2A,CPT1A,TCIRG1,PRPF6,CPSF6,SMARCC2,PXN,MFGE8,IGFBP4,SH3GL1,SOD1,KIAA1715,RAB5A,ARL6IP5,CNPY2,CCT6A,NONO,GLUD1,HSD17B12,RPS3,LAMTOR1,…
GO:0006996	organelle organization	177	3131	1.7e-12	RALA,VAMP3,HSD17B10,MYH9,SUPT16H,ATP6V1D,APEX1,CTSZ,ECH1,CAV2,SNX3,CAT,DSTN,TUBA4A,YWHAH,TRIM28,EIF2S1,SDCBP,ARL3,DNAJC13,HEXB,ATP5B,TMED2,NAPA,COPS4,ARSB,PDCD6,RAB7A,NRP1,SMARCC2,SOD1,KIAA1715,RPS3,LAMTOR1,HNRNPU,RANBP2,THY1,ACAA2,AIFM1,ATP6V0D1,BAX,ITGB5,MAP1B,NPM1,SCIN,PRDX3,VPS35,TPP1,ATP5L,TMEM43,CTNNA1,LETM1,KIF5B,HIST1H1E,TMOD3,DPYSL2,RPL38,NUP93,CCAR2,RBM14,HP1BP3,PRKDC,GBA,TLN1,UBE2N,FKB…
GO:0006518	peptide metabolic process	55	497	1.77e-12	EIF3D,CTSZ,RPL19,RPS12,SARS,EIF2S1,GSTM3,IGF2BP3,AARS,SOD1,RPS3,EIF5B,ETHE1,TPP1,ANPEP,RPL13,EEF2,RPL38,PABPC1,RPLP2,TUFM,KARS,EIF4A2,PPA2,RPS21,RPL3,RPS3A,RPSA,RPL22,WARS,RPL12,IARS2,GSTO1,RPL5,PABPC4,PPA1,EIF6,AIMP1,RPS8,GSTP1,RPS14,EIF4B,IDH1,GSPT1,RPL9,RPL10,EIF4G1,EIF2A,PARK7,RPL23,RPL30,RPS20,GSTK1,RPL18,NACA
GO:0071310	cellular response to organic substance	139	2219	2.02e-12	RALA,DCN,VAMP3,ATP6V1D,APEX1,MMP2,CAV2,DDX5,COL1A1,WFS1,YBX3,RAB35,CAT,PTGIS,CANX,HSPB1,YWHAH,ATP6V1E1,EIF2S1,LMNB1,IPO5,ATP6V0A1,CAD,ICAM1,NRP1,PRKAR2A,CPT1A,TCIRG1,PXN,SOD1,ATP6V1A,ATP6V1B2,RPS3,LAMTOR1,GJA1,HNRNPU,APP,AIFM1,ATP6V0D1,BAX,ITGB5,ITGA2,NPM1,COL1A2,TPP1,TWF2,FASN,CTNNA1,KIF5B,TBL2,EEF2,RBM14,HNRNPD,PRKDC,GBA,TLN1,UBE2N,NCL,IMPDH2,PDIA5,TRIM25,HNRNPM,KARS,FBN1,P4HB,SRPR,TMEM173,CAV1…
GO:0006886	intracellular protein transport	74	836	2.18e-12	ECH1,RPL19,SRSF9,RPS12,CAT,HSPB1,YWHAH,SRSF1,SDCBP,ARL3,IPO5,TMED2,CSE1L,NAPA,SCARB2,PDCD6,RAB7A,RPS3,RANBP2,NPM1,VPS35,RPL13,RPL38,NUP93,RPLP2,SRPR,PTTG1IP,ACAA1,FIP1L1,SRP72,RPS21,RPL3,RPS3A,RPSA,RPL22,HNRNPA2B1,AP2A1,MYO1C,RPL12,TPR,STX7,MYO6,RPL5,CTSA,TOMM34,SAR1A,VPS26A,KPNA6,STX12,EIF6,HMGCL,AKR1C3,PITRM1,SNX9,RPS8,HM13,AKAP12,RPS14,SSB,IDH1,RPL9,TOMM40,RPL10,TOM1,RPL23,HSD17B4,ALYREF,RPL30…
GO:0042221	response to chemical	216	4153	2.63e-12	RALA,DCN,VAMP3,SLC25A1,ATP6V1D,APEX1,AHCY,TXNL1,MMP2,HNRNPL,CAV2,DDX5,COL1A1,WFS1,YBX3,RAB35,SRSF9,LOX,AKR7A2,ATIC,CAT,PTGIS,CANX,HSPB1,YWHAH,ATP6V1E1,FUS,LGALS3,EIF2S1,GSTM3,SLC38A2,LMNB1,IPO5,CD81,GPC1,ATP6V0A1,CAD,ICAM1,ARSB,PDCD6,NRP1,PRKAR2A,CPT1A,TCIRG1,PXN,PFKL,SOD1,ARL6IP5,ATP6V1A,ATP6V1B2,RPS3,LAMTOR1,GJA1,HNRNPU,APP,ACAA2,AIFM1,ATP6V0D1,BAX,ITGB5,ADH5,ANXA5,ITGA2,NPM1,COL1A2,PRDX3,TPP1,…
GO:0071826	ribonucleoprotein complex subunit organization	35	215	6.47e-12	SF3A1,SNRPD3,EIF3D,PRPF19,SRSF9,EIF2S1,SRSF1,PRPF6,CPSF6,SNRPF,NPM1,KIF5B,RPL38,SNRNP200,RUVBL1,SNRPD2,RPL3,RPSA,RPL12,DHX9,RPL5,RBMX,HSP90AB1,SF3A3,EIF6,G3BP1,NHP2L1,RPS14,EIF4B,STRAP,RPL10,EIF2A,RUVBL2,DDX6,PTGES3
GO:0022618	ribonucleoprotein complex assembly	34	203	7.07e-12	SF3A1,SNRPD3,EIF3D,PRPF19,SRSF9,EIF2S1,SRSF1,PRPF6,CPSF6,SNRPF,NPM1,RPL38,SNRNP200,RUVBL1,SNRPD2,RPL3,RPSA,RPL12,DHX9,RPL5,RBMX,HSP90AB1,SF3A3,EIF6,G3BP1,NHP2L1,RPS14,EIF4B,STRAP,RPL10,EIF2A,RUVBL2,DDX6,PTGES3
GO:0010608	posttranscriptional regulation of gene expression	50	441	1.16e-11	EIF3D,APEX1,HNRNPL,YBX3,HSPB1,EIF2S1,IGF2BP3,AARS,RPS3,HNRNPU,APP,EIF5B,ITGA2,NPM1,PA2G4,EEF2,RPL38,PABPC1,HNRNPD,HNRNPA0,NCL,EIF4A2,SHMT2,CAV1,CAPRIN1,THRAP3,HNRNPA2B1,MATR3,TPR,FAM129A,DHX9,SYNCRIP,RPL5,SERBP1,YBX1,PABPC4,EIF6,HNRNPR,KHSRP,ELAVL1,RPS14,EIF4B,ILF3,RPL10,EIF4G1,EIF2A,VIM,RAN,HNRNPC,DDX6
GO:0048522	positive regulation of cellular process	241	4898	1.34e-11	RALA,DCN,VAMP3,STK10,FAP,MYH9,EIF3D,SUPT16H,APEX1,CTSZ,MMP2,HNRNPL,CAV2,DDX5,COL1A1,WFS1,PRPF19,YBX3,SNX3,ENO1,CAT,PTGIS,DSTN,HSPB1,YWHAH,TRIM28,FUS,LGALS3,EIF2S1,LAMC1,SRSF1,SDCBP,HEXB,SPAG9,ATP5B,SPTLC1,CD81,GPC1,ICAM1,SCARB2,ARSB,PDCD6,RAB7A,NRP1,PRKAR2A,CPT1A,TCIRG1,PRPF6,SMARCC2,PXN,MFGE8,IGFBP4,SH3GL1,SOD1,KIAA1715,RAB5A,ARL6IP5,CNPY2,CCT6A,GLUD1,RPS3,LAMTOR1,GJA1,HNRNPU,RANBP2,THY1,APP,AIF…
GO:0044403	symbiont process	62	650	1.53e-11	RALA,EIF3D,CAV2,IPO5,PSMB1,CD81,ICAM1,SCARB2,RAB7A,VDAC1,RAB5A,RANBP2,STOM,BAX,ITGB5,ITGA2,NPM1,ANPEP,PCBP1,NUP93,CTBP2,TLN1,EEA1,SF3B2,TRIM25,KARS,EIF4A2,TMEM173,LAMP1,CAV1,HNRNPA1,CTNNB1,CTSB,ANXA2,RPSA,AP2A1,XRCC6,ATP6V1H,STAT1,TPR,DHX9,SYNCRIP,HSP90AB1,SRC,HSPA1B,HLA-C,HNRNPK,SUGT1,XRCC5,ITGB1,HLA-A,CTNND1,SSB,HMGA1,EIF4G1,PPIA,RAB9A,ALYREF,CFL1,VIM,RAN,DDX6
GO:1903311	regulation of mRNA metabolic process	36	238	1.89e-11	SF3A1,APEX1,HNRNPL,DDX5,PRPF19,YBX3,SRSF9,HSPB1,IGF2BP3,RBM25,CPSF6,HNRNPU,NPM1,PABPC1,HNRNPD,HNRNPA0,HNRNPA1,PRDX6,THRAP3,HNRNPA2B1,DHX9,SYNCRIP,RBMX,SERBP1,YBX1,PABPC4,HNRNPR,HNRNPK,DDX17,KHSRP,ELAVL1,EIF4G1,VIM,HNRNPC,SAFB,SNRNP70
GO:0006412	translation	44	362	3.99e-11	EIF3D,RPL19,RPS12,SARS,EIF2S1,IGF2BP3,AARS,RPS3,EIF5B,RPL13,EEF2,RPL38,PABPC1,RPLP2,TUFM,KARS,EIF4A2,PPA2,RPS21,RPL3,RPS3A,RPSA,RPL22,WARS,RPL12,IARS2,RPL5,PABPC4,PPA1,EIF6,AIMP1,RPS8,RPS14,EIF4B,GSPT1,RPL9,RPL10,EIF4G1,EIF2A,RPL23,RPL30,RPS20,RPL18,NACA
GO:0006402	mRNA catabolic process	33	207	5.16e-11	RPL19,DDX5,RPS12,RPS3,RPL13,RPL38,PABPC1,RPLP2,RPS21,RPL3,RPS3A,RPSA,RPL22,THRAP3,RPL12,RPL5,HSPA1B,RPS8,KHSRP,RPS14,SSB,GSPT1,RPL9,RPL10,EIF4G1,RPL23,RPL30,RPS20,RNH1,TNKS1BP1,RPL18,DDX6,CSDE1
GO:0006614	SRP-dependent cotranslational protein targeting to membrane	23	92	6.11e-11	RPL19,RPS12,RPS3,RPL13,RPL38,RPLP2,SRPR,SRP72,RPS21,RPL3,RPS3A,RPSA,RPL22,RPL12,RPL5,RPS8,RPS14,RPL9,RPL10,RPL23,RPL30,RPS20,RPL18
GO:0044237	cellular metabolic process	371	8797	6.11e-11	DCN,RCN1,HSD17B10,STK10,FAP,DLD,SF3A1,SNRPD3,SLC25A1,EIF3D,ACO2,SUPT16H,PYGL,MTHFD1,APEX1,PYGB,CTSZ,AHCY,MMP2,PLA2G15,ECH1,HNRNPL,OGDH,RPL19,DDX5,WFS1,PRPF19,YBX3,TPI1,CMAS,SRSF9,RPS12,SNX3,LOX,ENO1,SARS,AKR7A2,CTSD,ATIC,TP53I3,CAT,PTGIS,RALY,UBA2,TRIM28,RBM39,FUS,LGALS3,EIF2S1,GSTM3,GNS,LAMC1,IGF2BP3,SRSF1,SQRDL,PEBP1,HEXB,AARS,RBM25,SPAG9,ATP5B,PSMB1,SPTLC1,BLVRB,CD81,GPC1,NOP58,COPS4,ATP6V0A1,…
GO:0006401	RNA catabolic process	35	237	7.15e-11	RPL19,DDX5,RPS12,RPS3,RPL13,RPL38,PABPC1,HNRNPD,RPLP2,RPS21,RPL3,RPS3A,RPSA,RPL22,THRAP3,RPL12,RPL5,PABPC4,HSPA1B,RPS8,KHSRP,RPS14,SSB,GSPT1,RPL9,RPL10,EIF4G1,RPL23,RPL30,RPS20,RNH1,TNKS1BP1,RPL18,DDX6,CSDE1
GO:0044270	cellular nitrogen compound catabolic process	48	441	1.25e-10	AHCY,OGDH,RPL19,DDX5,TPI1,RPS12,ENO1,BLVRB,PFKL,RPS3,RPL13,RPL38,PABPC1,HNRNPD,RPLP2,HMGB1,RPS21,RPL3,RPS3A,RPSA,RPL22,THRAP3,RPL12,RPL5,PGM1,PABPC4,HSPA1B,DFFA,CNP,RPS8,KHSRP,BLVRA,TST,RPS14,SSB,GSPT1,RPL9,RPL10,EIF4G1,RPL23,RPL30,RPS20,RNH1,TNKS1BP1,RPL18,ALDH6A1,DDX6,CSDE1
GO:0044419	interspecies interaction between organisms	64	724	1.27e-10	RALA,EIF3D,CAV2,LGALS3,IPO5,PSMB1,CD81,ICAM1,SCARB2,RAB7A,VDAC1,RAB5A,RANBP2,STOM,BAX,ITGB5,ITGA2,NPM1,ANPEP,PCBP1,NUP93,CTBP2,TLN1,EEA1,SF3B2,TRIM25,KARS,EIF4A2,TMEM173,LAMP1,CAV1,HNRNPA1,CTNNB1,CTSB,ANXA2,RPSA,AP2A1,XRCC6,ATP6V1H,STAT1,TPR,DHX9,SYNCRIP,HSP90AB1,SRC,HSPA1B,HLA-C,HNRNPK,SUGT1,XRCC5,ITGB1,HLA-A,CTNND1,SSB,HMGA1,EIF4G1,PPIA,RAB9A,ALYREF,RPL30,CFL1,VIM,RAN,DDX6
GO:0050896	response to stimulus	338	7824	1.29e-10	RALA,DCN,VAMP3,STK10,SLC25A1,MYH9,ACO2,SUPT16H,PYGL,ATP6V1D,APEX1,PYGB,CTSZ,AHCY,TXNL1,PGRMC1,MMP2,HNRNPL,CAV2,PDAP1,DDX5,COL1A1,WFS1,PRPF19,YBX3,RAB35,SRSF9,SNX3,LOX,ENO1,AKR7A2,CTSD,ATIC,CAT,PTGIS,CANX,HSPB1,YWHAH,TRIM28,ATP6V1E1,FUS,LGALS3,EIF2S1,GSTM3,SLC38A2,GNS,SDCBP,ARL3,DNAJC13,PEBP1,LMNB1,HEXB,IPO5,SPAG9,PSMB1,PPP1R12C,CD81,GPC1,COPS4,ATP6V0A1,CAD,ICAM1,SCARB2,ARSB,PDCD6,RAB7A,NRP1,PRKAR…
GO:0010605	negative regulation of macromolecule metabolic process	147	2558	1.59e-10	DCN,APEX1,CTSZ,HNRNPL,RPL19,DDX5,WFS1,YBX3,SRSF9,RPS12,SNX3,ENO1,SARS,HSPB1,TRIM28,EIF2S1,IGF2BP3,SDCBP,PEBP1,IPO5,PRKAR2A,SMARCC2,CNPY2,NONO,RPS3,GJA1,HNRNPU,THY1,UCHL1,APP,CD109,BAX,NPM1,PRDX3,VPS35,PA2G4,SF3B3,HIST1H1E,RPL13,RPL38,CCAR2,CTBP2,PABPC1,HNRNPD,DAB2,PRKDC,GBA,HNRNPA0,NCL,BASP1,RPLP2,EIF4A2,HIST1H1B,CBX3,CAV1,CAPRIN1,HNRNPA1,CTNNB1,HMGB1,RPS21,RPL3,ANXA2,RPS3A,RPSA,RPL22,THRAP3,HNRN…
GO:0006396	RNA processing	69	825	1.67e-10	HSD17B10,SF3A1,SNRPD3,HNRNPL,DDX5,PRPF19,SRSF9,SARS,RALY,RBM39,FUS,LGALS3,SRSF1,AARS,RBM25,NOP58,HNRNPH3,PRPF6,CPSF6,SNRPF,NONO,HNRNPU,APP,PA2G4,PCBP1,SF3B3,CCAR2,PABPC1,HNRNPD,HNRNPA0,SNRNP200,SF3B2,HNRNPM,KARS,FIP1L1,ZNF326,HNRNPA1,SNRPD2,RPS21,RPSA,THRAP3,HNRNPA2B1,HNRNPH1,SFPQ,DHX9,SYNCRIP,RPL5,RBMX,YBX1,PABPC4,RRAGC,SF3A3,EIF6,HNRNPR,HNRNPK,HNRNPA3,RPS8,DDX17,KHSRP,NHP2L1,ELAVL1,RPS14,SSB,EF…
GO:0044238	primary metabolic process	369	8808	2.08e-10	DCN,RCN1,HSD17B10,STK10,FAP,DLD,SF3A1,SNRPD3,SLC25A1,MYH9,EIF3D,ACO2,SUPT16H,PYGL,MTHFD1,APEX1,PYGB,CTSZ,AHCY,MMP2,PLA2G15,ECH1,HNRNPL,OGDH,RPL19,SLC25A11,DDX5,WFS1,PRPF19,YBX3,TPI1,SRSF9,RPS12,SNX3,LOX,ENO1,SARS,AKR7A2,CTSD,ATIC,TP53I3,CAT,PTGIS,RALY,UBA2,YWHAH,TRIM28,RBM39,FUS,LGALS3,EIF2S1,LAMC1,IGF2BP3,SRSF1,PEBP1,HEXB,AARS,RBM25,SPAG9,ATP5B,PSMB1,SPTLC1,GPC1,NOP58,COPS4,ATP6V0A1,CAD,SCARB2,A…
GO:0016032	viral process	55	571	2.28e-10	RALA,EIF3D,CAV2,IPO5,PSMB1,CD81,ICAM1,SCARB2,RAB7A,VDAC1,RAB5A,RANBP2,BAX,ITGB5,ITGA2,NPM1,ANPEP,PCBP1,NUP93,CTBP2,TLN1,EEA1,SF3B2,TRIM25,KARS,EIF4A2,TMEM173,LAMP1,CAV1,HNRNPA1,CTSB,RPSA,AP2A1,XRCC6,ATP6V1H,STAT1,TPR,DHX9,SYNCRIP,HSP90AB1,SRC,HSPA1B,HLA-C,HNRNPK,XRCC5,ITGB1,HLA-A,SSB,HMGA1,EIF4G1,PPIA,ALYREF,VIM,RAN,DDX6
GO:0051186	cofactor metabolic process	49	467	2.28e-10	DLD,SLC25A1,MTHFD1,AHCY,OGDH,TPI1,ENO1,AKR7A2,ATIC,TP53I3,CAT,PTGIS,GSTM3,BLVRB,PFKL,SOD1,HSD17B12,ETHE1,PRDX3,PRDX2,FASN,GPD2,MAT2B,MDH2,SHMT2,CYB5A,PRDX6,MCCC2,ACSL3,CYB5R3,ME1,GSTO1,PGM1,HMGCL,SUCLA2,AKR1C3,GART,LDHB,GSTP1,BLVRA,ALAD,IDH1,TKT,ACSF2,PARK7,HSD17B4,GSTK1,H6PD,MTHFD1L
GO:0019439	aromatic compound catabolic process	48	453	2.7e-10	AHCY,OGDH,RPL19,DDX5,TPI1,RPS12,ENO1,BLVRB,PFKL,RPS3,RPL13,RPL38,PABPC1,HNRNPD,RPLP2,HMGB1,RPS21,RPL3,RPS3A,RPSA,RPL22,THRAP3,COMT,RPL12,RPL5,PGM1,PABPC4,HSPA1B,DFFA,CNP,RPS8,KHSRP,BLVRA,RPS14,SSB,GSPT1,RPL9,RPL10,EIF4G1,RPL23,RPL30,RPS20,RNH1,TNKS1BP1,RPL18,DDX6,EPHX1,CSDE1
GO:0006950	response to stress	174	3267	3.46e-10	DCN,VAMP3,STK10,ACO2,SUPT16H,APEX1,AHCY,TXNL1,MMP2,HNRNPL,COL1A1,WFS1,PRPF19,YBX3,LOX,CAT,PTGIS,HSPB1,TRIM28,LGALS3,EIF2S1,GSTM3,SLC38A2,SPAG9,COPS4,CAD,ICAM1,SCARB2,PDCD6,NRP1,PRKAR2A,TCIRG1,PXN,IGFBP4,SOD1,KIAA1715,RAB5A,ARL6IP5,NONO,RPS3,GJA1,PLOD2,UCHL1,APP,ACAA2,AIFM1,ATP6V0D1,BAX,ADH5,ANXA5,ITGA2,NPM1,COL1A2,PRDX3,TPP1,TMX3,PDIA3,PRDX2,CTNNA1,KIF5B,TBL2,EEF2,MMP14,CCAR2,RBM14,HP1BP3,HNRNPD,…
GO:0009892	negative regulation of metabolic process	154	2762	3.46e-10	DCN,APEX1,CTSZ,HNRNPL,RPL19,DDX5,WFS1,YBX3,SRSF9,RPS12,SNX3,ENO1,SARS,PTGIS,HSPB1,TRIM28,EIF2S1,IGF2BP3,SDCBP,PEBP1,IPO5,PRKAR2A,SMARCC2,SOD1,CNPY2,NONO,RPS3,GJA1,HNRNPU,THY1,UCHL1,APP,CD109,BAX,NPM1,PRDX3,VPS35,PA2G4,SF3B3,HIST1H1E,RPL13,RPL38,CCAR2,CTBP2,PABPC1,HNRNPD,DAB2,PRKDC,GBA,HNRNPA0,NCL,BASP1,RPLP2,EIF4A2,HIST1H1B,CBX3,CAV1,CAPRIN1,HNRNPA1,CTNNB1,HMGB1,RPS21,RPL3,ANXA2,RPS3A,RPSA,RPL22,…
GO:0046700	heterocycle catabolic process	47	440	3.46e-10	AHCY,OGDH,RPL19,DDX5,TPI1,RPS12,ENO1,BLVRB,PFKL,RPS3,RPL13,RPL38,PABPC1,HNRNPD,RPLP2,HMGB1,RPS21,RPL3,RPS3A,RPSA,RPL22,THRAP3,RPL12,RPL5,PGM1,PABPC4,HSPA1B,DFFA,CNP,RPS8,KHSRP,BLVRA,RPS14,SSB,GSPT1,RPL9,RPL10,EIF4G1,RPL23,RPL30,RPS20,RNH1,TNKS1BP1,RPL18,ALDH6A1,DDX6,CSDE1
GO:0034655	nucleobase-containing compound catabolic process	44	394	4.31e-10	AHCY,OGDH,RPL19,DDX5,TPI1,RPS12,ENO1,PFKL,RPS3,RPL13,RPL38,PABPC1,HNRNPD,RPLP2,HMGB1,RPS21,RPL3,RPS3A,RPSA,RPL22,THRAP3,RPL12,RPL5,PGM1,PABPC4,HSPA1B,DFFA,CNP,RPS8,KHSRP,RPS14,SSB,GSPT1,RPL9,RPL10,EIF4G1,RPL23,RPL30,RPS20,RNH1,TNKS1BP1,RPL18,DDX6,CSDE1
GO:0051128	regulation of cellular component organization	135	2306	4.32e-10	RALA,DCN,FAP,MYH9,CTSZ,CAV2,SNX3,ENO1,DSTN,YWHAH,TRIM28,LGALS3,SDCBP,HEXB,NAPA,CAPG,ICAM1,SCARB2,ARSB,RAB7A,VDAC1,NRP1,PXN,MFGE8,IGFBP4,SH3GL1,KIAA1715,RAB5A,CCT6A,RPS3,LAMTOR1,GJA1,HNRNPU,RANBP2,THY1,APP,ACAA2,AIFM1,NPTN,BAX,ITGA2,MAP1B,NPM1,SCIN,VPS35,PIEZO1,LMAN2,TWF2,KIF5B,MMP14,TMOD3,DPYSL2,CCAR2,RBM14,HNRNPD,DAB2,GBA,UBE2N,EHD3,HIST1H1B,PARVA,RTN4,CAV1,CAMK2D,CAPRIN1,HNRNPA1,CTNNB1,HMGB1,AN…
GO:0051259	protein complex oligomerization	51	512	4.32e-10	HSD17B10,ST13,CAV2,COL1A1,CAT,TRIM28,SPAG9,SEPT11,CPT1A,CPSF6,PFKL,GJA1,APP,STOM,BAX,NPM1,COL1A2,CTNNA1,LETM1,IMPDH2,EHD3,SHMT2,CAV1,CAMK2D,MCCC2,ANXA2,XRCC6,OPA1,TGM2,S100A10,ME1,RBMX,HMGCL,FLOT1,KCTD12,AHNAK,PRNP,EMILIN1,TP53BP1,MGST1,HLA-A,HM13,ATL3,ELAVL1,ALAD,SEPT9,CRYZ,SOD2,MARCKS,HIST1H4A,GNB1
GO:1901566	organonitrogen compound biosynthetic process	94	1370	5.25e-10	DCN,DLD,SLC25A1,EIF3D,MTHFD1,AHCY,OGDH,RPL19,TPI1,RPS12,ENO1,SARS,ATIC,PTGIS,EIF2S1,GSTM3,IGF2BP3,AARS,ATP5B,SPTLC1,GPC1,ATP6V0A1,CAD,TCIRG1,HEXA,PFKL,GLUD1,HSD17B12,RPS3,PLOD2,ADK,EIF5B,ATP5L,FASN,RPL13,EEF2,RPL38,CSPG4,PABPC1,GBA,UGDH,IMPDH2,RPLP2,TUFM,KARS,EIF4A2,SHMT2,PPA2,ALDH3A2,RPS21,RPL3,RPS3A,RPSA,RPL22,WARS,ACSL3,RPL12,GALNT2,IARS2,PHGDH,ME1,GSTO1,RPL5,PGM1,CMPK1,ASS1,PRPS1,PABPC4,PPA1,…
GO:0000956	nuclear-transcribed mRNA catabolic process	30	191	6.31e-10	RPL19,DDX5,RPS12,RPS3,RPL13,RPL38,PABPC1,RPLP2,RPS21,RPL3,RPS3A,RPSA,RPL22,THRAP3,RPL12,RPL5,RPS8,RPS14,SSB,GSPT1,RPL9,RPL10,EIF4G1,RPL23,RPL30,RPS20,TNKS1BP1,RPL18,DDX6,CSDE1
GO:1901361	organic cyclic compound catabolic process	49	484	6.45e-10	AHCY,OGDH,RPL19,DDX5,TPI1,RPS12,ENO1,YWHAH,BLVRB,PFKL,RPS3,RPL13,RPL38,PABPC1,HNRNPD,RPLP2,HMGB1,RPS21,RPL3,RPS3A,RPSA,RPL22,THRAP3,COMT,RPL12,RPL5,PGM1,PABPC4,HSPA1B,DFFA,CNP,RPS8,KHSRP,BLVRA,RPS14,SSB,GSPT1,RPL9,RPL10,EIF4G1,RPL23,RPL30,RPS20,RNH1,TNKS1BP1,RPL18,ALDH6A1,DDX6,CSDE1
GO:0000184	nuclear-transcribed mRNA catabolic process, nonsense-mediated decay	24	118	6.79e-10	RPL19,RPS12,RPS3,RPL13,RPL38,PABPC1,RPLP2,RPS21,RPL3,RPS3A,RPSA,RPL22,RPL12,RPL5,RPS8,RPS14,GSPT1,RPL9,RPL10,EIF4G1,RPL23,RPL30,RPS20,RPL18
GO:0006612	protein targeting to membrane	25	132	9.73e-10	RPL19,RPS12,SDCBP,RPS3,RPL13,RPL38,RPLP2,SRPR,SRP72,RPS21,RPL3,RPS3A,RPSA,RPL22,MYO1C,RPL12,RPL5,RPS8,RPS14,RPL9,RPL10,RPL23,RPL30,RPS20,RPL18
GO:0009719	response to endogenous stimulus	92	1353	1.37e-09	ATP6V1D,APEX1,MMP2,CAV2,DDX5,COL1A1,RAB35,LOX,CAT,YWHAH,ATP6V1E1,IPO5,CD81,ATP6V0A1,CAD,ICAM1,PRKAR2A,TCIRG1,PXN,SOD1,ATP6V1A,ATP6V1B2,LAMTOR1,GJA1,HNRNPU,APP,AIFM1,ATP6V0D1,ITGB5,ITGA2,COL1A2,CTNNA1,GLB1,EEF2,MMP14,RBM14,HNRNPD,PRKDC,GBA,NCL,HNRNPM,FBN1,CAV1,HNRNPA1,CTNNB1,HMGB1,CTSB,ANXA2,THRAP3,HNRNPH1,CACNA2D1,ATP2B4,TGFBR2,ATP6V1H,STAT1,OPA1,PARP1,EZR,TPR,CACYBP,LAMTOR2,ME1,RAP1A,DHCR24,ASS1…
GO:0065007	biological regulation	455	11740	1.64e-09	RALA,DCN,VAMP3,STK10,FAP,DLD,SF3A1,MYH9,EIF3D,ST13,SUPT16H,PYGL,ATP6V1D,MTHFD1,APEX1,CTSZ,TXNL1,MMP2,HNRNPL,CAV2,PDAP1,RPL19,DDX5,COL1A1,WFS1,PRPF19,YBX3,SRSF9,RPS12,SNX3,EXOC2,ENO1,SARS,TP53I3,CAT,PTGIS,DSTN,RALY,UBA2,CANX,TUBA4A,HSPB1,YWHAH,TRIM28,RBM39,ATP6V1E1,FUS,LGALS3,EIF2S1,LAMC1,IGF2BP3,SRSF1,SDCBP,RMDN3,ARL3,DNAJC13,PEBP1,LMNB1,HEXB,IPO5,AARS,RBM25,SPAG9,ATP5B,TMED2,SPTLC1,NAPA,PPP1R12C…
GO:0006605	protein targeting	38	318	1.84e-09	ECH1,RPL19,RPS12,CAT,SDCBP,SCARB2,RAB7A,RPS3,RPL13,RPL38,RPLP2,SRPR,ACAA1,SRP72,RPS21,RPL3,RPS3A,RPSA,RPL22,MYO1C,RPL12,RPL5,TOMM34,HMGCL,PITRM1,RPS8,AKAP12,RPS14,IDH1,RPL9,TOMM40,RPL10,RPL23,HSD17B4,RPL30,RPS20,GSTK1,RPL18
GO:1901698	response to nitrogen compound	74	988	2.7e-09	ATP6V1D,APEX1,MMP2,HNRNPL,CAV2,COL1A1,WFS1,SRSF9,CAT,ATP6V1E1,GSTM3,IPO5,CD81,ATP6V0A1,CAD,ICAM1,PRKAR2A,TCIRG1,PXN,SOD1,ATP6V1A,ATP6V1B2,LAMTOR1,GJA1,APP,AIFM1,ATP6V0D1,ITGA2,NPM1,COL1A2,CTNNA1,EEF2,HNRNPD,PRKDC,TRIM25,FBN1,TMEM173,CAV1,CTNNB1,HNRNPA2B1,CACNA2D1,ATP2B4,ATP6V1H,STAT1,OPA1,PARP1,EZR,DHX9,CACYBP,LAMTOR2,RAP1A,HSP90AB1,ASS1,RRAGC,SRC,FABP3,EIF6,FLOT1,SLC3A2,PCNA,PRNP,HADHA,CD9,PRKAR…
GO:0033554	cellular response to stress	100	1553	2.94e-09	STK10,SUPT16H,APEX1,TXNL1,HNRNPL,WFS1,PRPF19,YBX3,CAT,PTGIS,TRIM28,EIF2S1,GSTM3,SLC38A2,SPAG9,COPS4,ICAM1,PDCD6,PXN,SOD1,ARL6IP5,NONO,RPS3,ACAA2,AIFM1,ATP6V0D1,BAX,NPM1,PRDX3,TPP1,TMX3,PDIA3,PRDX2,CTNNA1,TBL2,EEF2,CCAR2,RBM14,HP1BP3,HNRNPD,PRKDC,GBA,TLN1,UBE2N,RUVBL1,PDIA5,TRIM25,P4HB,SRPR,CAV1,HUWE1,HNRNPA1,HMGB1,SFPQ,TPM1,MYOF,XRCC6,MYLK,COMT,OPA1,PARP1,TPR,FAM129A,IFI16,HDGF,BAG3,MYO6,ASS1,RRA…
GO:0010629	negative regulation of gene expression	105	1670	3.26e-09	CTSZ,HNRNPL,RPL19,DDX5,WFS1,YBX3,SRSF9,RPS12,ENO1,SARS,TRIM28,EIF2S1,IGF2BP3,SMARCC2,CNPY2,NONO,RPS3,GJA1,HNRNPU,APP,VPS35,PA2G4,HIST1H1E,RPL13,RPL38,CCAR2,CTBP2,PABPC1,HNRNPD,DAB2,NCL,BASP1,RPLP2,HIST1H1B,CBX3,CAV1,CAPRIN1,CTNNB1,HMGB1,RPS21,RPL3,RPS3A,RPSA,RPL22,THRAP3,HNRNPA2B1,SFPQ,XRCC6,STAT1,RPL12,PARP1,EZR,TPR,DHX9,IFI16,HDGF,PBXIP1,BAG3,SYNCRIP,RPL5,RBMX,YBX1,ENG,SRC,EIF6,HNRNPR,HSPA1B,HN…
GO:0006417	regulation of translation	38	327	3.73e-09	EIF3D,HNRNPL,YBX3,HSPB1,EIF2S1,IGF2BP3,AARS,RPS3,APP,EIF5B,ITGA2,NPM1,PA2G4,EEF2,RPL38,PABPC1,HNRNPD,NCL,EIF4A2,SHMT2,CAPRIN1,TPR,FAM129A,DHX9,SYNCRIP,RPL5,EIF6,HNRNPR,KHSRP,ELAVL1,RPS14,EIF4B,ILF3,RPL10,EIF4G1,EIF2A,VIM,DDX6
GO:0034248	regulation of cellular amide metabolic process	41	379	4.85e-09	EIF3D,HNRNPL,YBX3,HSPB1,EIF2S1,IGF2BP3,AARS,RPS3,APP,EIF5B,ITGA2,NPM1,PA2G4,EEF2,RPL38,PABPC1,HNRNPD,NCL,EIF4A2,SHMT2,CAPRIN1,TPR,FAM129A,DHX9,SYNCRIP,RPL5,CTSA,EIF6,HNRNPR,PRNP,KHSRP,ELAVL1,RPS14,EIF4B,ILF3,RPL10,EIF4G1,EIF2A,VIM,SNRNP70,DDX6
GO:0048523	negative regulation of cellular process	214	4454	5.03e-09	DCN,VAMP3,FAP,MYH9,ST13,APEX1,CTSZ,HNRNPL,CAV2,DDX5,COL1A1,WFS1,PRPF19,YBX3,SRSF9,SNX3,ENO1,SARS,CAT,PTGIS,HSPB1,YWHAH,TRIM28,LGALS3,EIF2S1,IGF2BP3,SDCBP,PEBP1,IPO5,AARS,ATP5B,CAPG,GPC1,ICAM1,PDCD6,RAB7A,NRP1,PRKAR2A,SMARCC2,IGFBP4,PFKL,SOD1,NONO,RPS3,LAMTOR1,GJA1,HNRNPU,THY1,UCHL1,APP,ACAA2,CD109,BAX,PSME3,ANXA5,NPM1,SCIN,PRDX3,VPS35,PRDX2,PA2G4,TWF2,CTNNA1,LETM1,HIST1H1E,MMP14,TMOD3,NUP93,CCAR2…
GO:0006457	protein folding	30	214	6.9e-09	ST13,WFS1,CANX,HSPB1,CCT6A,RANBP2,TMX3,PDIA3,TBCA,FKBP10,NUDC,PDIA5,P4HB,BAG3,GNAI3,PFDN4,HSP90AB1,HSPA1B,DFFA,PRDX4,TXNDC5,ERO1L,FKBP1A,PDIA6,PPIA,FKBP9,HSPB6,RUVBL2,GNB1,PTGES3
GO:0009057	macromolecule catabolic process	72	970	6.97e-09	DCN,FAP,PYGL,PYGB,CTSZ,RPL19,DDX5,WFS1,PRPF19,RPS12,CTSD,GNS,HEXB,PSMB1,GPC1,ARSB,RAB7A,TCIRG1,HEXA,CTSK,RPS3,RANBP2,UCHL1,TPP1,GLB1,RPL13,RPL38,CSPG4,PABPC1,HNRNPD,RPLP2,TRIM25,HMGB1,CTSB,RPS21,RPL3,ANXA2,RPS3A,RPSA,RPL22,THRAP3,AP2A1,RPL12,BUB3,RPL5,PGM1,CTSA,PABPC4,HSPA1B,DFFA,RPS8,KHSRP,HM13,CUL4B,RPS14,SSB,PCYOX1,GSPT1,CD44,RPL9,RPL10,EIF4G1,NSFL1C,RPL23,RPL30,RPS20,RNH1,TNKS1BP1,PSMD9,RPL18…
GO:0034622	cellular protein-containing complex assembly	65	832	8.4e-09	VAMP3,SF3A1,SNRPD3,EIF3D,PRPF19,SRSF9,EXOC2,EIF2S1,SRSF1,TMED2,ATP6V0A1,TCIRG1,PRPF6,CPSF6,SNRPF,PXN,AIFM1,NPM1,TBCA,HIST1H1E,RPL38,NUP93,HP1BP3,SNRNP200,RUVBL1,HIST1H1B,RTN4,SNRPD2,ANP32B,RPL3,RPSA,OPA1,RPL12,PARP1,DHX9,RPL5,RBMX,HSP90AB1,SF3A3,SAR1A,SRC,EIF6,HIST1H2BL,NAP1L4,SNX9,G3BP1,ZNF207,FKBP1A,NHP2L1,CUL4B,HIST2H3A,RPS14,EIF4B,STRAP,RPL10,EIF2A,TMEM33,H2AFY,CKAP5,PSMD9,RUVBL2,NAP1L1,DDX6,…
GO:0002376	immune system process	133	2370	8.5e-09	VAMP3,STK10,MYH9,PYGL,ATP6V1D,MTHFD1,PYGB,CTSZ,AHCY,PGRMC1,PDAP1,COL1A1,RAB35,CTSD,CAT,CANX,TRIM28,LGALS3,GNS,SDCBP,DNAJC13,HEXB,PSMB1,GPC1,ATP6V0A1,ICAM1,ARSB,RAB7A,TCIRG1,PFKL,SOD1,NONO,LAMTOR1,THY1,APP,STOM,CD109,BAX,ITGB5,COL1A2,PRDX3,ANPEP,PDIA3,PA2G4,FASN,ALCAM,GLB1,KIF5B,EEF2,TMOD3,RBM14,PRKDC,UBE2N,CD276,IMPDH2,TRIM25,KARS,TMEM173,LAMP1,ACAA1,SHMT2,CAV1,CAMK2D,HUWE1,PRDX6,CTNNB1,HMGB1,CTS…
GO:0090150	establishment of protein localization to membrane	30	217	8.97e-09	VAMP3,RPL19,RPS12,SDCBP,RPS3,BAX,VPS35,RPL13,RPL38,RPLP2,SRPR,SRP72,RPS21,RPL3,RPS3A,RPSA,RPL22,MYO1C,RPL12,RPL5,RPS8,RPS14,RPL9,RAB34,RPL10,RPL23,RPL30,RPS20,RPL18,ASNA1
GO:0010243	response to organonitrogen compound	67	876	9.69e-09	ATP6V1D,APEX1,MMP2,HNRNPL,CAV2,COL1A1,WFS1,SRSF9,CAT,ATP6V1E1,IPO5,CD81,ATP6V0A1,CAD,ICAM1,PRKAR2A,TCIRG1,PXN,SOD1,ATP6V1A,ATP6V1B2,LAMTOR1,GJA1,APP,AIFM1,ATP6V0D1,ITGA2,COL1A2,CTNNA1,EEF2,HNRNPD,PRKDC,TRIM25,FBN1,CAV1,CTNNB1,CACNA2D1,ATP2B4,ATP6V1H,STAT1,OPA1,PARP1,EZR,CACYBP,LAMTOR2,RAP1A,HSP90AB1,ASS1,RRAGC,SRC,FABP3,EIF6,PCNA,PRNP,HADHA,CD9,PRKAR1A,ATP6V1C1,ITGB1,MGST1,HM13,GSTP1,ALAD,EFTUD2,…
GO:0017144	drug metabolic process	54	622	9.9e-09	DCN,DLD,ACO2,MTHFD1,AHCY,OGDH,TPI1,CMAS,ENO1,AKR7A2,CAT,SQRDL,ATP5B,ATP6V0A1,CAD,TCIRG1,PFKL,SOD1,ATP6V1A,ATP6V1B2,ADK,ETHE1,ADH5,PRDX3,CKB,ATP5L,PRDX2,CSPG4,MAT2B,MDH2,ACAA1,SHMT2,PRDX6,MCCC2,ALDH3A2,COMT,FH,PARP1,PHGDH,PGM1,PRPS1,HMGCL,SDHB,HSPA1B,ALDH1B1,SUCLA2,AKR1C3,AK3,GART,SUCLG1,IDH1,PARK7,HSD17B4,MTHFD1L
GO:0051130	positive regulation of cellular component organization	79	1128	1.02e-08	RALA,DCN,SNX3,DSTN,YWHAH,TRIM28,SDCBP,ICAM1,SCARB2,ARSB,NRP1,PXN,MFGE8,SH3GL1,KIAA1715,CCT6A,RPS3,HNRNPU,RANBP2,THY1,APP,NPTN,BAX,ITGA2,MAP1B,SCIN,VPS35,PIEZO1,LMAN2,TWF2,KIF5B,HNRNPD,DAB2,GBA,UBE2N,HIST1H1B,RTN4,CAV1,CAPRIN1,HNRNPA1,CTNNB1,ANXA2,HNRNPA2B1,WARS,SFPQ,TPM1,AP2A1,MYO1C,OPA1,PARP1,TPR,NES,S100A10,RAP1A,TPBG,SRC,MAPRE1,HSPA1B,HNRNPK,FLOT1,EMILIN1,XRCC5,SNX9,NUMA1,TMEM106B,ATL3,CUL4B,T…
GO:0044283	small molecule biosynthetic process	51	569	1.15e-08	DCN,SLC25A1,MTHFD1,AHCY,OGDH,SLC25A11,TPI1,ENO1,ATIC,PTGIS,SPTLC1,CAD,PFKL,GLUD1,HSD17B12,PLOD2,ACAA2,ADK,FASN,GPD2,CSPG4,GBA,OSBPL3,UGDH,IMPDH2,MDH2,SHMT2,UGP2,ACSL3,CYB5R3,PTGS1,PHGDH,ABCD3,NSDHL,PGM1,DHCR24,CMPK1,ASS1,PRPS1,HMGCL,SUCLA2,AKR1C3,GART,CNP,LSS,TKT,IMPA1,PARK7,HSD17B4,MTHFD1L,PTGES3
GO:1901700	response to oxygen-containing compound	92	1427	1.66e-08	DCN,ATP6V1D,APEX1,MMP2,HNRNPL,CAV2,COL1A1,CAT,ATP6V1E1,IPO5,ATP6V0A1,CAD,ICAM1,PRKAR2A,CPT1A,TCIRG1,PXN,PFKL,SOD1,ATP6V1A,ATP6V1B2,RPS3,LAMTOR1,GJA1,APP,AIFM1,ATP6V0D1,ADH5,ITGA2,COL1A2,PRDX3,PRDX2,TWF2,CTNNA1,GLB1,EEF2,HNRNPD,PRKDC,GBA,HNRNPA0,TUFM,TRIM25,FBN1,CAV1,CTNNB1,CACNA2D1,ATP2B4,TPM1,TGFBR2,ATP6V1H,STAT1,COMT,OPA1,PARP1,EZR,CACYBP,LAMTOR2,ME1,RAP1A,GNG12,HSP90AB1,ASS1,RRAGC,SRC,FABP3,EI…
GO:0055086	nucleobase-containing small molecule metabolic process	55	662	2.89e-08	DLD,SLC25A1,MTHFD1,AHCY,OGDH,TPI1,ENO1,ATIC,TP53I3,PTGIS,ATP5B,ATP6V0A1,CAD,TCIRG1,PFKL,ATP6V1A,ATP6V1B2,HSD17B12,ADK,ATP5L,FASN,GPD2,UGDH,IMPDH2,KARS,MDH2,UGP2,MCCC2,ACSL3,OPA1,PARP1,ME1,GNAI3,PGM1,CMPK1,PRPS1,HMGCL,HSPA1B,SUCLA2,AK3,GART,CNP,LDHB,PAICS,IDH1,TKT,ACSF2,RAB23,PARK7,HSD17B4,TXNRD1,RAN,ALDH6A1,H6PD,MTHFD1L
GO:0006955	immune response	97	1560	3.1e-08	VAMP3,STK10,PYGL,ATP6V1D,PYGB,CTSZ,AHCY,PGRMC1,PDAP1,CTSD,CAT,TRIM28,LGALS3,GNS,SDCBP,DNAJC13,HEXB,PSMB1,ATP6V0A1,ICAM1,ARSB,RAB7A,TCIRG1,PFKL,NONO,LAMTOR1,APP,STOM,ANPEP,PA2G4,ALCAM,GLB1,KIF5B,EEF2,RBM14,PRKDC,CD276,IMPDH2,TRIM25,KARS,TMEM173,LAMP1,ACAA1,SHMT2,CAMK2D,HUWE1,PRDX6,HMGB1,CTSB,ANXA2,VAT1,SFPQ,XRCC6,MYO1C,MATR3,STAT1,CYB5R3,DHX9,IFI16,LAMTOR2,SYNCRIP,RAP1A,PI4K2A,PGM1,HSP90AB1,DPP7,A…
GO:0006979	response to oxidative stress	39	373	3.1e-08	APEX1,TXNL1,COL1A1,CAT,EIF2S1,PXN,SOD1,ARL6IP5,RPS3,APP,AIFM1,PRDX3,PRDX2,EEF2,MMP14,HNRNPD,PRDX6,TPM1,STAT1,PTGS1,PARP1,PDLIM1,DHCR24,SRC,HSPA1B,STK24,PCNA,PRNP,AKR1C3,ERO1L,MGST1,GSTP1,ALAD,IDH1,PARK7,TXNRD1,ATP2A2,SOD2,SLC25A24
GO:0043488	regulation of mRNA stability	21	113	4.54e-08	APEX1,YBX3,HSPB1,IGF2BP3,HNRNPU,NPM1,PABPC1,HNRNPD,HNRNPA0,THRAP3,DHX9,SYNCRIP,SERBP1,YBX1,PABPC4,HNRNPR,KHSRP,ELAVL1,EIF4G1,VIM,HNRNPC
GO:0006732	coenzyme metabolic process	34	297	4.72e-08	DLD,SLC25A1,MTHFD1,AHCY,OGDH,TPI1,ENO1,ATIC,TP53I3,PTGIS,PFKL,HSD17B12,FASN,GPD2,MAT2B,MDH2,SHMT2,CYB5A,MCCC2,ACSL3,CYB5R3,ME1,GSTO1,PGM1,HMGCL,SUCLA2,GART,LDHB,IDH1,TKT,ACSF2,HSD17B4,H6PD,MTHFD1L
GO:0019222	regulation of metabolic process	282	6516	5e-08	DCN,VAMP3,STK10,FAP,SF3A1,MYH9,EIF3D,SUPT16H,ATP6V1D,APEX1,CTSZ,HNRNPL,CAV2,RPL19,DDX5,COL1A1,WFS1,PRPF19,YBX3,SRSF9,RPS12,SNX3,ENO1,SARS,CAT,PTGIS,RALY,HSPB1,YWHAH,TRIM28,RBM39,ATP6V1E1,FUS,EIF2S1,IGF2BP3,SRSF1,SDCBP,PEBP1,HEXB,IPO5,AARS,RBM25,SPAG9,TMED2,SPTLC1,CD81,ATP6V0A1,ICAM1,PDCD6,RAB7A,VDAC1,NRP1,PRKAR2A,CPT1A,PRPF6,CPSF6,TMPO,SMARCC2,IGFBP4,SOD1,RAB5A,ARL6IP5,CNPY2,ATP6V1A,CCT6A,NONO,AT…
GO:1901564	organonitrogen compound metabolic process	239	5281	5.41e-08	DCN,RCN1,HSD17B10,STK10,FAP,DLD,SNRPD3,SLC25A1,MYH9,EIF3D,MTHFD1,CTSZ,AHCY,MMP2,PLA2G15,OGDH,RPL19,WFS1,PRPF19,TPI1,RPS12,SNX3,LOX,ENO1,SARS,CTSD,ATIC,TP53I3,CAT,PTGIS,UBA2,TRIM28,EIF2S1,GSTM3,GNS,LAMC1,IGF2BP3,PEBP1,HEXB,AARS,SPAG9,ATP5B,PSMB1,SPTLC1,BLVRB,GPC1,COPS4,ATP6V0A1,CAD,ARSB,PDCD6,RAB7A,NRP1,CPT1A,TCIRG1,HEXA,MFGE8,IGFBP4,PFKL,SOD1,CTSK,RAB5A,ATP6V1A,ATP6V1B2,GLUD1,HSD17B12,RPS3,PLOD2,…
GO:1901699	cellular response to nitrogen compound	49	568	7.97e-08	ATP6V1D,APEX1,MMP2,CAV2,COL1A1,ATP6V1E1,IPO5,ATP6V0A1,ICAM1,PRKAR2A,TCIRG1,PXN,SOD1,ATP6V1A,ATP6V1B2,LAMTOR1,APP,AIFM1,ATP6V0D1,NPM1,COL1A2,CTNNA1,HNRNPD,PRKDC,FBN1,TMEM173,CAV1,CTNNB1,HNRNPA2B1,CACNA2D1,ATP2B4,ATP6V1H,STAT1,OPA1,PARP1,EZR,DHX9,LAMTOR2,RAP1A,ASS1,RRAGC,SRC,FLOT1,PRNP,PRKAR1A,ATP6V1C1,GSTP1,RPL23,GNB1
GO:0032787	monocarboxylic acid metabolic process	44	477	8.56e-08	DCN,DLD,PLA2G15,ECH1,OGDH,TPI1,ENO1,PTGIS,SCARB2,CPT1A,PFKL,HSD17B12,ACAA2,ECI1,FASN,CSPG4,OSBPL3,HADHB,ACAA1,MCCC2,ALDH3A2,ETFB,ACSL3,PTGS1,ECHS1,PHGDH,ME1,ABCD3,PGM1,FABP3,AKR1C3,HADHA,LDHB,GSTP1,IDH1,ACSF2,IVD,PARK7,HSD17B4,ACADVL,ETFA,MTHFD1L,PTGES3,CRABP2
GO:0022613	ribonucleoprotein complex biogenesis	40	409	1.04e-07	SF3A1,SNRPD3,EIF3D,PRPF19,SRSF9,EIF2S1,SRSF1,NOP58,PRPF6,CPSF6,SNRPF,NPM1,PA2G4,RPL38,SNRNP200,RUVBL1,SNRPD2,RPS21,RPL3,RPSA,RPL12,DHX9,RPL5,RBMX,HSP90AB1,SF3A3,EIF6,G3BP1,RPS8,DDX17,NHP2L1,RPS14,EIF4B,STRAP,RPL10,EIF2A,RAN,RUVBL2,DDX6,PTGES3
GO:0034641	cellular nitrogen compound metabolic process	232	5126	1.13e-07	HSD17B10,DLD,SF3A1,SNRPD3,SLC25A1,EIF3D,SUPT16H,MTHFD1,APEX1,CTSZ,AHCY,PLA2G15,HNRNPL,OGDH,RPL19,DDX5,PRPF19,YBX3,TPI1,SRSF9,RPS12,ENO1,SARS,ATIC,TP53I3,PTGIS,RALY,TRIM28,RBM39,FUS,LGALS3,EIF2S1,GSTM3,IGF2BP3,SRSF1,HEXB,AARS,RBM25,ATP5B,SPTLC1,BLVRB,NOP58,COPS4,ATP6V0A1,CAD,CPT1A,TCIRG1,HNRNPH3,PRPF6,CPSF6,SNRPF,SMARCC2,IGFBP4,PFKL,SOD1,ATP6V1A,NONO,ATP6V1B2,HSD17B12,RPS3,HNRNPU,APP,ADK,EIF5B,ETH…
GO:0009117	nucleotide metabolic process	49	576	1.19e-07	DLD,SLC25A1,MTHFD1,OGDH,TPI1,ENO1,ATIC,TP53I3,PTGIS,ATP5B,ATP6V0A1,CAD,TCIRG1,PFKL,ATP6V1A,ATP6V1B2,HSD17B12,ADK,ATP5L,FASN,GPD2,IMPDH2,KARS,MDH2,MCCC2,ACSL3,OPA1,PARP1,ME1,GNAI3,PGM1,CMPK1,PRPS1,HMGCL,HSPA1B,SUCLA2,AK3,GART,CNP,LDHB,PAICS,IDH1,TKT,ACSF2,RAB23,PARK7,HSD17B4,RAN,H6PD
GO:0033043	regulation of organelle organization	77	1155	1.28e-07	DCN,CAV2,DSTN,YWHAH,TRIM28,SDCBP,CAPG,ICAM1,SCARB2,RAB7A,VDAC1,NRP1,PXN,KIAA1715,RAB5A,CCT6A,RPS3,HNRNPU,RANBP2,APP,ACAA2,BAX,NPM1,SCIN,VPS35,TWF2,KIF5B,TMOD3,RBM14,HNRNPD,GBA,UBE2N,EHD3,HIST1H1B,CAMK2D,HNRNPA1,CTNNB1,ANXA2,HNRNPA2B1,VAT1,SFPQ,TPM1,MYO1C,MAP4,OPA1,PARP1,EZR,TPR,NES,S100A10,BUB3,BAG3,SRC,MAPRE1,HSPA1B,XRCC5,INF2,PRKAR1A,NUMA1,ZNF207,LIMA1,ATL3,TRIOBP,SEPT9,HMGA1,STMN1,NSFL1C,PARK7…
GO:0002181	cytoplasmic translation	15	57	1.9e-07	EIF3D,RPL19,RPS3,RPL38,RPLP2,RPS21,RPS3A,RPL22,EIF4B,GSPT1,RPL9,EIF4G1,RPL30,RPS20,RPL18
GO:0009893	positive regulation of metabolic process	163	3280	2.25e-07	DCN,VAMP3,STK10,MYH9,EIF3D,SUPT16H,APEX1,HNRNPL,CAV2,DDX5,COL1A1,WFS1,PRPF19,YBX3,ENO1,HSPB1,YWHAH,TRIM28,FUS,SRSF1,SDCBP,HEXB,SPAG9,TMED2,SPTLC1,CD81,ICAM1,PDCD6,RAB7A,NRP1,PRKAR2A,CPT1A,PRPF6,SMARCC2,IGFBP4,SOD1,ARL6IP5,CNPY2,CCT6A,RPS3,LAMTOR1,GJA1,HNRNPU,APP,AIFM1,NPTN,BAX,PSME3,ITGA2,NPM1,VPS35,FASN,PCBP1,EEF2,MMP14,RBM14,CTBP2,CSPG4,PABPC1,HNRNPD,DAB2,PRKDC,GBA,HNRNPA0,UBE2N,FUBP3,NCL,RUVBL…
GO:0072657	protein localization to membrane	39	405	2.32e-07	VAMP3,RPL19,RPS12,SDCBP,TMED2,RPS3,THY1,BAX,VPS35,RPL13,RPL38,RPLP2,EHD3,SRPR,CAV1,SRP72,RPS21,RPL3,ANXA2,RPS3A,RPSA,RPL22,MYO1C,RPL12,EZR,S100A10,RPL5,FLOT1,FLOT2,RPS8,RPS14,RPL9,RAB34,RPL10,RPL23,RPL30,RPS20,RPL18,ASNA1
GO:0044282	small molecule catabolic process	38	388	2.38e-07	HSD17B10,AHCY,PLA2G15,ECH1,TPI1,ENO1,HEXB,CPT1A,HEXA,PFKL,GLUD1,ACAA2,ADH5,ECI1,GLB1,GPD2,HADHB,ACAA1,MCCC2,ALDH3A2,ETFB,ECHS1,ABCD3,PGM1,HMGCL,ALDH1B1,AKR1C3,HADHA,TST,ALDH7A1,PCYOX1,CD44,IMPA1,IVD,HSD17B4,ACADVL,ALDH6A1,ETFA
GO:0061024	membrane organization	56	729	2.43e-07	RALA,VAMP3,MYH9,CTSZ,CAV2,SNX3,YWHAH,ATP5B,TMED2,NAPA,SCARB2,PDCD6,RAB7A,MFGE8,SOD1,RAB5A,ACAA2,BAX,VPS35,ATP5L,TMEM43,LETM1,NUP93,DAB2,EEA1,RTN4,SGCD,CAV1,ANXA2,AP2A1,MYOF,MYH10,OPA1,STX7,S100A10,GNAI3,DHCR24,SAR1A,MTCH1,STX12,FLOT1,CD9,SNX9,CNP,FLOT2,CD59,SH3KBP1,SUN2,RAB34,NSFL1C,PPIA,TOR1AIP1,PLSCR3,ATP2A2,SEC22B,ASNA1
GO:0009725	response to hormone	62	854	2.63e-07	ATP6V1D,APEX1,CAV2,DDX5,COL1A1,LOX,CAT,YWHAH,ATP6V1E1,ATP6V0A1,CAD,ICAM1,PRKAR2A,TCIRG1,PXN,ATP6V1A,ATP6V1B2,GJA1,HNRNPU,AIFM1,ATP6V0D1,ITGA2,GLB1,EEF2,MMP14,RBM14,HNRNPD,PRKDC,GBA,FBN1,CAV1,CTNNB1,HMGB1,CTSB,ANXA2,THRAP3,TGFBR2,ATP6V1H,STAT1,PARP1,CACYBP,ME1,DHCR24,ASS1,ENG,SRC,FABP3,EIF6,PCNA,AKR1C3,HADHA,PRKAR1A,ATP6V1C1,DDX17,GSTP1,ALAD,IDH1,PGRMC2,RAN,SAFB,RUVBL2,GNB1
GO:0051129	negative regulation of cellular component organization	51	632	2.68e-07	FAP,CTSZ,SNX3,YWHAH,LGALS3,SDCBP,CAPG,RAB7A,NRP1,HNRNPU,THY1,APP,ACAA2,NPM1,SCIN,VPS35,TWF2,MMP14,TMOD3,RBM14,GBA,RTN4,CAV1,HNRNPA1,HMGB1,VAT1,MAP4,OPA1,PARP1,TPR,BUB3,BAG3,VDAC2,SRC,MAPRE1,HSPA1B,DFFA,PRNP,EMILIN1,XRCC5,PRKAR1A,ZNF207,LIMA1,TRIOBP,HMGA1,STMN1,PARK7,H2AFY,VIM,HNRNPC,SEC22B
GO:0050789	regulation of biological process	426	11116	2.74e-07	RALA,DCN,VAMP3,STK10,FAP,DLD,SF3A1,MYH9,EIF3D,ST13,SUPT16H,ATP6V1D,APEX1,CTSZ,TXNL1,MMP2,HNRNPL,CAV2,PDAP1,RPL19,DDX5,COL1A1,WFS1,PRPF19,YBX3,SRSF9,RPS12,SNX3,EXOC2,ENO1,SARS,TP53I3,CAT,PTGIS,DSTN,RALY,CANX,TUBA4A,HSPB1,YWHAH,TRIM28,RBM39,ATP6V1E1,FUS,LGALS3,EIF2S1,LAMC1,IGF2BP3,SRSF1,SDCBP,ARL3,DNAJC13,PEBP1,LMNB1,HEXB,IPO5,AARS,RBM25,SPAG9,ATP5B,TMED2,SPTLC1,NAPA,PPP1R12C,CD81,CAPG,GPC1,ATP6V0A…
GO:0043484	regulation of RNA splicing	20	116	3.07e-07	SF3A1,HNRNPL,DDX5,PRPF19,SRSF9,SRSF1,RBM25,HNRNPU,ZNF326,HNRNPA1,PRDX6,THRAP3,HNRNPA2B1,HNRNPH1,RBMX,HNRNPK,AHNAK,DDX17,HNRNPF,SNRNP70
GO:0080135	regulation of cellular response to stress	50	618	3.44e-07	DDX5,WFS1,YBX3,ENO1,HSPB1,TRIM28,SDCBP,SPAG9,SOD1,ARL6IP5,NONO,RPS3,THY1,APP,BAX,NPM1,NUP93,CCAR2,PRKDC,UBE2N,KARS,P4HB,PTTG1IP,RTN4,CAV1,CTNNB1,HMGB1,SFPQ,OPA1,PARP1,EZR,DHX9,BAG3,HSP90AB1,HSPA1B,HNRNPK,STK24,PCNA,TP53BP1,PSAP,GSTP1,CD44,HMGA1,EIF4G1,PARK7,TMEM33,BCLAF1,SOD2,TPT1,PTGES3
GO:0071417	cellular response to organonitrogen compound	43	485	3.46e-07	ATP6V1D,APEX1,MMP2,CAV2,COL1A1,ATP6V1E1,IPO5,ATP6V0A1,ICAM1,PRKAR2A,TCIRG1,PXN,SOD1,ATP6V1A,ATP6V1B2,LAMTOR1,APP,ATP6V0D1,COL1A2,CTNNA1,HNRNPD,PRKDC,FBN1,CAV1,CTNNB1,CACNA2D1,ATP2B4,ATP6V1H,STAT1,OPA1,PARP1,EZR,LAMTOR2,RAP1A,ASS1,RRAGC,SRC,PRNP,PRKAR1A,ATP6V1C1,GSTP1,RPL23,GNB1
GO:0051172	negative regulation of nitrogen compound metabolic process	124	2307	4e-07	DCN,APEX1,CTSZ,HNRNPL,DDX5,WFS1,YBX3,SRSF9,SNX3,ENO1,SARS,PTGIS,HSPB1,TRIM28,EIF2S1,IGF2BP3,SDCBP,PEBP1,IPO5,PRKAR2A,SMARCC2,NONO,RPS3,GJA1,HNRNPU,THY1,UCHL1,APP,CD109,BAX,NPM1,PRDX3,VPS35,PA2G4,SF3B3,HIST1H1E,CCAR2,CTBP2,PABPC1,HNRNPD,DAB2,PRKDC,GBA,HNRNPA0,NCL,BASP1,EIF4A2,HIST1H1B,CBX3,CAV1,CAPRIN1,HNRNPA1,CTNNB1,HMGB1,ANXA2,THRAP3,HNRNPA2B1,WARS,SFPQ,ATP2B4,AP2A1,XRCC6,STAT1,COMT,PARP1,EZR,TP…
GO:0051099	positive regulation of binding	24	172	4.06e-07	EIF3D,HNRNPL,TRIM28,EIF2S1,NRP1,APP,ITGA2,CTHRC1,TMEM173,CAV1,CTNNB1,HMGB1,ANXA2,PARP1,DHX9,S100A10,HSP90AB1,MAPRE1,FLOT1,FKBP1A,STMN1,EIF4G1,PARK7,RAN
GO:2001242	regulation of intrinsic apoptotic signaling pathway	23	159	4.47e-07	WFS1,YBX3,ENO1,HSPB1,SOD1,NONO,RPS3,BAX,CCAR2,P4HB,PTTG1IP,CAV1,SFPQ,OPA1,PARP1,VDAC2,SRC,HNRNPK,CD44,PARK7,BCLAF1,SOD2,TPT1
GO:0051246	regulation of protein metabolic process	138	2668	4.62e-07	DCN,STK10,MYH9,EIF3D,CTSZ,HNRNPL,CAV2,WFS1,YBX3,SNX3,ENO1,HSPB1,EIF2S1,IGF2BP3,SDCBP,PEBP1,IPO5,AARS,SPAG9,CD81,ICAM1,PDCD6,RAB7A,NRP1,PRKAR2A,IGFBP4,SOD1,ARL6IP5,CNPY2,RPS3,LAMTOR1,GJA1,THY1,UCHL1,APP,CD109,AIFM1,EIF5B,NPTN,BAX,PSME3,ITGA2,NPM1,PRDX3,VPS35,PA2G4,SF3B3,EEF2,MMP14,RPL38,CCAR2,CSPG4,PABPC1,HNRNPD,DAB2,PRKDC,GBA,UBE2N,NCL,CD276,KARS,FBN1,EIF4A2,PTTG1IP,HIST1H1B,SHMT2,CAV1,CAMK2D,CAP…
GO:0010638	positive regulation of organelle organization	46	552	5.82e-07	DCN,DSTN,YWHAH,TRIM28,SDCBP,ICAM1,NRP1,PXN,KIAA1715,CCT6A,RPS3,HNRNPU,RANBP2,BAX,SCIN,VPS35,KIF5B,HNRNPD,GBA,UBE2N,HIST1H1B,HNRNPA1,CTNNB1,ANXA2,HNRNPA2B1,SFPQ,TPM1,MYO1C,OPA1,TPR,NES,S100A10,SRC,MAPRE1,HSPA1B,XRCC5,NUMA1,ATL3,SEPT9,NSFL1C,PARK7,H2AFY,CFL1,PHB2,PDCD5,RUVBL2
GO:1903312	negative regulation of mRNA metabolic process	16	74	5.85e-07	HNRNPL,YBX3,SRSF9,HNRNPU,PABPC1,HNRNPD,HNRNPA0,THRAP3,HNRNPA2B1,DHX9,SYNCRIP,RBMX,YBX1,HNRNPK,ELAVL1,HNRNPC
GO:0046395	carboxylic acid catabolic process	28	237	6.39e-07	HSD17B10,AHCY,PLA2G15,ECH1,HEXB,CPT1A,HEXA,GLUD1,ACAA2,ECI1,HADHB,ACAA1,MCCC2,ALDH3A2,ETFB,ECHS1,ABCD3,HMGCL,HADHA,TST,ALDH7A1,PCYOX1,CD44,IVD,HSD17B4,ACADVL,ALDH6A1,ETFA
GO:0080134	regulation of response to stress	81	1299	6.97e-07	FAP,MMP2,DDX5,WFS1,YBX3,ENO1,PTGIS,HSPB1,TRIM28,SDCBP,SPAG9,CD81,SOD1,ARL6IP5,NONO,RPS3,GJA1,THY1,APP,CD109,BAX,ITGA2,NPM1,VPS35,NUP93,CCAR2,RBM14,PRKDC,GBA,UBE2N,KARS,P4HB,PTTG1IP,TMEM173,LAMP1,RTN4,CAV1,CTNNB1,HMGB1,ANXA2,SFPQ,ATP2B4,TGFBR2,XRCC6,MYLK,MATR3,STAT1,OPA1,TGM2,PARP1,EZR,DHX9,IFI16,HTRA1,BAG3,HSP90AB1,SRC,HSPA1B,HNRNPK,FLOT1,STK24,PCNA,TP53BP1,CD9,XRCC5,PSAP,CD59,HLA-A,GSTP1,CD44,HM…
GO:0010604	positive regulation of macromolecule metabolic process	153	3081	7.49e-07	DCN,VAMP3,STK10,MYH9,EIF3D,SUPT16H,APEX1,HNRNPL,CAV2,DDX5,COL1A1,WFS1,PRPF19,YBX3,ENO1,HSPB1,YWHAH,TRIM28,FUS,SRSF1,SDCBP,HEXB,SPAG9,TMED2,CD81,ICAM1,PDCD6,RAB7A,NRP1,PRKAR2A,PRPF6,SMARCC2,IGFBP4,SOD1,ARL6IP5,CNPY2,CCT6A,RPS3,LAMTOR1,GJA1,HNRNPU,APP,AIFM1,NPTN,BAX,PSME3,ITGA2,NPM1,VPS35,PCBP1,EEF2,MMP14,RBM14,CTBP2,CSPG4,PABPC1,HNRNPD,DAB2,PRKDC,GBA,HNRNPA0,UBE2N,FUBP3,NCL,RUVBL1,CD276,KARS,FBN1,…
GO:0016999	antibiotic metabolic process	20	124	7.65e-07	ACO2,OGDH,CMAS,AKR7A2,CAT,SOD1,ADH5,PRDX3,PRDX2,MDH2,PRDX6,FH,SDHB,ALDH1B1,SUCLA2,AKR1C3,SUCLG1,IDH1,PARK7,MTHFD1L
GO:0042592	homeostatic process	89	1491	8.59e-07	DCN,DLD,PYGL,MTHFD1,APEX1,TXNL1,WFS1,RALY,RMDN3,HEXB,ATP5B,ATP6V0A1,ICAM1,RAB7A,PRKAR2A,TCIRG1,SOD1,CTSK,ATP6V1A,LAMTOR1,GJA1,THY1,APP,NPTN,ATP6V0D1,BAX,PRDX3,CKB,TPP1,TMX3,PDIA3,PRDX2,LETM1,TMOD3,PRKDC,GBA,CYBRD1,PDIA5,FBN1,P4HB,CAV1,CAMK2D,PRDX6,CTNNB1,HMGB1,CACNA2D1,ATP2B4,XRCC6,ATP6V1H,SLC39A14,STAT1,OPA1,TGM2,FH,PARP1,RAP1A,GSTO1,HSP90AB1,SRC,FABP3,FTL,PCNA,PRDX4,PRNP,TXNDC5,XRCC5,PRKAR1A,PR…
GO:0071495	cellular response to endogenous stimulus	72	1106	9.27e-07	ATP6V1D,APEX1,MMP2,CAV2,DDX5,COL1A1,RAB35,YWHAH,ATP6V1E1,IPO5,ATP6V0A1,CAD,ICAM1,PRKAR2A,TCIRG1,PXN,SOD1,ATP6V1A,ATP6V1B2,LAMTOR1,GJA1,HNRNPU,APP,AIFM1,ATP6V0D1,ITGB5,ITGA2,COL1A2,CTNNA1,EEF2,RBM14,HNRNPD,PRKDC,NCL,HNRNPM,FBN1,CAV1,HNRNPA1,CTNNB1,CTSB,THRAP3,HNRNPH1,CACNA2D1,ATP2B4,TGFBR2,ATP6V1H,STAT1,OPA1,PARP1,EZR,LAMTOR2,RAP1A,ASS1,RRAGC,ENG,SRC,PRNP,AKR1C3,PRKAR1A,ATP6V1C1,DDX17,GSTP1,CD44,H…
GO:0006635	fatty acid beta-oxidation	14	56	9.28e-07	ECH1,CPT1A,ACAA2,ECI1,HADHB,ACAA1,ETFB,ECHS1,ABCD3,HADHA,IVD,HSD17B4,ACADVL,ETFA
GO:0006790	sulfur compound metabolic process	34	343	1.01e-06	DCN,DLD,SLC25A1,MTHFD1,AHCY,OGDH,GSTM3,GNS,SQRDL,HEXB,ARSB,HEXA,SOD1,HSD17B12,ETHE1,FASN,GLB1,CSPG4,MAT2B,MCCC2,ACSL3,PHGDH,GSTO1,HMGCL,SUCLA2,MGST1,GSTP1,TST,PCYOX1,IDH1,ACSF2,PARK7,HSD17B4,GSTK1
GO:1990748	cellular detoxification	17	90	1.13e-06	TXNL1,CAT,GSTM3,SOD1,ADH5,PRDX3,PRDX2,PRDX6,PTGS1,GSTO1,PRDX4,MGST1,GSTP1,PARK7,GSTK1,TXNRD1,SOD2
GO:0046394	carboxylic acid biosynthetic process	32	311	1.16e-06	DCN,MTHFD1,AHCY,OGDH,TPI1,ENO1,ATIC,PTGIS,CAD,PFKL,GLUD1,HSD17B12,PLOD2,FASN,CSPG4,OSBPL3,UGDH,SHMT2,UGP2,ACSL3,PTGS1,PHGDH,ABCD3,PGM1,ASS1,SUCLA2,AKR1C3,GART,PARK7,HSD17B4,MTHFD1L,PTGES3
GO:1901360	organic cyclic compound metabolic process	221	4963	1.16e-06	HSD17B10,DLD,SF3A1,SNRPD3,SLC25A1,SUPT16H,MTHFD1,APEX1,AHCY,HNRNPL,OGDH,RPL19,DDX5,PRPF19,YBX3,TPI1,SRSF9,RPS12,ENO1,SARS,AKR7A2,ATIC,TP53I3,CAT,PTGIS,RALY,YWHAH,TRIM28,RBM39,FUS,LGALS3,GSTM3,SRSF1,AARS,RBM25,ATP5B,BLVRB,NOP58,COPS4,ATP6V0A1,CAD,TCIRG1,HNRNPH3,PRPF6,CPSF6,SNRPF,SMARCC2,IGFBP4,PFKL,ATP6V1A,NONO,ATP6V1B2,HSD17B12,RPS3,HNRNPU,APP,ACAA2,ADK,BAX,NPM1,ATP5L,PA2G4,FASN,PCBP1,SF3B3,RPL13…
GO:1901701	cellular response to oxygen-containing compound	62	896	1.19e-06	ATP6V1D,APEX1,MMP2,CAV2,COL1A1,ATP6V1E1,IPO5,ATP6V0A1,ICAM1,PRKAR2A,CPT1A,TCIRG1,PXN,SOD1,ATP6V1A,ATP6V1B2,RPS3,LAMTOR1,APP,AIFM1,ATP6V0D1,ADH5,ITGA2,COL1A2,PRDX3,PRDX2,TWF2,CTNNA1,HNRNPD,PRKDC,FBN1,CAV1,CTNNB1,CACNA2D1,ATP2B4,TPM1,ATP6V1H,STAT1,OPA1,PARP1,EZR,LAMTOR2,RAP1A,ASS1,RRAGC,SRC,PCNA,PRNP,AKR1C3,XRCC5,PRKAR1A,ATP6V1C1,MGST1,GSTP1,PARK7,RPL23,PLSCR3,PHB2,SOD2,SNRNP70,RUVBL2,GNB1
GO:0045454	cell redox homeostasis	15	68	1.21e-06	DLD,APEX1,TXNL1,PRDX3,TMX3,PDIA3,PRDX2,PDIA5,P4HB,PRDX6,PRDX4,TXNDC5,ERO1L,PDIA6,TXNRD1
GO:2001233	regulation of apoptotic signaling pathway	36	388	1.78e-06	WFS1,YBX3,ENO1,HSPB1,YWHAH,LGALS3,ICAM1,NRP1,SOD1,NONO,RPS3,ACAA2,BAX,PSME3,PDIA3,CTNNA1,CCAR2,P4HB,PTTG1IP,CAV1,CTNNB1,SFPQ,OPA1,PARP1,GNAI3,VDAC2,SRC,HSPA1B,HNRNPK,GSTP1,CD44,PARK7,BCLAF1,SOD2,PDCD5,TPT1
GO:0010941	regulation of cell death	94	1638	1.83e-06	STK10,FAP,APEX1,CTSZ,WFS1,YBX3,ENO1,TP53I3,CAT,PTGIS,HSPB1,YWHAH,LGALS3,EIF2S1,AARS,RBM25,ICAM1,PDCD6,NRP1,SOD1,ARL6IP5,NONO,RPS3,APP,ACAA2,AIFM1,BAX,PSME3,ANXA5,NPM1,SCIN,PRDX3,VPS35,PDIA3,PRDX2,PA2G4,MTCH2,CTNNA1,NUP93,CCAR2,DAB2,PRKDC,GBA,P4HB,PTTG1IP,RTN4,CAV1,CAMK2D,CTNNB1,HMGB1,CTSB,ANP32B,RPS3A,SFPQ,STAT1,OPA1,TGM2,PARP1,CACYBP,BAG3,GNAI3,SERBP1,DHCR24,HSP90AB1,VDAC2,SRC,MTCH1,HSPA1B,HNRNP…
GO:0034599	cellular response to oxidative stress	26	222	2.2e-06	APEX1,TXNL1,CAT,EIF2S1,PXN,SOD1,ARL6IP5,RPS3,AIFM1,PRDX3,PRDX2,HNRNPD,TPM1,PARP1,SRC,HSPA1B,STK24,PCNA,AKR1C3,ERO1L,MGST1,PARK7,TXNRD1,ATP2A2,SOD2,SLC25A24
GO:0051704	multi-organism process	129	2514	2.21e-06	RALA,DCN,VAMP3,DLD,EIF3D,MMP2,CAV2,YBX3,SNX3,ENO1,PTGIS,HSPB1,TRIM28,LGALS3,SLC38A2,HEXB,IPO5,PSMB1,TMED2,CD81,CAD,ICAM1,SCARB2,RAB7A,VDAC1,MFGE8,SOD1,RAB5A,NONO,GJA1,RANBP2,APP,STOM,BAX,ITGB5,ADH5,ITGA2,NPM1,PRDX3,ANPEP,PCBP1,KIF5B,NUP93,RBM14,CTBP2,PRKDC,TLN1,HNRNPA0,EEA1,RUVBL1,SF3B2,TRIM25,KARS,EIF4A2,TMEM173,LAMP1,SHMT2,CAV1,CAMK2D,HNRNPA1,CTNNB1,HMGB1,CTSB,ANXA2,RPSA,SFPQ,ATP2B4,TGFBR2,AP2A…
GO:0014070	response to organic cyclic compound	60	873	2.42e-06	APEX1,DDX5,COL1A1,LOX,CAT,YWHAH,CAD,ICAM1,CPT1A,SOD1,GJA1,HNRNPU,APP,AIFM1,ITGA2,NPM1,CTNNA1,GLB1,EEF2,MMP14,RBM14,HNRNPD,GBA,TRIM25,TMEM173,CAV1,CTNNB1,HMGB1,THRAP3,HNRNPA2B1,ACSL3,ATP2B4,TGFBR2,STAT1,COMT,OPA1,PARP1,EZR,DHX9,RAP1A,ABCD3,HSP90AB1,ASS1,ENG,SRC,FLOT1,SLC3A2,PCNA,AKR1C3,DDX17,GSTP1,ALAD,IDH1,EFTUD2,PGRMC2,RAN,SAFB,RUVBL2,EPHX1,GNB1
GO:0001101	response to acid chemical	32	323	2.44e-06	MMP2,COL1A1,CAT,IPO5,ICAM1,CPT1A,LAMTOR1,GJA1,AIFM1,ITGA2,COL1A2,TWF2,EEF2,HNRNPD,ATP2B4,OPA1,LAMTOR2,ASS1,RRAGC,SRC,FABP3,HMGCL,PCNA,AKR1C3,CD9,XRCC5,GSTP1,ALAD,CFL1,PHB2,SNRNP70,GNB1
GO:0009062	fatty acid catabolic process	16	84	2.44e-06	PLA2G15,ECH1,CPT1A,ACAA2,ECI1,HADHB,ACAA1,ALDH3A2,ETFB,ECHS1,ABCD3,HADHA,IVD,HSD17B4,ACADVL,ETFA
GO:0009895	negative regulation of catabolic process	29	274	2.78e-06	YBX3,SNX3,SDCBP,HNRNPU,VPS35,SF3B3,CCAR2,PABPC1,HNRNPD,HNRNPA0,ANXA2,THRAP3,ATP2B4,DHX9,SYNCRIP,RPL5,HSP90AB1,CTSA,YBX1,DFFA,ELAVL1,ALAD,SERPINE2,EIF4G1,PARK7,RPL23,HNRNPC,SEC22B,SNRNP70
GO:0051173	positive regulation of nitrogen compound metabolic process	145	2946	3.07e-06	DCN,STK10,MYH9,EIF3D,SUPT16H,APEX1,HNRNPL,CAV2,DDX5,COL1A1,WFS1,PRPF19,YBX3,ENO1,HSPB1,YWHAH,TRIM28,FUS,SRSF1,SDCBP,HEXB,SPAG9,CD81,ICAM1,PDCD6,RAB7A,NRP1,PRKAR2A,PRPF6,SMARCC2,IGFBP4,SOD1,ARL6IP5,CNPY2,CCT6A,RPS3,LAMTOR1,GJA1,HNRNPU,APP,AIFM1,NPTN,BAX,PSME3,ITGA2,NPM1,VPS35,PCBP1,EEF2,MMP14,RBM14,CTBP2,CSPG4,PABPC1,HNRNPD,DAB2,PRKDC,GBA,UBE2N,FUBP3,NCL,RUVBL1,CD276,KARS,FBN1,PTTG1IP,HIST1H1B,TME…
GO:0006403	RNA localization	25	211	3.09e-06	SRSF9,IGF2BP3,SRSF1,NOP58,PRPF6,HNRNPU,RANBP2,NUP93,FIP1L1,HNRNPA1,RPSA,HNRNPA2B1,TGFBR2,MYO1C,TPR,DHX9,EIF6,FLOT1,HNRNPA3,KHSRP,TST,SSB,ALYREF,CKAP5,RAN
GO:0019058	viral life cycle	22	166	3.15e-06	CAV2,CD81,ICAM1,SCARB2,RAB7A,RAB5A,ITGB5,ITGA2,ANPEP,PCBP1,CTBP2,EEA1,LAMP1,CAV1,CTSB,RPSA,HSP90AB1,HSPA1B,ITGB1,PPIA,RAN,DDX6
GO:0032502	developmental process	234	5401	3.17e-06	RALA,DCN,VAMP3,FAP,DLD,MYH9,ACO2,MTHFD1,APEX1,CTSZ,MMP2,TBCB,OGDH,CAV2,RPL19,DDX5,COL1A1,WFS1,PRPF19,YBX3,TPI1,RAB35,SNX3,LOX,ATIC,CAT,PTGIS,CANX,YWHAH,TRIM28,LGALS3,EIF2S1,GSTM3,SLC38A2,LAMC1,IGF2BP3,SRSF1,RMDN3,ARL3,HEXB,AARS,SPAG9,ATP5B,TMED2,NAPA,GPC1,CAD,ICAM1,SCARB2,ARSB,PDCD6,ZFR,VDAC1,NRP1,CPT1A,HNRNPH3,SMARCC2,MFGE8,IGFBP4,SH3GL1,SOD1,KIAA1715,CNPY2,GJA1,HNRNPU,THY1,UCHL1,APP,CD109,AIFM1…
GO:0019693	ribose phosphate metabolic process	39	455	3.22e-06	DLD,SLC25A1,PYGL,OGDH,TPI1,ENO1,ATIC,ATP5B,ATP6V0A1,CAD,TCIRG1,PFKL,ATP6V1A,ATP6V1B2,HSD17B12,ADK,ATP5L,FASN,IMPDH2,MCCC2,ACSL3,OPA1,PARP1,GNAI3,PGM1,CMPK1,PRPS1,HMGCL,HSPA1B,SUCLA2,AK3,GART,PAICS,TKT,ACSF2,RAB23,HSD17B4,RAN,H6PD
GO:0006091	generation of precursor metabolites and energy	36	400	3.33e-06	DLD,ACO2,PYGL,PYGB,OGDH,TPI1,ENO1,AKR7A2,CAT,ATP5B,PFKL,ADH5,ATP5L,GPD2,UGDH,MDH2,UGP2,CYB5A,ETFB,FH,PHGDH,ME1,PGM1,HMGCL,SDHB,ALDH1B1,SUCLA2,SUCLG1,IDH1,TKT,GBE1,GNPDA1,TXNRD1,ACADVL,ETFA,H6PD
GO:0019395	fatty acid oxidation	15	75	3.39e-06	ECH1,CPT1A,ACAA2,ECI1,HADHB,ACAA1,ALDH3A2,ETFB,ECHS1,ABCD3,HADHA,IVD,HSD17B4,ACADVL,ETFA
GO:0044242	cellular lipid catabolic process	22	167	3.39e-06	PLA2G15,ECH1,HEXB,CPT1A,ACAA2,ECI1,GBA,HADHB,ACAA1,PRDX6,ALDH3A2,ETFB,ECHS1,ABCD3,FABP3,AKR1C3,HADHA,NAGA,IVD,HSD17B4,ACADVL,ETFA
GO:0031325	positive regulation of cellular metabolic process	149	3060	3.5e-06	DCN,VAMP3,STK10,MYH9,EIF3D,SUPT16H,APEX1,HNRNPL,CAV2,DDX5,COL1A1,WFS1,PRPF19,YBX3,ENO1,HSPB1,YWHAH,TRIM28,FUS,SRSF1,SDCBP,HEXB,SPAG9,SPTLC1,CD81,ICAM1,PDCD6,NRP1,PRKAR2A,CPT1A,PRPF6,SMARCC2,IGFBP4,SOD1,ARL6IP5,CNPY2,CCT6A,RPS3,LAMTOR1,HNRNPU,APP,AIFM1,NPTN,BAX,PSME3,ITGA2,NPM1,VPS35,FASN,PCBP1,EEF2,MMP14,RBM14,CTBP2,CSPG4,PABPC1,HNRNPD,DAB2,PRKDC,GBA,UBE2N,FUBP3,NCL,RUVBL1,CD276,KARS,FBN1,PTTG1IP…
GO:0044265	cellular macromolecule catabolic process	58	842	3.52e-06	FAP,CTSZ,RPL19,DDX5,WFS1,PRPF19,RPS12,PSMB1,GPC1,RAB7A,TCIRG1,CTSK,RPS3,RANBP2,UCHL1,RPL13,RPL38,PABPC1,HNRNPD,RPLP2,TRIM25,HMGB1,CTSB,RPS21,RPL3,RPS3A,RPSA,RPL22,THRAP3,AP2A1,RPL12,BUB3,RPL5,CTSA,PABPC4,HSPA1B,DFFA,RPS8,KHSRP,HM13,CUL4B,RPS14,SSB,PCYOX1,GSPT1,RPL9,RPL10,EIF4G1,NSFL1C,RPL23,RPL30,RPS20,RNH1,TNKS1BP1,PSMD9,RPL18,DDX6,CSDE1
GO:0048731	system development	189	4144	3.63e-06	RALA,DCN,FAP,MYH9,ACO2,MTHFD1,CTSZ,MMP2,TBCB,OGDH,CAV2,RPL19,DDX5,COL1A1,WFS1,PRPF19,YBX3,RAB35,SNX3,LOX,ATIC,CAT,PTGIS,YWHAH,TRIM28,GSTM3,SLC38A2,SRSF1,ARL3,HEXB,AARS,SPAG9,ATP5B,TMED2,NAPA,GPC1,CAD,ICAM1,SCARB2,ARSB,PDCD6,NRP1,SMARCC2,MFGE8,IGFBP4,SH3GL1,SOD1,GJA1,HNRNPU,THY1,UCHL1,APP,CD109,AIFM1,NPTN,ATP6V0D1,BAX,ITGA2,MAP1B,COL1A2,PRDX3,CKB,TPP1,ANPEP,TWF2,FASN,CTNNA1,ALCAM,KIF5B,EEF2,MMP14,…
GO:0044409	entry into host	17	100	3.8e-06	CAV2,CD81,ICAM1,SCARB2,ITGB5,ITGA2,ANPEP,LAMP1,CAV1,CTNNB1,CTSB,RPSA,SRC,HSPA1B,ITGB1,CTNND1,PPIA
GO:0006575	cellular modified amino acid metabolic process	23	185	4.33e-06	MTHFD1,AHCY,ATIC,GSTM3,CPT1A,SOD1,PLOD2,ETHE1,CKB,P4HB,SHMT2,GSTO1,ASS1,PRDX4,GART,ERO1L,GSTP1,ALDH7A1,PCYOX1,IDH1,PARK7,GSTK1,MTHFD1L
GO:0050684	regulation of mRNA processing	18	114	4.33e-06	SF3A1,HNRNPL,DDX5,PRPF19,SRSF9,RBM25,CPSF6,HNRNPU,HNRNPA1,PRDX6,THRAP3,HNRNPA2B1,DHX9,RBMX,HNRNPK,DDX17,SAFB,SNRNP70
GO:0048024	regulation of mRNA splicing, via spliceosome	15	77	4.38e-06	SF3A1,HNRNPL,DDX5,PRPF19,SRSF9,RBM25,HNRNPU,HNRNPA1,PRDX6,THRAP3,HNRNPA2B1,RBMX,HNRNPK,DDX17,SNRNP70
GO:0006807	nitrogen compound metabolic process	332	8349	4.64e-06	DCN,RCN1,HSD17B10,STK10,FAP,DLD,SF3A1,SNRPD3,SLC25A1,MYH9,EIF3D,SUPT16H,MTHFD1,APEX1,CTSZ,AHCY,MMP2,PLA2G15,HNRNPL,OGDH,RPL19,DDX5,WFS1,PRPF19,YBX3,TPI1,SRSF9,RPS12,SNX3,LOX,ENO1,SARS,AKR7A2,CTSD,ATIC,TP53I3,CAT,PTGIS,RALY,UBA2,TRIM28,RBM39,FUS,LGALS3,EIF2S1,GSTM3,GNS,LAMC1,IGF2BP3,SRSF1,PEBP1,HEXB,AARS,RBM25,SPAG9,ATP5B,PSMB1,SPTLC1,BLVRB,GPC1,NOP58,COPS4,ATP6V0A1,CAD,ARSB,PDCD6,RAB7A,NRP1,CPT1A…
GO:0031330	negative regulation of cellular catabolic process	26	234	5.01e-06	YBX3,SDCBP,HNRNPU,VPS35,CCAR2,PABPC1,HNRNPD,HNRNPA0,ANXA2,THRAP3,ATP2B4,DHX9,SYNCRIP,RPL5,HSP90AB1,CTSA,YBX1,DFFA,ELAVL1,ALAD,EIF4G1,PARK7,RPL23,HNRNPC,SEC22B,SNRNP70
GO:2001234	negative regulation of apoptotic signaling pathway	25	218	5.01e-06	WFS1,YBX3,ENO1,HSPB1,LGALS3,ICAM1,NRP1,NONO,ACAA2,BAX,PSME3,CTNNA1,CCAR2,PTTG1IP,CTNNB1,OPA1,GNAI3,VDAC2,SRC,HSPA1B,GSTP1,CD44,PARK7,SOD2,TPT1
GO:0006725	cellular aromatic compound metabolic process	210	4754	5.15e-06	HSD17B10,DLD,SF3A1,SNRPD3,SLC25A1,SUPT16H,MTHFD1,APEX1,AHCY,HNRNPL,OGDH,RPL19,DDX5,PRPF19,YBX3,TPI1,SRSF9,RPS12,ENO1,SARS,AKR7A2,ATIC,TP53I3,PTGIS,RALY,TRIM28,RBM39,FUS,LGALS3,GSTM3,SRSF1,AARS,RBM25,ATP5B,BLVRB,NOP58,COPS4,ATP6V0A1,CAD,TCIRG1,HNRNPH3,PRPF6,CPSF6,SNRPF,SMARCC2,IGFBP4,PFKL,ATP6V1A,NONO,ATP6V1B2,HSD17B12,RPS3,HNRNPU,APP,ADK,BAX,NPM1,ATP5L,PA2G4,FASN,PCBP1,SF3B3,RPL13,GPD2,DPYSL2,RPL…
GO:0009628	response to abiotic stimulus	67	1052	5.21e-06	DCN,AHCY,MMP2,COL1A1,YBX3,CAT,PTGIS,EIF2S1,SLC38A2,ICAM1,ARSB,PDCD6,SOD1,ATP6V1A,GJA1,PLOD2,APP,ACAA2,AIFM1,NPTN,ATP6V0D1,BAX,ITGA2,NPM1,IKBIP,PIEZO1,TBL2,MMP14,CCAR2,HP1BP3,HNRNPD,PRKDC,GBA,KARS,P4HB,CAV1,ATP2B4,TGFBR2,MYOF,XRCC6,MYLK,STAT1,OPA1,PARP1,TPR,IFI16,BAG3,PDLIM1,HSP90AB1,ENG,SRC,HSPA1B,PCNA,TP53BP1,CD9,XRCC5,ERO1L,ITGB1,CUL4B,ALAD,SERPINE2,TNKS1BP1,ACADVL,PHB2,RUVBL2,GNB1,SERPINB6
GO:0043067	regulation of programmed cell death	87	1516	5.35e-06	STK10,FAP,APEX1,CTSZ,WFS1,YBX3,ENO1,TP53I3,CAT,PTGIS,HSPB1,YWHAH,LGALS3,EIF2S1,AARS,RBM25,ICAM1,PDCD6,NRP1,SOD1,ARL6IP5,NONO,RPS3,APP,ACAA2,AIFM1,BAX,PSME3,ANXA5,NPM1,SCIN,PRDX3,PDIA3,PRDX2,PA2G4,MTCH2,CTNNA1,CCAR2,DAB2,PRKDC,P4HB,PTTG1IP,RTN4,CAV1,CAMK2D,CTNNB1,HMGB1,CTSB,ANP32B,RPS3A,SFPQ,STAT1,OPA1,TGM2,PARP1,BAG3,GNAI3,SERBP1,DHCR24,HSP90AB1,VDAC2,SRC,MTCH1,HSPA1B,HNRNPK,STK24,DFFA,PRNP,TXNDC…
GO:0032268	regulation of cellular protein metabolic process	126	2486	5.51e-06	DCN,STK10,MYH9,EIF3D,CTSZ,HNRNPL,CAV2,WFS1,YBX3,ENO1,HSPB1,EIF2S1,IGF2BP3,SDCBP,PEBP1,IPO5,AARS,SPAG9,CD81,ICAM1,PDCD6,NRP1,PRKAR2A,IGFBP4,SOD1,ARL6IP5,RPS3,LAMTOR1,THY1,UCHL1,APP,CD109,AIFM1,EIF5B,NPTN,BAX,PSME3,ITGA2,NPM1,PRDX3,VPS35,PA2G4,EEF2,MMP14,RPL38,CCAR2,CSPG4,PABPC1,HNRNPD,DAB2,PRKDC,GBA,UBE2N,NCL,KARS,FBN1,EIF4A2,PTTG1IP,HIST1H1B,SHMT2,CAV1,CAMK2D,CAPRIN1,CTNNB1,HMGB1,ANP32B,ANXA2,NRD…
GO:0048255	mRNA stabilization	11	37	5.51e-06	YBX3,HNRNPU,PABPC1,HNRNPD,HNRNPA0,THRAP3,DHX9,SYNCRIP,YBX1,ELAVL1,HNRNPC
GO:0010506	regulation of autophagy	29	286	5.63e-06	DCN,ATP6V1D,HSPB1,ATP6V1E1,SPTLC1,ATP6V0A1,VDAC1,RAB5A,ATP6V1A,ATP6V1B2,LAMTOR1,UCHL1,ATP6V0D1,VPS35,GBA,HMGB1,ATP6V1H,IFI16,LAMTOR2,GNAI3,CTSA,RRAGC,VPS26A,PSAP,ATP6V1C1,EIF4G1,PARK7,SEC22B,SNRNP70
GO:0006629	lipid metabolic process	73	1192	5.79e-06	HSD17B10,DLD,PLA2G15,ECH1,PRPF19,CAT,PTGIS,YWHAH,HEXB,ATP5B,SPTLC1,GPC1,SCARB2,RAB7A,CPT1A,HEXA,RAB5A,HSD17B12,PLBD2,APP,ACAA2,TMEM55A,BAX,RETSAT,ADH5,TPP1,ECI1,FASN,GLB1,GBA,KDELC2,OSBPL3,PITPNB,HADHB,ACAA1,CAV1,PRDX6,ALDH3A2,ETFB,ACSL3,LRP10,CYB5R3,COMT,PTGS1,ECHS1,ABCD3,NSDHL,PI4K2A,DHCR24,CTSA,SRC,FABP3,HMGCL,AKR1C3,HADHA,ASAH1,SACM1L,HDLBP,PSAP,NAGA,LSS,TMEM55B,GSTP1,ACSF2,IMPA1,IVD,HSD17B4,…
GO:0035722	interleukin-12-mediated signaling pathway	12	47	6.11e-06	RALA,LMNB1,SOD1,P4HB,ANXA2,HNRNPA2B1,GSTO1,HNRNPF,SERPINB2,PPIA,CFL1,SOD2
GO:0042981	regulation of apoptotic process	86	1501	6.58e-06	STK10,FAP,APEX1,CTSZ,WFS1,YBX3,ENO1,TP53I3,CAT,PTGIS,HSPB1,YWHAH,LGALS3,EIF2S1,AARS,RBM25,ICAM1,PDCD6,NRP1,SOD1,ARL6IP5,NONO,RPS3,APP,ACAA2,AIFM1,BAX,PSME3,ANXA5,NPM1,SCIN,PRDX3,PDIA3,PRDX2,PA2G4,MTCH2,CTNNA1,CCAR2,DAB2,PRKDC,P4HB,PTTG1IP,RTN4,CAV1,CAMK2D,CTNNB1,HMGB1,CTSB,ANP32B,RPS3A,SFPQ,STAT1,OPA1,TGM2,PARP1,BAG3,GNAI3,SERBP1,DHCR24,HSP90AB1,VDAC2,SRC,MTCH1,HSPA1B,HNRNPK,STK24,DFFA,PRNP,TXNDC…
GO:1901135	carbohydrate derivative metabolic process	68	1083	6.59e-06	DCN,DLD,SLC25A1,PYGL,AHCY,OGDH,TPI1,CMAS,ENO1,AKR7A2,ATIC,GNS,HEXB,ATP5B,GPC1,ATP6V0A1,CAD,ARSB,TCIRG1,HEXA,PFKL,ATP6V1A,ATP6V1B2,HSD17B12,ADK,BAX,ATP5L,FASN,GLB1,GPD2,CSPG4,GBA,KDELC2,UGDH,IMPDH2,UGP2,GANAB,MCCC2,ACSL3,OPA1,GALNT2,PARP1,GNAI3,PGM1,CMPK1,PRPS1,CTSA,HMGCL,HSPA1B,SUCLA2,AKR1C3,ASAH1,AK3,GART,PSAP,NAGA,PAICS,TKT,MAN2B1,CD44,DDOST,ACSF2,RAB23,PARK7,HSD17B4,GNPDA1,RAN,H6PD
GO:0034976	response to endoplasmic reticulum stress	26	240	7.39e-06	WFS1,EIF2S1,AIFM1,ATP6V0D1,BAX,TPP1,TMX3,PDIA3,TBL2,EEF2,TLN1,PDIA5,TRIM25,P4HB,SRPR,FAM129A,HDGF,FLOT1,TXNDC5,ERO1L,HM13,PDIA6,TMEM33,ACADVL,ATP2A2,ASNA1
GO:0031324	negative regulation of cellular metabolic process	124	2463	9.58e-06	DCN,APEX1,CTSZ,HNRNPL,DDX5,WFS1,YBX3,SRSF9,ENO1,SARS,PTGIS,HSPB1,TRIM28,EIF2S1,IGF2BP3,SDCBP,PEBP1,IPO5,PRKAR2A,SMARCC2,NONO,RPS3,GJA1,HNRNPU,THY1,UCHL1,APP,CD109,BAX,NPM1,PRDX3,VPS35,PA2G4,HIST1H1E,CCAR2,CTBP2,PABPC1,HNRNPD,DAB2,PRKDC,GBA,HNRNPA0,NCL,BASP1,EIF4A2,HIST1H1B,CBX3,CAV1,CAPRIN1,HNRNPA1,CTNNB1,HMGB1,ANXA2,THRAP3,HNRNPA2B1,WARS,SFPQ,ATP2B4,AP2A1,XRCC6,STAT1,COMT,PARP1,EZR,TPR,FAM129A,D…
GO:0006139	nucleobase-containing compound metabolic process	201	4551	1.08e-05	HSD17B10,DLD,SF3A1,SNRPD3,SLC25A1,SUPT16H,MTHFD1,APEX1,AHCY,HNRNPL,OGDH,RPL19,DDX5,PRPF19,YBX3,TPI1,SRSF9,RPS12,ENO1,SARS,ATIC,TP53I3,PTGIS,RALY,TRIM28,RBM39,FUS,LGALS3,SRSF1,AARS,RBM25,ATP5B,NOP58,COPS4,ATP6V0A1,CAD,TCIRG1,HNRNPH3,PRPF6,CPSF6,SNRPF,SMARCC2,IGFBP4,PFKL,ATP6V1A,NONO,ATP6V1B2,HSD17B12,RPS3,HNRNPU,APP,ADK,BAX,NPM1,ATP5L,PA2G4,FASN,PCBP1,SF3B3,RPL13,GPD2,DPYSL2,RPL38,CCAR2,RBM14,CTBP…
GO:0009156	ribonucleoside monophosphate biosynthetic process	17	110	1.14e-05	OGDH,TPI1,ENO1,ATIC,ATP5B,ATP6V0A1,CAD,TCIRG1,PFKL,ADK,ATP5L,IMPDH2,PGM1,CMPK1,PRPS1,GART,PAICS
GO:0009888	tissue development	90	1626	1.35e-05	RALA,DCN,MTHFD1,CTSZ,MMP2,CAV2,DDX5,COL1A1,CAT,PTGIS,TRIM28,LGALS3,GSTM3,LAMC1,TMED2,ICAM1,PDCD6,VDAC1,NRP1,CPT1A,HNRNPH3,SOD1,CNPY2,GJA1,HNRNPU,CD109,ITGB5,ITGA2,TPP1,FASN,EEF2,MMP14,RPL38,NUP93,DAB2,PRKDC,BASP1,COL12A1,CTHRC1,RTN4,SGCD,CAV1,CTNNB1,CTSB,ALDH3A2,TPM1,TGFBR2,MYLK,MYH10,STAT1,TGM2,EZR,CACYBP,TAGLN2,S100A4,PHGDH,RAP1A,CNN3,NSDHL,DHCR24,ENG,SRC,PCNA,AKR1C3,PRKAR1A,ANXA4,FLOT2,PSAP,IT…
GO:0098869	cellular oxidant detoxification	15	86	1.39e-05	TXNL1,CAT,SOD1,PRDX3,PRDX2,PRDX6,PTGS1,GSTO1,PRDX4,MGST1,GSTP1,PARK7,GSTK1,TXNRD1,SOD2
GO:0046483	heterocycle metabolic process	206	4716	1.51e-05	HSD17B10,DLD,SF3A1,SNRPD3,SLC25A1,SUPT16H,MTHFD1,APEX1,AHCY,HNRNPL,OGDH,RPL19,DDX5,PRPF19,YBX3,TPI1,SRSF9,RPS12,ENO1,SARS,ATIC,TP53I3,PTGIS,RALY,TRIM28,RBM39,FUS,LGALS3,SRSF1,AARS,RBM25,ATP5B,BLVRB,NOP58,COPS4,ATP6V0A1,CAD,TCIRG1,HNRNPH3,PRPF6,CPSF6,SNRPF,SMARCC2,IGFBP4,PFKL,ATP6V1A,NONO,ATP6V1B2,HSD17B12,RPS3,HNRNPU,APP,ADK,BAX,NPM1,ATP5L,PA2G4,FASN,PCBP1,SF3B3,RPL13,GPD2,DPYSL2,RPL38,CCAR2,RBM1…
GO:0048856	anatomical structure development	219	5085	1.51e-05	RALA,DCN,VAMP3,FAP,DLD,MYH9,ACO2,MTHFD1,CTSZ,MMP2,TBCB,OGDH,CAV2,RPL19,DDX5,COL1A1,WFS1,PRPF19,YBX3,TPI1,RAB35,SNX3,LOX,ATIC,CAT,PTGIS,YWHAH,TRIM28,LGALS3,GSTM3,SLC38A2,LAMC1,IGF2BP3,SRSF1,ARL3,HEXB,AARS,SPAG9,ATP5B,TMED2,NAPA,GPC1,CAD,ICAM1,SCARB2,ARSB,PDCD6,ZFR,VDAC1,NRP1,CPT1A,HNRNPH3,SMARCC2,MFGE8,IGFBP4,SH3GL1,SOD1,KIAA1715,CNPY2,GJA1,HNRNPU,THY1,UCHL1,APP,CD109,AIFM1,NPTN,ATP6V0D1,BAX,ITGB5…
GO:0051098	regulation of binding	32	356	1.51e-05	EIF3D,CTSZ,HNRNPL,TRIM28,EIF2S1,SPAG9,NRP1,APP,BAX,ITGA2,DAB2,CTHRC1,TMEM173,CAV1,CTNNB1,HMGB1,ANXA2,PARP1,DHX9,IFI16,NES,S100A10,HSP90AB1,SRC,MAPRE1,FLOT1,FKBP1A,STMN1,EIF4G1,PARK7,RAN,RUVBL2
GO:1901652	response to peptide	36	431	1.51e-05	ATP6V1D,APEX1,HNRNPL,CAV2,COL1A1,CAT,ATP6V1E1,ATP6V0A1,CAD,ICAM1,PRKAR2A,TCIRG1,PXN,ATP6V1A,ATP6V1B2,GJA1,APP,ATP6V0D1,PRKDC,FBN1,CAV1,CACNA2D1,ATP6V1H,STAT1,PARP1,CACYBP,ASS1,SRC,FABP3,EIF6,PRNP,HADHA,PRKAR1A,ATP6V1C1,GSTP1,RPL23
GO:0031647	regulation of protein stability	26	251	1.54e-05	WFS1,CD81,CCT6A,VPS35,CCAR2,PRKDC,HIST1H1B,LAMP1,RTN4,BAG3,RPL5,HSP90AB1,CTSA,SRC,STX12,HSPA1B,FLOT1,SUGT1,PRNP,ZNF207,FLOT2,LSS,PARK7,RPL23,PHB2,PTGES3
GO:0010035	response to inorganic substance	39	491	1.63e-05	APEX1,COL1A1,ATIC,CAT,FUS,EIF2S1,ICAM1,PDCD6,SOD1,RPS3,APP,AIFM1,PRDX3,PRDX2,EEF2,HNRNPD,CYBRD1,CAV1,CAMK2D,CYB5A,HNRNPA1,ATP2B4,STAT1,PARP1,CACYBP,ASS1,SRC,STK24,PCNA,PRNP,AKR1C3,GART,CD9,ALAD,ANXA11,PARK7,TXNRD1,SOD2,SLC25A24
GO:0016241	regulation of macroautophagy	20	157	1.74e-05	DCN,ATP6V1D,ATP6V1E1,SPTLC1,ATP6V0A1,RAB5A,ATP6V1A,ATP6V1B2,LAMTOR1,UCHL1,ATP6V0D1,VPS35,GBA,ATP6V1H,LAMTOR2,GNAI3,RRAGC,VPS26A,ATP6V1C1,SEC22B
GO:0046390	ribose phosphate biosynthetic process	23	205	1.94e-05	DLD,SLC25A1,PYGL,OGDH,TPI1,ENO1,ATIC,ATP5B,ATP6V0A1,CAD,TCIRG1,PFKL,HSD17B12,ADK,ATP5L,FASN,IMPDH2,ACSL3,PGM1,CMPK1,PRPS1,GART,PAICS
GO:0050658	RNA transport	22	189	1.94e-05	SRSF9,IGF2BP3,SRSF1,RANBP2,NUP93,FIP1L1,HNRNPA1,RPSA,HNRNPA2B1,TGFBR2,MYO1C,TPR,DHX9,EIF6,FLOT1,HNRNPA3,KHSRP,TST,SSB,ALYREF,CKAP5,RAN
GO:0051248	negative regulation of protein metabolic process	66	1075	1.96e-05	DCN,CTSZ,SNX3,HSPB1,EIF2S1,IGF2BP3,SDCBP,PEBP1,IPO5,PRKAR2A,RPS3,THY1,UCHL1,APP,CD109,BAX,NPM1,PRDX3,VPS35,SF3B3,CCAR2,HNRNPD,PRKDC,GBA,NCL,CAV1,CAPRIN1,CTNNB1,ANXA2,WARS,ATP2B4,EZR,TPR,FAM129A,IFI16,SYNCRIP,RPL5,DHCR24,HSP90AB1,CTSA,ENG,SRC,EIF6,HNRNPR,HSPA1B,RECK,PRNP,EMILIN1,PRKAR1A,FLOT2,CD59,KHSRP,GSTP1,FKBP1A,ALAD,STRAP,CD44,SERPINB2,ILF3,SERPINE2,EIF4G1,PARK7,RPL23,H2AFY,SNRNP70,SERPINB6
GO:0006520	cellular amino acid metabolic process	29	308	2.06e-05	HSD17B10,MTHFD1,AHCY,SARS,AARS,CAD,GLUD1,PLOD2,CKB,KARS,P4HB,SHMT2,MCCC2,PPA2,WARS,IARS2,PHGDH,ASS1,PPA1,HMGCL,PRDX4,GART,AIMP1,ERO1L,TST,ALDH7A1,PCYOX1,IVD,ALDH6A1
GO:0048513	animal organ development	140	2926	2.12e-05	DCN,MYH9,ACO2,MTHFD1,CTSZ,MMP2,OGDH,CAV2,RPL19,DDX5,COL1A1,WFS1,YBX3,LOX,ATIC,CAT,PTGIS,TRIM28,SLC38A2,SRSF1,ARL3,AARS,TMED2,NAPA,CAD,ICAM1,PDCD6,NRP1,SOD1,GJA1,HNRNPU,THY1,APP,CD109,ATP6V0D1,BAX,ITGA2,COL1A2,PRDX3,CKB,FASN,CTNNA1,KIF5B,EEF2,MMP14,GPD2,TMOD3,DPYSL2,RPL38,NUP93,HNRNPD,PRKDC,GBA,BASP1,IMPDH2,FBN1,CTHRC1,PARVA,RTN4,SGCD,CAV1,CTNNB1,HMGB1,CTSB,ANP32B,ANXA2,RPL22,ACSL3,ATP2B4,TPM1,TGF…
GO:0043200	response to amino acid	16	103	2.17e-05	MMP2,COL1A1,IPO5,ICAM1,LAMTOR1,AIFM1,COL1A2,HNRNPD,OPA1,LAMTOR2,ASS1,RRAGC,PCNA,GSTP1,ALAD,CFL1
GO:0019637	organophosphate metabolic process	63	1011	2.18e-05	DLD,SLC25A1,PYGL,MTHFD1,PLA2G15,OGDH,TPI1,ENO1,ATIC,TP53I3,PTGIS,HEXB,ATP5B,SPTLC1,ATP6V0A1,CAD,TCIRG1,PFKL,RAB5A,ATP6V1A,ATP6V1B2,HSD17B12,TMEM55A,ADK,ATP5L,FASN,GPD2,IMPDH2,KARS,MDH2,UGP2,PRDX6,MCCC2,ACSL3,OPA1,PARP1,ME1,GNAI3,PI4K2A,PGM1,CMPK1,PRPS1,SRC,HMGCL,HSPA1B,SUCLA2,AK3,GART,SACM1L,CNP,LDHB,TMEM55B,PAICS,IDH1,TKT,ACSF2,IMPA1,RAB23,PARK7,HSD17B4,PLCD1,RAN,H6PD
GO:0009259	ribonucleotide metabolic process	36	440	2.22e-05	DLD,SLC25A1,OGDH,TPI1,ENO1,ATIC,ATP5B,ATP6V0A1,CAD,TCIRG1,PFKL,ATP6V1A,ATP6V1B2,HSD17B12,ADK,ATP5L,FASN,IMPDH2,MCCC2,ACSL3,OPA1,PARP1,GNAI3,PGM1,CMPK1,PRPS1,HMGCL,HSPA1B,SUCLA2,AK3,GART,PAICS,ACSF2,RAB23,HSD17B4,RAN
GO:0060255	regulation of macromolecule metabolic process	252	6072	2.22e-05	DCN,VAMP3,STK10,SF3A1,MYH9,EIF3D,SUPT16H,APEX1,CTSZ,HNRNPL,CAV2,RPL19,DDX5,COL1A1,WFS1,PRPF19,YBX3,SRSF9,RPS12,SNX3,ENO1,SARS,CAT,PTGIS,RALY,HSPB1,YWHAH,TRIM28,RBM39,FUS,EIF2S1,IGF2BP3,SRSF1,SDCBP,PEBP1,HEXB,IPO5,AARS,RBM25,SPAG9,TMED2,CD81,ICAM1,PDCD6,RAB7A,NRP1,PRKAR2A,PRPF6,CPSF6,TMPO,SMARCC2,IGFBP4,SOD1,ARL6IP5,CNPY2,CCT6A,NONO,RPS3,LAMTOR1,GJA1,HNRNPU,THY1,UCHL1,APP,CD109,AIFM1,EIF5B,NPTN,BA…
GO:0097435	supramolecular fiber organization	33	383	2.22e-05	COL1A1,LOX,DSTN,APP,ITGB5,SCIN,COL1A2,CTNNA1,TMOD3,COL12A1,ANXA2,TPM1,MYH10,EZR,TPM3,HSP90AB1,SRC,TPM2,EMILIN1,MYO1B,PRKAR1A,NUMA1,ACTN1,ZNF207,LIMA1,ITGB1,FKBP1A,TRIOBP,STMN1,CFL1,CKAP5,VIM,MARCKS
GO:0006631	fatty acid metabolic process	28	294	2.5e-05	DLD,PLA2G15,ECH1,PTGIS,SCARB2,CPT1A,HSD17B12,ACAA2,ECI1,FASN,HADHB,ACAA1,ALDH3A2,ETFB,ACSL3,PTGS1,ECHS1,ABCD3,FABP3,AKR1C3,HADHA,GSTP1,ACSF2,IVD,HSD17B4,ACADVL,ETFA,PTGES3
GO:0051260	protein homooligomerization	29	312	2.52e-05	HSD17B10,ST13,CAT,SPAG9,CPT1A,PFKL,APP,STOM,BAX,LETM1,IMPDH2,EHD3,SHMT2,CAV1,TGM2,RBMX,FLOT1,KCTD12,PRNP,EMILIN1,TP53BP1,MGST1,HM13,ATL3,ELAVL1,ALAD,CRYZ,SOD2,MARCKS
GO:0051247	positive regulation of protein metabolic process	87	1587	2.82e-05	STK10,MYH9,EIF3D,HNRNPL,CAV2,WFS1,YBX3,ENO1,HSPB1,SDCBP,SPAG9,CD81,ICAM1,PDCD6,RAB7A,NRP1,PRKAR2A,IGFBP4,SOD1,ARL6IP5,CNPY2,RPS3,LAMTOR1,GJA1,APP,AIFM1,NPTN,BAX,PSME3,ITGA2,NPM1,VPS35,EEF2,MMP14,CSPG4,PABPC1,HNRNPD,DAB2,GBA,UBE2N,CD276,KARS,FBN1,PTTG1IP,HIST1H1B,CAV1,CTNNB1,HMGB1,ANP32B,ANXA2,NRD1,ATP2B4,TGFBR2,XRCC6,NENF,EZR,FAM129A,DHX9,IFI16,LAMTOR2,RAP1A,RPL5,HSP90AB1,ENG,SRC,MTCH1,EIF6,HNRNP…
GO:0060548	negative regulation of cell death	60	953	2.86e-05	WFS1,YBX3,ENO1,CAT,HSPB1,LGALS3,AARS,ICAM1,NRP1,SOD1,NONO,APP,ACAA2,BAX,PSME3,ANXA5,NPM1,PRDX3,VPS35,PRDX2,PA2G4,CTNNA1,NUP93,CCAR2,DAB2,PRKDC,GBA,PTTG1IP,CAV1,CTNNB1,RPS3A,OPA1,CACYBP,BAG3,GNAI3,DHCR24,HSP90AB1,VDAC2,SRC,HSPA1B,HNRNPK,DFFA,PRNP,TXNDC5,ANXA4,PSAP,ITGB1,GSTP1,CD44,SERPINB2,RPL10,EIF4G1,PARK7,CFL1,PHB2,SOD2,NACA,KANK2,HSPB6,TPT1
GO:0097237	cellular response to toxic substance	22	195	2.89e-05	APEX1,TXNL1,CAT,GSTM3,SOD1,RPS3,AIFM1,ADH5,PRDX3,PRDX2,HNRNPA1,PRDX6,PTGS1,GSTO1,PCNA,PRDX4,MGST1,GSTP1,PARK7,GSTK1,TXNRD1,SOD2
GO:0010639	negative regulation of organelle organization	30	333	2.91e-05	CAPG,RAB7A,HNRNPU,APP,ACAA2,NPM1,SCIN,TWF2,TMOD3,RBM14,HNRNPA1,VAT1,MAP4,OPA1,PARP1,TPR,BUB3,BAG3,SRC,MAPRE1,XRCC5,PRKAR1A,ZNF207,LIMA1,TRIOBP,HMGA1,STMN1,H2AFY,HNRNPC,SEC22B
GO:0032386	regulation of intracellular transport	30	335	3.25e-05	SNX3,TRIM28,DNAJC13,IPO5,NAPA,CPSF6,RAB5A,STOM,MAP1B,KIF5B,DAB2,TMEM173,LAMP1,ANP32B,ANXA2,MYO1C,EZR,TPR,DHX9,BAG3,RAP1A,HSP90AB1,SRC,PRNP,NUMA1,NUCB1,RAB23,PARK7,ATP2A2,PDCD5
GO:0015931	nucleobase-containing compound transport	24	230	3.35e-05	SRSF9,IGF2BP3,SRSF1,GJA1,RANBP2,NUP93,FIP1L1,HNRNPA1,RPSA,HNRNPA2B1,TGFBR2,MYO1C,TPR,DHX9,EIF6,FLOT1,HNRNPA3,KHSRP,TST,SSB,ALYREF,CKAP5,RAN,SLC25A24
GO:0033993	response to lipid	54	825	3.35e-05	DCN,DDX5,COL1A1,LOX,CAT,YWHAH,CAD,ICAM1,CPT1A,GJA1,HNRNPU,AIFM1,ADH5,ITGA2,PRDX3,TWF2,GLB1,EEF2,RBM14,HNRNPD,GBA,HNRNPA0,TRIM25,CAV1,CTNNB1,HMGB1,THRAP3,TGFBR2,COMT,PARP1,GNG12,ASS1,ENG,SRC,FABP3,HMGCL,PCNA,AKR1C3,XRCC5,CNP,MGST1,DDX17,GSTP1,ALAD,IDH1,PGRMC2,PLSCR3,ATP2A2,PHB2,RAN,SAFB,SNRNP70,RUVBL2,GNB1
GO:0051050	positive regulation of transport	57	892	3.39e-05	WFS1,YWHAH,TRIM28,LGALS3,SDCBP,IPO5,RAB7A,CPSF6,MFGE8,SH3GL1,RAB5A,GLUD1,GJA1,THY1,APP,STOM,BAX,ITGA2,SCIN,VPS35,LMAN2,KIF5B,DAB2,KARS,EHD3,TMEM173,LAMP1,CAV1,HMGB1,ANP32B,ANXA2,CACNA2D1,ACSL3,AP2A1,MYO1C,MYLK,MYH10,OPA1,EZR,TPR,DHX9,BAG3,RAP1A,GSTO1,HSP90AB1,SRC,HNRNPK,FLOT1,PRNP,NUMA1,FHL1,AIMP1,PARK7,PPIA,RAB9A,PSMD9,PDCD5
GO:0016042	lipid catabolic process	26	265	3.5e-05	PLA2G15,ECH1,YWHAH,HEXB,RAB7A,CPT1A,PLBD2,ACAA2,ECI1,GBA,HADHB,ACAA1,PRDX6,ALDH3A2,ETFB,ECHS1,ABCD3,FABP3,AKR1C3,HADHA,NAGA,IVD,HSD17B4,PLCD1,ACADVL,ETFA
GO:0051169	nuclear transport	26	267	3.96e-05	SNRPD3,SRSF9,SRSF1,IPO5,CSE1L,SNRPF,RANBP2,NPM1,NUP93,PTTG1IP,FIP1L1,HNRNPA1,SNRPD2,RPSA,HNRNPA2B1,TPR,KPNA6,EIF6,AKR1C3,SSB,HMGA1,RPL23,ALYREF,TMEM33,PHB2,RAN
GO:0060341	regulation of cellular localization	51	766	4.13e-05	SNX3,YWHAH,TRIM28,DNAJC13,IPO5,NAPA,CPSF6,SH3GL1,RAB5A,CCT6A,HNRNPU,THY1,APP,STOM,NPTN,BAX,MAP1B,VPS35,KIF5B,DAB2,TMEM173,LAMP1,RTN4,CAV1,CAMK2D,CTNNB1,ANP32B,ANXA2,ACSL3,MYO1C,PARP1,EZR,TPR,DHX9,STX7,BAG3,RAP1A,GSTO1,HSP90AB1,SRC,PRNP,NUMA1,ITGB1,FKBP1A,NUCB1,RAB23,NSFL1C,PARK7,H2AFY,ATP2A2,PDCD5
GO:0051716	cellular response to stimulus	255	6212	4.18e-05	RALA,DCN,VAMP3,STK10,MYH9,SUPT16H,ATP6V1D,APEX1,TXNL1,MMP2,HNRNPL,CAV2,PDAP1,DDX5,COL1A1,WFS1,PRPF19,YBX3,RAB35,SNX3,AKR7A2,CAT,PTGIS,CANX,HSPB1,YWHAH,TRIM28,ATP6V1E1,FUS,LGALS3,EIF2S1,GSTM3,SLC38A2,SDCBP,ARL3,PEBP1,LMNB1,IPO5,SPAG9,PPP1R12C,CD81,COPS4,ATP6V0A1,CAD,ICAM1,SCARB2,PDCD6,NRP1,PRKAR2A,CPT1A,TCIRG1,PXN,IGFBP4,SH3GL1,SOD1,RAB5A,ARL6IP5,CNPY2,ATP6V1A,NONO,ATP6V1B2,RPS3,LAMTOR1,GJA1,HNRNP…
GO:0031667	response to nutrient levels	36	455	4.25e-05	AHCY,HNRNPL,COL1A1,CAT,EIF2S1,SLC38A2,CAD,ICAM1,ARSB,SOD1,AIFM1,ITGA2,TBL2,EEF2,GBA,TRIM25,CAV1,HNRNPA1,ACSL3,TGFBR2,STAT1,COMT,OPA1,NENF,IFI16,ASS1,RRAGC,SRC,HMGCL,STK24,PCNA,AKR1C3,GSTP1,ALAD,EIF4G1,EIF2A
GO:0009260	ribonucleotide biosynthetic process	22	202	4.7e-05	DLD,SLC25A1,OGDH,TPI1,ENO1,ATIC,ATP5B,ATP6V0A1,CAD,TCIRG1,PFKL,HSD17B12,ADK,ATP5L,FASN,IMPDH2,ACSL3,PGM1,CMPK1,PRPS1,GART,PAICS
GO:0048545	response to steroid hormone	29	324	4.74e-05	DDX5,COL1A1,LOX,YWHAH,CAD,ICAM1,HNRNPU,AIFM1,GLB1,RBM14,GBA,CAV1,CTNNB1,HMGB1,THRAP3,TGFBR2,PARP1,ASS1,ENG,SRC,PCNA,AKR1C3,DDX17,GSTP1,ALAD,IDH1,PGRMC2,RAN,SAFB
GO:0072521	purine-containing compound metabolic process	37	478	4.87e-05	DLD,SLC25A1,MTHFD1,AHCY,OGDH,TPI1,ENO1,ATIC,ATP5B,ATP6V0A1,TCIRG1,PFKL,ATP6V1A,ATP6V1B2,HSD17B12,ADK,ATP5L,FASN,IMPDH2,MCCC2,ACSL3,OPA1,PARP1,GNAI3,PGM1,PRPS1,HMGCL,HSPA1B,SUCLA2,AK3,GART,PAICS,ACSF2,RAB23,HSD17B4,RAN,MTHFD1L
GO:0043434	response to peptide hormone	31	362	4.93e-05	ATP6V1D,APEX1,CAV2,COL1A1,CAT,ATP6V1E1,ATP6V0A1,CAD,ICAM1,PRKAR2A,TCIRG1,PXN,ATP6V1A,ATP6V1B2,GJA1,ATP6V0D1,PRKDC,FBN1,CAV1,ATP6V1H,STAT1,PARP1,CACYBP,ASS1,SRC,FABP3,EIF6,HADHA,PRKAR1A,ATP6V1C1,GSTP1
GO:0009168	purine ribonucleoside monophosphate biosynthetic process	15	98	5.06e-05	OGDH,TPI1,ENO1,ATIC,ATP5B,ATP6V0A1,TCIRG1,PFKL,ADK,ATP5L,IMPDH2,PGM1,PRPS1,GART,PAICS
GO:0031323	regulation of cellular metabolic process	250	6082	5.09e-05	DCN,VAMP3,STK10,SF3A1,MYH9,EIF3D,SUPT16H,ATP6V1D,APEX1,CTSZ,HNRNPL,CAV2,DDX5,COL1A1,WFS1,PRPF19,YBX3,SRSF9,ENO1,SARS,CAT,PTGIS,RALY,HSPB1,YWHAH,TRIM28,RBM39,ATP6V1E1,FUS,EIF2S1,IGF2BP3,SRSF1,SDCBP,PEBP1,HEXB,IPO5,AARS,RBM25,SPAG9,SPTLC1,CD81,ATP6V0A1,ICAM1,PDCD6,VDAC1,NRP1,PRKAR2A,CPT1A,PRPF6,CPSF6,TMPO,SMARCC2,IGFBP4,SOD1,RAB5A,ARL6IP5,CNPY2,ATP6V1A,CCT6A,NONO,ATP6V1B2,RPS3,LAMTOR1,GJA1,HNRNPU,T…
GO:0051701	interaction with host	19	156	5.19e-05	CAV2,CD81,ICAM1,SCARB2,RAB7A,ITGB5,ITGA2,ANPEP,LAMP1,CAV1,CTNNB1,CTSB,RPSA,SRC,HSPA1B,ITGB1,CTNND1,PPIA,ALYREF
GO:0050794	regulation of cellular process	393	10484	5.43e-05	RALA,DCN,VAMP3,STK10,FAP,DLD,SF3A1,MYH9,EIF3D,ST13,SUPT16H,ATP6V1D,APEX1,CTSZ,TXNL1,MMP2,HNRNPL,CAV2,PDAP1,DDX5,COL1A1,WFS1,PRPF19,YBX3,SRSF9,SNX3,ENO1,SARS,TP53I3,CAT,PTGIS,DSTN,RALY,CANX,TUBA4A,HSPB1,YWHAH,TRIM28,RBM39,ATP6V1E1,FUS,LGALS3,EIF2S1,LAMC1,IGF2BP3,SRSF1,SDCBP,ARL3,DNAJC13,PEBP1,LMNB1,HEXB,IPO5,AARS,RBM25,SPAG9,ATP5B,SPTLC1,NAPA,PPP1R12C,CD81,CAPG,GPC1,ATP6V0A1,ICAM1,SCARB2,ARSB,PDCD…
GO:0006163	purine nucleotide metabolic process	35	442	5.6e-05	DLD,SLC25A1,MTHFD1,OGDH,TPI1,ENO1,ATIC,ATP5B,ATP6V0A1,TCIRG1,PFKL,ATP6V1A,ATP6V1B2,HSD17B12,ADK,ATP5L,FASN,IMPDH2,MCCC2,ACSL3,OPA1,PARP1,GNAI3,PGM1,PRPS1,HMGCL,HSPA1B,SUCLA2,AK3,GART,PAICS,ACSF2,RAB23,HSD17B4,RAN
GO:0000302	response to reactive oxygen species	21	189	5.79e-05	APEX1,COL1A1,CAT,PXN,SOD1,RPS3,AIFM1,PRDX3,PRDX2,EEF2,HNRNPD,TPM1,STAT1,SRC,STK24,PCNA,AKR1C3,GSTP1,PARK7,TXNRD1,SOD2
GO:0072350	tricarboxylic acid metabolic process	10	40	5.85e-05	ACO2,OGDH,GLUD1,MDH2,FH,ASS1,SDHB,SUCLA2,SUCLG1,IDH1
GO:0044087	regulation of cellular component biogenesis	55	867	6.02e-05	RALA,SDCBP,NAPA,CAPG,ICAM1,RAB7A,NRP1,PXN,RAB5A,RPS3,GJA1,HNRNPU,THY1,BAX,NPM1,SCIN,VPS35,PIEZO1,TWF2,MMP14,TMOD3,RBM14,GBA,CAV1,CTNNB1,HMGB1,WARS,TPM1,MYO1C,MAP4,PARP1,EZR,TPR,S100A10,RAP1A,TPBG,VDAC2,SRC,MAPRE1,HSPA1B,FLOT1,EMILIN1,XRCC5,SNX9,NUMA1,CUL4B,TRIOBP,SEPT9,STMN1,EIF4G1,PARK7,VDAC3,BCLAF1,SEC22B,PDLIM5
GO:0072522	purine-containing compound biosynthetic process	22	206	6.02e-05	DLD,SLC25A1,MTHFD1,OGDH,TPI1,ENO1,ATIC,ATP5B,ATP6V0A1,TCIRG1,PFKL,HSD17B12,ADK,ATP5L,FASN,IMPDH2,ACSL3,PGM1,PRPS1,GART,PAICS,MTHFD1L
GO:0009150	purine ribonucleotide metabolic process	34	425	6.23e-05	DLD,SLC25A1,OGDH,TPI1,ENO1,ATIC,ATP5B,ATP6V0A1,TCIRG1,PFKL,ATP6V1A,ATP6V1B2,HSD17B12,ADK,ATP5L,FASN,IMPDH2,MCCC2,ACSL3,OPA1,PARP1,GNAI3,PGM1,PRPS1,HMGCL,HSPA1B,SUCLA2,AK3,GART,PAICS,ACSF2,RAB23,HSD17B4,RAN
GO:0098657	import into cell	43	609	6.5e-05	MYH9,CAV2,CANX,ESYT2,DNAJC13,CD81,SCARB2,RAB7A,MFGE8,SH3GL1,RAB5A,APP,DPYSL2,DAB2,EEA1,CAV1,HMGB1,CACNA2D1,ACSL3,ATP2B4,TGFBR2,AP2A1,ATP6V1H,LRP10,SLC39A14,MYO1C,TGM2,EZR,MYO6,HSP90AB1,SRC,FABP3,SLC3A2,TXNDC5,CD9,SNX9,ITGB1,SH3KBP1,PDIA6,ANXA11,RAB34,TOM1,PARK7
GO:0009636	response to toxic substance	36	468	7.23e-05	APEX1,TXNL1,COL1A1,SRSF9,CAT,GSTM3,ICAM1,SOD1,RPS3,AIFM1,BAX,ADH5,PRDX3,PRDX2,EEF2,TUFM,HNRNPA1,PRDX6,STAT1,PTGS1,GSTO1,ASS1,SRC,STK24,PCNA,PRDX4,CNP,MGST1,GSTP1,NUCB1,ALAD,PARK7,GSTK1,TXNRD1,SOD2,EPHX1
GO:0030198	extracellular matrix organization	27	296	7.23e-05	DCN,MMP2,COL1A1,LOX,LAMC1,ICAM1,CTSK,HSD17B12,APP,ITGB5,ITGA2,COL1A2,MMP14,COL12A1,FBN1,ANXA2,HTRA1,ENG,FLOT1,RECK,PRDX4,EMILIN1,ERO1L,ITGB1,FBLN2,CD44,TGFBI
GO:0006164	purine nucleotide biosynthetic process	21	193	7.57e-05	DLD,SLC25A1,MTHFD1,OGDH,TPI1,ENO1,ATIC,ATP5B,ATP6V0A1,TCIRG1,PFKL,HSD17B12,ADK,ATP5L,FASN,IMPDH2,ACSL3,PGM1,PRPS1,GART,PAICS
GO:0032269	negative regulation of cellular protein metabolic process	61	1014	8.17e-05	DCN,CTSZ,HSPB1,EIF2S1,IGF2BP3,SDCBP,PEBP1,IPO5,PRKAR2A,RPS3,THY1,UCHL1,APP,CD109,BAX,NPM1,PRDX3,VPS35,CCAR2,HNRNPD,PRKDC,GBA,NCL,CAV1,CAPRIN1,CTNNB1,ANXA2,WARS,ATP2B4,EZR,TPR,FAM129A,IFI16,SYNCRIP,RPL5,DHCR24,HSP90AB1,ENG,SRC,EIF6,HNRNPR,HSPA1B,RECK,PRNP,EMILIN1,PRKAR1A,CD59,KHSRP,GSTP1,FKBP1A,ALAD,STRAP,CD44,SERPINB2,ILF3,SERPINE2,EIF4G1,PARK7,RPL23,H2AFY,SERPINB6
GO:0006913	nucleocytoplasmic transport	25	263	8.48e-05	SNRPD3,SRSF9,SRSF1,IPO5,CSE1L,SNRPF,RANBP2,NPM1,NUP93,PTTG1IP,FIP1L1,HNRNPA1,SNRPD2,RPSA,HNRNPA2B1,TPR,KPNA6,EIF6,AKR1C3,SSB,RPL23,ALYREF,TMEM33,PHB2,RAN
GO:0030029	actin filament-based process	37	493	8.8e-05	RALA,MYH9,DSTN,SDCBP,NRP1,GJA1,ITGB5,SCIN,CTNNA1,TMOD3,TLN1,PARVA,CAMK2D,CACNA2D1,TPM1,MYO1C,MYH10,CDC42BPB,EZR,TPM3,MYO6,CNN3,SRC,TPM2,MYO1B,INF2,PRKAR1A,ACTN1,LIMA1,ITGB1,TRIOBP,SUN2,FLNB,CFL1,VIM,MYL6,MARCKS
GO:1903201	regulation of oxidative stress-induced cell death	12	65	9.04e-05	HSPB1,SOD1,NONO,APP,NUP93,P4HB,CTNNB1,SFPQ,PARP1,PSAP,PARK7,SOD2
GO:0043062	extracellular structure organization	29	339	9.91e-05	DCN,MMP2,COL1A1,LOX,LAMC1,ICAM1,CTSK,HSD17B12,APP,ITGB5,ITGA2,COL1A2,MMP14,COL12A1,FBN1,P4HB,ANXA2,ACSL3,HTRA1,ENG,FLOT1,RECK,PRDX4,EMILIN1,ERO1L,ITGB1,FBLN2,CD44,TGFBI
GO:0030048	actin filament-based movement	15	105	0.0001	MYH9,GJA1,PARVA,CAMK2D,CACNA2D1,TPM1,MYO1C,MYH10,TPM3,MYO6,TPM2,MYO1B,SUN2,VIM,MYL6
GO:0001765	membrane raft assembly	6	10	0.00011	CAV2,CAV1,ANXA2,S100A10,FLOT1,FLOT2
GO:0007275	multicellular organism development	201	4726	0.00011	RALA,DCN,FAP,DLD,MYH9,ACO2,MTHFD1,CTSZ,MMP2,TBCB,OGDH,CAV2,RPL19,DDX5,COL1A1,WFS1,PRPF19,YBX3,TPI1,RAB35,SNX3,LOX,ATIC,CAT,PTGIS,YWHAH,TRIM28,GSTM3,SLC38A2,SRSF1,ARL3,HEXB,AARS,SPAG9,ATP5B,TMED2,NAPA,GPC1,CAD,ICAM1,SCARB2,ARSB,PDCD6,ZFR,NRP1,SMARCC2,MFGE8,IGFBP4,SH3GL1,SOD1,KIAA1715,GJA1,HNRNPU,THY1,UCHL1,APP,CD109,AIFM1,NPTN,ATP6V0D1,BAX,ITGB5,ITGA2,MAP1B,COL1A2,PRDX3,CKB,TPP1,ANPEP,TWF2,FASN,CT…
GO:0032879	regulation of localization	121	2524	0.00011	RALA,DCN,VAMP3,STK10,APEX1,COL1A1,WFS1,SNX3,HSPB1,YWHAH,TRIM28,LGALS3,SDCBP,DNAJC13,IPO5,SPAG9,ATP5B,NAPA,CD81,ICAM1,ARSB,PDCD6,RAB7A,NRP1,CPT1A,CPSF6,MFGE8,PFKL,SH3GL1,RAB5A,ARL6IP5,CCT6A,GLUD1,LAMTOR1,GJA1,HNRNPU,THY1,APP,ACAA2,STOM,NPTN,BAX,ITGA2,MAP1B,SCIN,VPS35,LMAN2,CTNNA1,LETM1,KIF5B,MMP14,DAB2,KARS,EHD3,TMEM173,LAMP1,RTN4,CAV1,CAMK2D,CTNNB1,HMGB1,ANP32B,ANXA2,CACNA2D1,ACSL3,ATP2B4,TPM1,TG…
GO:0046718	viral entry into host cell	14	92	0.00011	CAV2,CD81,ICAM1,SCARB2,ITGB5,ITGA2,ANPEP,LAMP1,CAV1,CTSB,RPSA,HSPA1B,ITGB1,PPIA
GO:0010468	regulation of gene expression	194	4533	0.00012	DCN,SF3A1,MYH9,EIF3D,SUPT16H,APEX1,CTSZ,HNRNPL,RPL19,DDX5,COL1A1,WFS1,PRPF19,YBX3,SRSF9,RPS12,ENO1,SARS,CAT,PTGIS,RALY,HSPB1,YWHAH,TRIM28,RBM39,FUS,EIF2S1,IGF2BP3,SRSF1,HEXB,AARS,RBM25,TMED2,CD81,ICAM1,PRPF6,CPSF6,TMPO,SMARCC2,CNPY2,NONO,RPS3,GJA1,HNRNPU,APP,EIF5B,ITGA2,NPM1,PRDX3,VPS35,PA2G4,PCBP1,HIST1H1E,RPL13,EEF2,MMP14,RPL38,CCAR2,RBM14,CTBP2,HP1BP3,PABPC1,HNRNPD,DAB2,PRKDC,HNRNPA0,UBE2N,FUB…
GO:0032870	cellular response to hormone stimulus	41	585	0.00012	ATP6V1D,APEX1,CAV2,DDX5,YWHAH,ATP6V1E1,ATP6V0A1,ICAM1,PRKAR2A,TCIRG1,PXN,ATP6V1A,ATP6V1B2,GJA1,HNRNPU,AIFM1,ATP6V0D1,ITGA2,RBM14,HNRNPD,PRKDC,FBN1,CAV1,CTNNB1,CTSB,THRAP3,ATP6V1H,STAT1,PARP1,ASS1,SRC,AKR1C3,PRKAR1A,ATP6V1C1,DDX17,GSTP1,PGRMC2,RAN,SAFB,RUVBL2,GNB1
GO:0046496	nicotinamide nucleotide metabolic process	15	107	0.00012	DLD,OGDH,TPI1,ENO1,TP53I3,PTGIS,PFKL,GPD2,MDH2,ME1,PGM1,LDHB,IDH1,TKT,H6PD
GO:1901653	cellular response to peptide	26	289	0.00013	ATP6V1D,APEX1,CAV2,ATP6V1E1,ATP6V0A1,PRKAR2A,TCIRG1,PXN,ATP6V1A,ATP6V1B2,APP,ATP6V0D1,PRKDC,FBN1,CAV1,CACNA2D1,ATP6V1H,STAT1,PARP1,ASS1,SRC,PRNP,PRKAR1A,ATP6V1C1,GSTP1,RPL23
GO:0001568	blood vessel development	35	464	0.00014	FAP,MYH9,MMP2,COL1A1,LOX,ATP5B,TMED2,PDCD6,NRP1,MFGE8,GJA1,THY1,BAX,COL1A2,ANPEP,MMP14,CSPG4,NCL,PARVA,RTN4,CAV1,CTNNB1,ANXA2,WARS,TGFBR2,MYLK,MYH10,NSDHL,ENG,RECK,PRCP,AIMP1,ITGB1,TGFBI,PLCD1
GO:0009165	nucleotide biosynthetic process	26	291	0.00014	DLD,SLC25A1,MTHFD1,OGDH,TPI1,ENO1,ATIC,PTGIS,ATP5B,ATP6V0A1,CAD,TCIRG1,PFKL,HSD17B12,ADK,ATP5L,FASN,IMPDH2,KARS,ACSL3,ME1,PGM1,CMPK1,PRPS1,GART,PAICS
GO:0019725	cellular homeostasis	51	806	0.00014	DLD,APEX1,TXNL1,WFS1,RMDN3,HEXB,ATP5B,ATP6V0A1,ICAM1,RAB7A,TCIRG1,SOD1,ATP6V1A,GJA1,THY1,APP,NPTN,ATP6V0D1,BAX,PRDX3,CKB,TMX3,PDIA3,PRDX2,LETM1,CYBRD1,PDIA5,P4HB,CAV1,CAMK2D,PRDX6,HMGB1,CACNA2D1,ATP2B4,ATP6V1H,SLC39A14,OPA1,TGM2,RAP1A,GSTO1,FTL,PCNA,PRDX4,PRNP,TXNDC5,ERO1L,PDIA6,TXNRD1,ATP2A2,TPT1,GNB1
GO:0001944	vasculature development	36	487	0.00015	FAP,MYH9,MMP2,COL1A1,LOX,ATP5B,TMED2,PDCD6,NRP1,MFGE8,GJA1,THY1,BAX,COL1A2,ANPEP,MMP14,CSPG4,NCL,PARVA,RTN4,CAV1,CTNNB1,ANP32B,ANXA2,WARS,TGFBR2,MYLK,MYH10,NSDHL,ENG,RECK,PRCP,AIMP1,ITGB1,TGFBI,PLCD1
GO:0046112	nucleobase biosynthetic process	7	18	0.00016	MTHFD1,CAD,CMPK1,PRPS1,GART,PAICS,MTHFD1L
GO:2001243	negative regulation of intrinsic apoptotic signaling pathway	14	96	0.00016	WFS1,YBX3,ENO1,HSPB1,NONO,CCAR2,PTTG1IP,OPA1,VDAC2,SRC,CD44,PARK7,SOD2,TPT1
GO:0009152	purine ribonucleotide biosynthetic process	20	189	0.00017	DLD,SLC25A1,OGDH,TPI1,ENO1,ATIC,ATP5B,ATP6V0A1,TCIRG1,PFKL,HSD17B12,ADK,ATP5L,FASN,IMPDH2,ACSL3,PGM1,PRPS1,GART,PAICS
GO:0033572	transferrin transport	9	36	0.00017	ATP6V1D,ATP6V1E1,ATP6V0A1,TCIRG1,ATP6V1A,ATP6V1B2,ATP6V0D1,ATP6V1H,ATP6V1C1
GO:0043648	dicarboxylic acid metabolic process	14	97	0.00017	DLD,MTHFD1,OGDH,ATIC,GLUD1,MDH2,SHMT2,FH,ME1,ASS1,SDHB,SUCLA2,IDH1,MTHFD1L
GO:1902882	regulation of response to oxidative stress	13	83	0.00017	HSPB1,SOD1,NONO,APP,NUP93,P4HB,CTNNB1,SFPQ,PARP1,PSAP,PARK7,H2AFY,SOD2
GO:0051262	protein tetramerization	18	157	0.00018	HSD17B10,ST13,CAT,CPSF6,PFKL,APP,IMPDH2,SHMT2,ANXA2,XRCC6,S100A10,ME1,HMGCL,HLA-A,HM13,CRYZ,SOD2,HIST1H4A
GO:0009161	ribonucleoside monophosphate metabolic process	23	242	0.00019	DLD,OGDH,TPI1,ENO1,ATIC,ATP5B,ATP6V0A1,CAD,TCIRG1,PFKL,ATP6V1A,ATP6V1B2,ADK,ATP5L,IMPDH2,PARP1,PGM1,CMPK1,PRPS1,HSPA1B,AK3,GART,PAICS
GO:0048585	negative regulation of response to stimulus	79	1483	0.0002	DCN,CAV2,WFS1,YBX3,ENO1,PTGIS,HSPB1,LGALS3,GPC1,ICAM1,PDCD6,RAB7A,NRP1,IGFBP4,ARL6IP5,NONO,RPS3,GJA1,THY1,UCHL1,APP,ACAA2,CD109,BAX,PSME3,VPS35,CTNNA1,MMP14,NUP93,CCAR2,DAB2,PRKDC,GBA,FBN1,PTTG1IP,CTHRC1,RTN4,CAV1,CTNNB1,ANXA2,ATP2B4,TGFBR2,STAT1,OPA1,NENF,EZR,IFI16,HTRA1,GSTO1,GNAI3,VDAC2,ENG,SRC,HSPA1B,PRNP,EMILIN1,TP53BP1,CD9,G3BP1,PSAP,CD59,ITGB1,HLA-A,SH3KBP1,GSTP1,CTNND1,STRAP,CD44,SERPINB2…
GO:0005975	carbohydrate metabolic process	34	457	0.00023	SLC25A1,PYGL,PYGB,OGDH,SLC25A11,TPI1,ENO1,AKR7A2,HEXB,CPT1A,HEXA,PFKL,GLB1,GPD2,FBN1,MDH2,UGP2,GANAB,CYB5A,CYB5R3,ME1,GSTO1,PGM1,ALDH1B1,SLC3A2,LDHB,NAGA,IDH1,TKT,MAN2B1,IMPA1,GBE1,GNPDA1,H6PD
GO:0009141	nucleoside triphosphate metabolic process	23	246	0.00024	DLD,OGDH,TPI1,ENO1,ATP5B,ATP6V0A1,CAD,TCIRG1,PFKL,ATP6V1A,ATP6V1B2,ADK,ATP5L,IMPDH2,OPA1,PARP1,GNAI3,PGM1,CMPK1,HSPA1B,AK3,RAB23,RAN
GO:0043069	negative regulation of programmed cell death	53	873	0.00026	WFS1,YBX3,ENO1,CAT,HSPB1,LGALS3,AARS,ICAM1,NRP1,SOD1,NONO,ACAA2,BAX,PSME3,ANXA5,NPM1,PRDX3,PRDX2,PA2G4,CTNNA1,CCAR2,DAB2,PRKDC,PTTG1IP,CAV1,CTNNB1,RPS3A,OPA1,BAG3,GNAI3,DHCR24,HSP90AB1,VDAC2,SRC,HSPA1B,HNRNPK,DFFA,PRNP,TXNDC5,ANXA4,ITGB1,GSTP1,CD44,SERPINB2,RPL10,PARK7,CFL1,PHB2,SOD2,NACA,KANK2,HSPB6,TPT1
GO:0032270	positive regulation of cellular protein metabolic process	79	1496	0.00027	STK10,MYH9,EIF3D,HNRNPL,CAV2,WFS1,YBX3,ENO1,SDCBP,SPAG9,CD81,ICAM1,PDCD6,NRP1,PRKAR2A,IGFBP4,SOD1,ARL6IP5,RPS3,LAMTOR1,APP,AIFM1,NPTN,BAX,PSME3,ITGA2,NPM1,VPS35,EEF2,MMP14,CSPG4,PABPC1,HNRNPD,DAB2,GBA,UBE2N,KARS,FBN1,PTTG1IP,HIST1H1B,CAV1,CTNNB1,HMGB1,ANP32B,ANXA2,NRD1,ATP2B4,TGFBR2,XRCC6,NENF,EZR,FAM129A,DHX9,IFI16,LAMTOR2,RAP1A,RPL5,HSP90AB1,ENG,SRC,MTCH1,EIF6,FLOT1,STK24,PRNP,XRCC5,SNX9,PRKAR1…
GO:0032868	response to insulin	21	213	0.00027	ATP6V1D,CAV2,CAT,ATP6V1E1,ATP6V0A1,CAD,ICAM1,TCIRG1,ATP6V1A,ATP6V1B2,ATP6V0D1,PRKDC,ATP6V1H,STAT1,PARP1,SRC,FABP3,EIF6,HADHA,ATP6V1C1,GSTP1
GO:0043393	regulation of protein binding	21	213	0.00027	CTSZ,EIF2S1,SPAG9,NRP1,APP,BAX,DAB2,CTHRC1,TMEM173,CAV1,ANXA2,NES,HSP90AB1,SRC,MAPRE1,FLOT1,FKBP1A,STMN1,PARK7,RAN,RUVBL2
GO:0072359	circulatory system development	50	807	0.00027	FAP,MYH9,MTHFD1,MMP2,COL1A1,LOX,ATP5B,TMED2,CAD,PDCD6,NRP1,MFGE8,GJA1,HNRNPU,THY1,BAX,COL1A2,ANPEP,MMP14,CSPG4,PRKDC,NCL,FBN1,PARVA,RTN4,SGCD,CAV1,CTNNB1,ANP32B,ANXA2,WARS,TPM1,TGFBR2,MYLK,MYH10,CACYBP,NSDHL,ENG,RECK,PCNA,EMILIN1,PRKAR1A,PRCP,AIMP1,ITGB1,FKBP1A,TGFBI,PLCD1,NACA,PDLIM5
GO:0015988	energy coupled proton transmembrane transport, against electrochemical gradient	8	29	0.00028	ATP6V1E1,ATP6V0A1,TCIRG1,ATP6V1A,ATP6V1B2,ATP6V0D1,ATP6V1H,ATP6V1C1
GO:0072512	trivalent inorganic cation transport	9	39	0.00028	ATP6V1D,ATP6V1E1,ATP6V0A1,TCIRG1,ATP6V1A,ATP6V1B2,ATP6V0D1,ATP6V1H,ATP6V1C1
GO:0071407	cellular response to organic cyclic compound	36	505	0.0003	APEX1,DDX5,COL1A1,YWHAH,ICAM1,SOD1,HNRNPU,APP,AIFM1,ITGA2,NPM1,CTNNA1,RBM14,HNRNPD,TMEM173,CAV1,CTNNB1,THRAP3,HNRNPA2B1,ATP2B4,STAT1,EZR,DHX9,RAP1A,HSP90AB1,ASS1,SRC,FLOT1,AKR1C3,DDX17,GSTP1,PGRMC2,RAN,SAFB,RUVBL2,GNB1
GO:0061077	chaperone-mediated protein folding	11	63	0.00032	ST13,CANX,HSPB1,CCT6A,FKBP10,DFFA,ERO1L,FKBP1A,FKBP9,HSPB6,PTGES3
GO:0043066	negative regulation of apoptotic process	52	859	0.00033	WFS1,YBX3,ENO1,CAT,HSPB1,LGALS3,AARS,ICAM1,NRP1,SOD1,NONO,ACAA2,BAX,PSME3,ANXA5,NPM1,PRDX3,PRDX2,PA2G4,CTNNA1,CCAR2,DAB2,PRKDC,PTTG1IP,CAV1,CTNNB1,RPS3A,OPA1,BAG3,GNAI3,DHCR24,HSP90AB1,VDAC2,SRC,HSPA1B,HNRNPK,DFFA,PRNP,TXNDC5,ANXA4,ITGB1,GSTP1,CD44,SERPINB2,RPL10,PARK7,CFL1,PHB2,SOD2,NACA,HSPB6,TPT1
GO:1902175	regulation of oxidative stress-induced intrinsic apoptotic signaling pathway	8	30	0.00034	HSPB1,SOD1,NONO,P4HB,SFPQ,PARP1,PARK7,SOD2
GO:0006897	endocytosis	36	510	0.00036	MYH9,CAV2,CANX,ESYT2,DNAJC13,CD81,SCARB2,RAB7A,MFGE8,SH3GL1,RAB5A,APP,DPYSL2,DAB2,EEA1,CAV1,HMGB1,TGFBR2,AP2A1,ATP6V1H,LRP10,MYO1C,TGM2,EZR,MYO6,HSP90AB1,SRC,TXNDC5,CD9,SNX9,ITGB1,SH3KBP1,PDIA6,ANXA11,RAB34,TOM1
GO:0036498	IRE1-mediated unfolded protein response	10	52	0.00036	WFS1,ATP6V0D1,TPP1,TLN1,PDIA5,SRPR,HDGF,PDIA6,ACADVL,ASNA1
GO:0032481	positive regulation of type I interferon production	11	65	0.0004	PRKDC,TMEM173,CTNNB1,HMGB1,XRCC6,STAT1,DHX9,IFI16,FLOT1,LRRFIP1,XRCC5
GO:0044273	sulfur compound catabolic process	10	53	0.00042	DCN,AHCY,GNS,HEXB,ARSB,HEXA,GLB1,CSPG4,TST,PCYOX1
GO:0000381	regulation of alternative mRNA splicing, via spliceosome	9	42	0.00045	SF3A1,HNRNPL,DDX5,RBM25,HNRNPU,HNRNPA1,THRAP3,RBMX,DDX17
GO:0080090	regulation of primary metabolic process	240	5982	0.00048	DCN,STK10,SF3A1,MYH9,EIF3D,SUPT16H,APEX1,CTSZ,HNRNPL,CAV2,DDX5,COL1A1,WFS1,PRPF19,YBX3,SRSF9,SNX3,ENO1,SARS,CAT,PTGIS,RALY,HSPB1,YWHAH,TRIM28,RBM39,FUS,EIF2S1,IGF2BP3,SRSF1,SDCBP,PEBP1,HEXB,IPO5,AARS,RBM25,SPAG9,CD81,ICAM1,PDCD6,RAB7A,NRP1,PRKAR2A,CPT1A,PRPF6,CPSF6,TMPO,SMARCC2,IGFBP4,SOD1,ARL6IP5,CNPY2,CCT6A,NONO,RPS3,LAMTOR1,GJA1,HNRNPU,THY1,UCHL1,APP,CD109,AIFM1,EIF5B,NPTN,BAX,PSME3,ITGA2,NPM1…
GO:0001525	angiogenesis	25	297	0.00049	FAP,MYH9,MMP2,ATP5B,PDCD6,NRP1,MFGE8,THY1,ANPEP,MMP14,CSPG4,NCL,PARVA,RTN4,CAV1,CTNNB1,ANXA2,WARS,TGFBR2,ENG,PRCP,AIMP1,ITGB1,TGFBI,PLCD1
GO:0006099	tricarboxylic acid cycle	8	32	0.00049	ACO2,OGDH,MDH2,FH,SDHB,SUCLA2,SUCLG1,IDH1
GO:0048771	tissue remodeling	13	94	0.0005	RAB7A,CTSK,GJA1,BAX,TPP1,MMP14,CSPG4,CTHRC1,CAV1,CTNNB1,HMGB1,TGM2,SRC
GO:0006733	oxidoreduction coenzyme metabolic process	15	124	0.00051	DLD,OGDH,TPI1,ENO1,TP53I3,PTGIS,PFKL,GPD2,MDH2,ME1,PGM1,LDHB,IDH1,TKT,H6PD
GO:0032388	positive regulation of intracellular transport	18	174	0.00057	TRIM28,IPO5,CPSF6,STOM,KIF5B,DAB2,TMEM173,ANP32B,ANXA2,MYO1C,EZR,TPR,DHX9,BAG3,HSP90AB1,PRNP,NUMA1,PDCD5
GO:0045727	positive regulation of translation	14	110	0.00057	EIF3D,HNRNPL,YBX3,ITGA2,NPM1,EEF2,PABPC1,HNRNPD,FAM129A,DHX9,RPL5,EIF6,ELAVL1,VIM
GO:0009199	ribonucleoside triphosphate metabolic process	21	227	0.0006	DLD,OGDH,TPI1,ENO1,ATP5B,ATP6V0A1,CAD,TCIRG1,PFKL,ATP6V1A,ATP6V1B2,ATP5L,IMPDH2,OPA1,PARP1,GNAI3,PGM1,HSPA1B,AK3,RAB23,RAN
GO:0071375	cellular response to peptide hormone stimulus	22	245	0.0006	ATP6V1D,APEX1,CAV2,ATP6V1E1,ATP6V0A1,PRKAR2A,TCIRG1,PXN,ATP6V1A,ATP6V1B2,ATP6V0D1,PRKDC,FBN1,CAV1,ATP6V1H,STAT1,PARP1,ASS1,SRC,PRKAR1A,ATP6V1C1,GSTP1
GO:0070482	response to oxygen levels	26	321	0.00061	AHCY,MMP2,COL1A1,CAT,PTGIS,ICAM1,ATP6V1A,PLOD2,ACAA2,AIFM1,ATP6V0D1,ITGA2,TBL2,MMP14,HP1BP3,P4HB,CAV1,TGFBR2,OPA1,PDLIM1,ENG,SRC,ERO1L,ALAD,PHB2,GNB1
GO:0071345	cellular response to cytokine stimulus	55	953	0.00062	RALA,DCN,VAMP3,MMP2,COL1A1,YBX3,PTGIS,CANX,LMNB1,ICAM1,SOD1,RPS3,HNRNPU,COL1A2,FASN,KIF5B,GBA,UBE2N,NCL,IMPDH2,TRIM25,KARS,P4HB,TMEM173,CAMK2D,RPL3,ANXA2,HNRNPA2B1,MYO1C,STAT1,TPR,DHX9,CACYBP,SYNCRIP,GSTO1,RBMX,HSP90AB1,ASS1,HLA-C,XRCC5,ITGB1,HLA-A,KHSRP,HIST2H3A,ALAD,CD44,HNRNPF,SERPINB2,PPIA,FLNB,CFL1,BCLAF1,VIM,SOD2,SNRNP70
GO:0009144	purine nucleoside triphosphate metabolic process	21	228	0.00063	DLD,OGDH,TPI1,ENO1,ATP5B,ATP6V0A1,TCIRG1,PFKL,ATP6V1A,ATP6V1B2,ADK,ATP5L,IMPDH2,OPA1,PARP1,GNAI3,PGM1,HSPA1B,AK3,RAB23,RAN
GO:0048514	blood vessel morphogenesis	29	381	0.00063	FAP,MYH9,MMP2,LOX,ATP5B,PDCD6,NRP1,MFGE8,GJA1,THY1,BAX,ANPEP,MMP14,CSPG4,NCL,PARVA,RTN4,CAV1,CTNNB1,ANXA2,WARS,TGFBR2,MYLK,ENG,PRCP,AIMP1,ITGB1,TGFBI,PLCD1
GO:0016049	cell growth	13	97	0.00065	DDX5,NOP58,NRP1,APP,MAP1B,ALCAM,CTNNB1,TGFBR2,HSP90AB1,RRAGC,SLC3A2,ITGB1,PDLIM5
GO:1901657	glycosyl compound metabolic process	16	143	0.00065	AHCY,AKR7A2,ATIC,CAD,ADK,GBA,IMPDH2,OPA1,GNAI3,CMPK1,PRPS1,AKR1C3,AK3,NAGA,RAB23,RAN
GO:0009167	purine ribonucleoside monophosphate metabolic process	21	230	0.0007	DLD,OGDH,TPI1,ENO1,ATIC,ATP5B,ATP6V0A1,TCIRG1,PFKL,ATP6V1A,ATP6V1B2,ADK,ATP5L,IMPDH2,PARP1,PGM1,PRPS1,HSPA1B,AK3,GART,PAICS
GO:0000380	alternative mRNA splicing, via spliceosome	6	16	0.00076	DDX5,SRSF1,HNRNPM,SFPQ,DHX9,DDX17
GO:0006826	iron ion transport	11	71	0.00078	ATP6V1D,ATP6V1E1,ATP6V0A1,TCIRG1,ATP6V1A,ATP6V1B2,ATP6V0D1,ATP6V1H,SLC39A14,FTL,ATP6V1C1
GO:0042255	ribosome assembly	10	58	0.00078	NPM1,RPL38,RPL3,RPSA,RPL12,RPL5,EIF6,RPS14,RPL10,EIF2A
GO:0009890	negative regulation of biosynthetic process	77	1501	0.00079	APEX1,DDX5,WFS1,YBX3,ENO1,SARS,PTGIS,TRIM28,EIF2S1,IGF2BP3,SMARCC2,SOD1,NONO,RPS3,GJA1,HNRNPU,APP,PA2G4,HIST1H1E,CCAR2,CTBP2,HNRNPD,DAB2,NCL,BASP1,EIF4A2,HIST1H1B,CBX3,CAV1,CAPRIN1,HNRNPA1,CTNNB1,HMGB1,HNRNPA2B1,SFPQ,ATP2B4,AP2A1,XRCC6,STAT1,PARP1,EZR,TPR,IFI16,HDGF,PBXIP1,BAG3,SYNCRIP,RAP1A,YBX1,ENG,SRC,EIF6,HNRNPR,HIST1H2AC,EMILIN1,AKR1C3,LRRFIP1,XRCC5,KHSRP,GSTP1,HIST2H3A,RPS14,STRAP,HMGA1,ILF…
GO:0034097	response to cytokine	58	1035	0.00079	RALA,DCN,VAMP3,MMP2,COL1A1,YBX3,PTGIS,CANX,LMNB1,ICAM1,SOD1,RPS3,HNRNPU,COL1A2,FASN,KIF5B,GBA,UBE2N,NCL,IMPDH2,TRIM25,KARS,P4HB,TMEM173,SHMT2,CAMK2D,RPL3,ANXA2,HNRNPA2B1,MYO1C,STAT1,TPR,DHX9,CACYBP,SYNCRIP,GSTO1,RBMX,HSP90AB1,ASS1,SRC,HLA-C,XRCC5,ITGB1,HLA-A,KHSRP,HIST2H3A,ALAD,CD44,DDOST,HNRNPF,SERPINB2,PPIA,FLNB,CFL1,BCLAF1,VIM,SOD2,SNRNP70
GO:0051171	regulation of nitrogen compound metabolic process	233	5827	0.00082	DCN,STK10,SF3A1,MYH9,EIF3D,SUPT16H,APEX1,CTSZ,HNRNPL,CAV2,DDX5,COL1A1,WFS1,PRPF19,YBX3,SRSF9,SNX3,ENO1,SARS,CAT,PTGIS,RALY,HSPB1,YWHAH,TRIM28,RBM39,FUS,EIF2S1,IGF2BP3,SRSF1,SDCBP,PEBP1,HEXB,IPO5,AARS,RBM25,SPAG9,CD81,ICAM1,PDCD6,RAB7A,NRP1,PRKAR2A,PRPF6,CPSF6,TMPO,SMARCC2,IGFBP4,SOD1,ARL6IP5,CNPY2,CCT6A,NONO,RPS3,LAMTOR1,GJA1,HNRNPU,THY1,UCHL1,APP,CD109,AIFM1,EIF5B,NPTN,BAX,PSME3,ITGA2,NPM1,PRDX3…
GO:0042176	regulation of protein catabolic process	28	368	0.00083	SNX3,SDCBP,CD81,RAB7A,GJA1,APP,PSME3,VPS35,SF3B3,CCAR2,DAB2,GBA,PTTG1IP,CAV1,ANXA2,NRD1,EZR,RPL5,HSP90AB1,CTSA,SNX9,CUL4B,ALAD,SERPINE2,PARK7,RPL23,SEC22B,SNRNP70
GO:0034620	cellular response to unfolded protein	14	115	0.00084	WFS1,EIF2S1,ATP6V0D1,BAX,TPP1,TBL2,TLN1,PDIA5,SRPR,HDGF,ERO1L,PDIA6,ACADVL,ASNA1
GO:0006066	alcohol metabolic process	24	290	0.00085	ACO2,TPI1,AKR7A2,CAT,SPTLC1,APP,ACAA2,RETSAT,ADH5,GPD2,GBA,ALDH3A2,CYB5R3,NSDHL,DHCR24,ALDH1B1,AKR1C3,HDLBP,LSS,IDH1,IMPA1,PARK7,PLCD1,NPC2
GO:0000245	spliceosomal complex assembly	10	59	0.00086	SF3A1,SNRPD3,PRPF19,SRSF9,SRSF1,PRPF6,SNRNP200,SNRPD2,RBMX,SF3A3
GO:0034250	positive regulation of cellular amide metabolic process	15	131	0.00086	EIF3D,HNRNPL,YBX3,APP,ITGA2,NPM1,EEF2,PABPC1,HNRNPD,FAM129A,DHX9,RPL5,EIF6,ELAVL1,VIM
GO:0044255	cellular lipid metabolic process	54	946	0.00091	DLD,PLA2G15,ECH1,CAT,PTGIS,HEXB,SPTLC1,GPC1,SCARB2,CPT1A,HEXA,RAB5A,HSD17B12,ACAA2,TMEM55A,BAX,RETSAT,ADH5,ECI1,FASN,GLB1,GBA,KDELC2,HADHB,ACAA1,CAV1,PRDX6,ALDH3A2,ETFB,ACSL3,PTGS1,ECHS1,ABCD3,PI4K2A,CTSA,SRC,FABP3,AKR1C3,HADHA,ASAH1,SACM1L,PSAP,NAGA,TMEM55B,GSTP1,ACSF2,IMPA1,IVD,HSD17B4,PLCD1,ACADVL,ETFA,PTGES3,CRABP2
GO:0006101	citrate metabolic process	8	36	0.00093	ACO2,OGDH,MDH2,FH,SDHB,SUCLA2,SUCLG1,IDH1
GO:0048878	chemical homeostasis	56	995	0.00094	DCN,PYGL,WFS1,RALY,RMDN3,HEXB,ATP5B,ATP6V0A1,ICAM1,RAB7A,PRKAR2A,TCIRG1,SOD1,ATP6V1A,LAMTOR1,GJA1,THY1,APP,NPTN,ATP6V0D1,BAX,CKB,LETM1,GBA,CYBRD1,FBN1,CAV1,CAMK2D,HMGB1,CACNA2D1,ATP2B4,ATP6V1H,SLC39A14,STAT1,OPA1,TGM2,PARP1,RAP1A,GSTO1,SRC,FABP3,FTL,PRNP,PRKAR1A,PRCP,FHL1,ERO1L,GSTP1,STMN1,PARK7,PLSCR3,ATP2A2,SOD2,NPC2,TPT1,GNB1
GO:0048646	anatomical structure formation involved in morphogenesis	49	831	0.00095	RALA,FAP,MYH9,MTHFD1,MMP2,COL1A1,ATP5B,TMED2,GPC1,PDCD6,NRP1,MFGE8,THY1,CD109,ITGB5,ITGA2,ANPEP,MMP14,TMOD3,CSPG4,PRKDC,NCL,COL12A1,CTHRC1,PARVA,RTN4,CAV1,CTNNB1,ANXA2,WARS,TPM1,TGFBR2,MYOF,MYH10,TGM2,HTRA1,ENG,CD9,PRKAR1A,PRCP,ACTN1,AIMP1,ITGB1,FKBP1A,TGFBI,PLCD1,CFL1,TXNRD1,MTHFD1L
GO:0051188	cofactor biosynthetic process	20	218	0.00095	DLD,SLC25A1,MTHFD1,OGDH,TPI1,ENO1,ATIC,PTGIS,PFKL,SOD1,HSD17B12,FASN,MAT2B,ACSL3,ME1,PGM1,SUCLA2,GART,ALAD,MTHFD1L
GO:0007568	aging	22	255	0.00096	DCN,DLD,APEX1,CAT,CANX,EIF2S1,ICAM1,SOD1,APP,NPM1,CTNNA1,EEF2,TGFBR2,OPA1,CACYBP,ASS1,ENG,PRNP,CNP,ERO1L,HMGA1,SOD2
GO:0071230	cellular response to amino acid stimulus	10	60	0.00096	MMP2,COL1A1,IPO5,LAMTOR1,COL1A2,HNRNPD,OPA1,LAMTOR2,ASS1,RRAGC
GO:0034249	negative regulation of cellular amide metabolic process	15	133	0.00098	EIF2S1,IGF2BP3,RPS3,HNRNPD,NCL,CAPRIN1,TPR,SYNCRIP,CTSA,EIF6,HNRNPR,PRNP,KHSRP,ILF3,SNRNP70
GO:0050821	protein stabilization	17	166	0.00098	WFS1,CCT6A,HIST1H1B,LAMP1,RTN4,BAG3,RPL5,HSP90AB1,STX12,HSPA1B,FLOT1,ZNF207,FLOT2,PARK7,RPL23,PHB2,PTGES3
GO:0009108	coenzyme biosynthetic process	17	167	0.001	DLD,SLC25A1,MTHFD1,OGDH,TPI1,ENO1,ATIC,PTGIS,PFKL,HSD17B12,FASN,MAT2B,ACSL3,ME1,PGM1,GART,MTHFD1L
GO:0009142	nucleoside triphosphate biosynthetic process	13	103	0.0011	OGDH,TPI1,ENO1,ATP5B,ATP6V0A1,CAD,TCIRG1,PFKL,ADK,ATP5L,IMPDH2,PGM1,CMPK1
GO:0009205	purine ribonucleoside triphosphate metabolic process	20	221	0.0011	DLD,OGDH,TPI1,ENO1,ATP5B,ATP6V0A1,TCIRG1,PFKL,ATP6V1A,ATP6V1B2,ATP5L,IMPDH2,OPA1,PARP1,GNAI3,PGM1,HSPA1B,AK3,RAB23,RAN
GO:0030968	endoplasmic reticulum unfolded protein response	13	103	0.0011	WFS1,EIF2S1,ATP6V0D1,TPP1,TBL2,TLN1,PDIA5,SRPR,HDGF,ERO1L,PDIA6,ACADVL,ASNA1
GO:0032070	regulation of deoxyribonuclease activity	5	10	0.0011	RPS3,NPM1,HMGB1,DFFA,PCNA
GO:0006986	response to unfolded protein	16	153	0.0012	WFS1,HSPB1,EIF2S1,ATP6V0D1,BAX,TPP1,TBL2,TLN1,PDIA5,SRPR,HDGF,HSP90AB1,ERO1L,PDIA6,ACADVL,ASNA1
GO:0009112	nucleobase metabolic process	8	38	0.0012	MTHFD1,CAD,CMPK1,PRPS1,GART,PAICS,ALDH6A1,MTHFD1L
GO:0032092	positive regulation of protein binding	12	90	0.0012	NRP1,APP,CTHRC1,TMEM173,CAV1,ANXA2,HSP90AB1,MAPRE1,FLOT1,FKBP1A,PARK7,RAN
GO:0051239	regulation of multicellular organismal process	125	2788	0.0012	DCN,FAP,CTSZ,DDX5,COL1A1,PRPF19,YBX3,SNX3,ENO1,SARS,PTGIS,HSPB1,YWHAH,LGALS3,IGF2BP3,SDCBP,SPAG9,ATP5B,GPC1,ICAM1,SCARB2,ARSB,PDCD6,NRP1,SH3GL1,SOD1,CTSK,KIAA1715,CNPY2,RPS3,MYL9,GJA1,THY1,APP,CD109,NPTN,BAX,ANXA5,ITGA2,MAP1B,SCIN,VPS35,TWF2,CTNNA1,MMP14,DPYSL2,DAB2,PRKDC,GBA,BASP1,CD276,TRIM25,KARS,FBN1,EHD3,CTHRC1,TMEM173,RTN4,CAV1,CAMK2D,CAPRIN1,CTNNB1,HMGB1,ANXA2,WARS,CACNA2D1,ATP2B4,TPM1,TGF…
GO:0009653	anatomical structure morphogenesis	95	1992	0.0013	RALA,DCN,VAMP3,FAP,DLD,MYH9,MTHFD1,CTSZ,MMP2,COL1A1,LOX,TRIM28,LAMC1,IGF2BP3,ATP5B,TMED2,GPC1,PDCD6,NRP1,MFGE8,SOD1,KIAA1715,GJA1,THY1,UCHL1,APP,CD109,BAX,ITGB5,ITGA2,MAP1B,COL1A2,ANPEP,CTNNA1,ALCAM,KIF5B,MMP14,TMOD3,DPYSL2,RPL38,CSPG4,PRKDC,GBA,NCL,UGDH,COL12A1,FBN1,CTHRC1,PARVA,RTN4,CAV1,CTNNB1,ANXA2,WARS,TPM1,TGFBR2,MYOF,MYLK,MYH10,OPA1,TGM2,EZR,HTRA1,HSP90AB1,ENG,SRC,FLOT1,STK24,RECK,EMILIN1,…
GO:0031960	response to corticosteroid	16	154	0.0013	COL1A1,CAD,ICAM1,HNRNPU,AIFM1,GLB1,GBA,HMGB1,PARP1,ASS1,ENG,SRC,PCNA,AKR1C3,GSTP1,ALAD
GO:0035239	tube morphogenesis	39	615	0.0013	RALA,FAP,MYH9,MTHFD1,CTSZ,MMP2,LOX,ATP5B,TMED2,PDCD6,NRP1,MFGE8,GJA1,THY1,BAX,ANPEP,MMP14,CSPG4,NCL,CTHRC1,PARVA,RTN4,CAV1,CTNNB1,ANXA2,WARS,TGFBR2,MYLK,TGM2,ENG,SRC,PRCP,AIMP1,ITGB1,TGFBI,PLCD1,CFL1,PHB2,MTHFD1L
GO:0042177	negative regulation of protein catabolic process	14	121	0.0013	SNX3,SDCBP,VPS35,SF3B3,CCAR2,ANXA2,RPL5,HSP90AB1,CTSA,ALAD,SERPINE2,PARK7,RPL23,SNRNP70
GO:0007584	response to nutrient	19	208	0.0014	AHCY,COL1A1,CAT,ARSB,SOD1,AIFM1,ITGA2,EEF2,TRIM25,ACSL3,TGFBR2,STAT1,OPA1,ASS1,HMGCL,PCNA,AKR1C3,GSTP1,ALAD
GO:0051170	import into nucleus	14	122	0.0014	SNRPD3,IPO5,CSE1L,SNRPF,RANBP2,PTTG1IP,HNRNPA1,SNRPD2,TPR,KPNA6,AKR1C3,RPL23,PHB2,RAN
GO:0071214	cellular response to abiotic stimulus	23	282	0.0014	COL1A1,YBX3,EIF2S1,SLC38A2,GJA1,BAX,ITGA2,NPM1,PIEZO1,XRCC6,MYLK,PARP1,IFI16,BAG3,ENG,PCNA,TP53BP1,XRCC5,CUL4B,TNKS1BP1,RUVBL2,GNB1,SERPINB6
GO:1903827	regulation of cellular protein localization	32	465	0.0014	YWHAH,TRIM28,IPO5,CCT6A,APP,STOM,NPTN,VPS35,KIF5B,DAB2,TMEM173,RTN4,CTNNB1,ANP32B,ACSL3,MYO1C,PARP1,EZR,TPR,STX7,BAG3,HSP90AB1,SRC,PRNP,NUMA1,ITGB1,NUCB1,RAB23,NSFL1C,PARK7,H2AFY,PDCD5
GO:0006081	cellular aldehyde metabolic process	10	64	0.0015	TPI1,AKR7A2,ADH5,ALDH3A2,AKR1C3,ALDH7A1,IDH1,TKT,PARK7,H6PD
GO:0030258	lipid modification	21	245	0.0015	ECH1,CPT1A,ACAA2,TMEM55A,ECI1,HADHB,ACAA1,ALDH3A2,ETFB,ECHS1,ABCD3,PI4K2A,SRC,HADHA,SACM1L,TMEM55B,IMPA1,IVD,HSD17B4,ACADVL,ETFA
GO:0051054	positive regulation of DNA metabolic process	19	209	0.0015	TRIM28,CCT6A,RPS3,BAX,HNRNPD,UBE2N,HNRNPA1,CTNNB1,HMGB1,HNRNPA2B1,PARP1,DHX9,CACYBP,HSP90AB1,SRC,PCNA,TP53BP1,XRCC5,PTGES3
GO:1901605	alpha-amino acid metabolic process	19	209	0.0015	MTHFD1,AHCY,SARS,CAD,GLUD1,PLOD2,CKB,P4HB,SHMT2,MCCC2,PHGDH,ASS1,HMGCL,PRDX4,GART,ERO1L,ALDH7A1,IVD,ALDH6A1
GO:0034614	cellular response to reactive oxygen species	14	124	0.0016	APEX1,PXN,SOD1,RPS3,AIFM1,PRDX3,PRDX2,HNRNPD,TPM1,SRC,PCNA,AKR1C3,PARK7,SOD2
GO:0042493	response to drug	51	900	0.0016	SLC25A1,APEX1,COL1A1,LOX,CAT,SLC38A2,CAD,ICAM1,CPT1A,SOD1,ARL6IP5,RPS3,GJA1,AIFM1,ITGA2,PRDX3,CTNNA1,EEF2,HNRNPD,GBA,TUFM,CAV1,HNRNPA1,SRP72,CTNNB1,TGFBR2,STAT1,COMT,OPA1,S100A10,RAP1A,MYO6,ABCD3,HSP90AB1,ASS1,ENG,SRC,FABP3,STK24,PCNA,PRNP,HADHA,XRCC5,MGST1,GSTP1,NUCB1,ALAD,EFTUD2,PARK7,SLC25A24,GNB1
GO:0070934	CRD-mediated mRNA stabilization	4	5	0.0016	HNRNPU,DHX9,SYNCRIP,YBX1
GO:0071496	cellular response to external stimulus	24	305	0.0016	HNRNPL,COL1A1,EIF2S1,SLC38A2,ICAM1,SOD1,GJA1,AIFM1,ITGA2,PIEZO1,TBL2,GBA,CAV1,HNRNPA1,COMT,OPA1,IFI16,BAG3,RRAGC,ENG,STK24,AKR1C3,GSTP1,EIF4G1
GO:0010628	positive regulation of gene expression	88	1826	0.0017	DCN,MYH9,EIF3D,SUPT16H,HNRNPL,DDX5,COL1A1,PRPF19,YBX3,ENO1,YWHAH,TRIM28,SRSF1,HEXB,TMED2,CD81,PRPF6,SMARCC2,RPS3,GJA1,HNRNPU,APP,ITGA2,NPM1,VPS35,PCBP1,EEF2,MMP14,RBM14,CTBP2,PABPC1,HNRNPD,DAB2,PRKDC,HNRNPA0,FUBP3,NCL,KARS,TMEM173,CAV1,PRDX6,CTNNB1,HMGB1,THRAP3,WARS,SFPQ,XRCC6,MYO1C,STAT1,PARP1,EZR,FAM129A,DHX9,IFI16,SYNCRIP,MYO6,RPL5,RBMX,FUBP1,YBX1,ENG,SRC,KPNA6,EIF6,HSPA1B,HNRNPK,EMILIN1,TP53B…
GO:0044092	negative regulation of molecular function	60	1119	0.0017	DCN,CTSZ,WFS1,CAT,PTGIS,HSPB1,EIF2S1,PEBP1,IPO5,SPAG9,TMED2,PRKAR2A,HNRNPU,THY1,UCHL1,APP,CD109,BAX,ANXA5,NPM1,PRDX3,CCAR2,DAB2,GBA,EIF4A2,CAV1,CAMK2D,ANXA2,WARS,ATP2B4,IFI16,NES,GSTO1,GNAI3,CNN3,RPL5,DHCR24,ENG,SRC,HNRNPR,DFFA,RECK,SUGT1,PRNP,PRKAR1A,ANXA4,GSTP1,FKBP1A,CD44,SERPINB2,STMN1,SERPINE2,PARK7,RAB9A,RPL23,H2AFY,RNH1,PHB2,RUVBL2,SERPINB6
GO:0050790	regulation of catalytic activity	104	2249	0.0017	DCN,STK10,CAV2,UBA2,HSPB1,PEBP1,IPO5,SPAG9,TMED2,NAPA,PPP1R12C,CD81,ICAM1,SCARB2,PDCD6,NRP1,PRKAR2A,SOD1,ARL6IP5,RPS3,HNRNPU,RANBP2,THY1,UCHL1,APP,CD109,AIFM1,BAX,PSME3,ANXA5,ITGA2,NPM1,PRDX3,CCAR2,CSPG4,HNRNPD,GBA,UBE2N,MAT2B,KARS,FBN1,EIF4A2,CAV1,CAMK2D,CTNNB1,HMGB1,CTSB,ANP32B,ANXA2,HNRNPA2B1,NRD1,WARS,ATP2B4,TPM1,TGFBR2,XRCC6,ATP6V1H,PARP1,DHX9,IFI16,NES,LAMTOR2,S100A10,BAG3,RAP1A,GNAI3,CNN3,…
GO:1903829	positive regulation of cellular protein localization	23	287	0.0017	YWHAH,TRIM28,IPO5,CCT6A,STOM,NPTN,KIF5B,TMEM173,RTN4,ANP32B,ACSL3,MYO1C,PARP1,EZR,TPR,BAG3,HSP90AB1,SRC,PRNP,NUMA1,ITGB1,PARK7,PDCD5
GO:0048660	regulation of smooth muscle cell proliferation	14	126	0.0018	MMP2,ITGA2,PRKDC,CTNNB1,TPM1,TGFBR2,XRCC6,STAT1,COMT,TGM2,GNAI3,XRCC5,GSTP1,SOD2
GO:0045934	negative regulation of nucleobase-containing compound metabolic process	72	1424	0.0019	APEX1,HNRNPL,DDX5,WFS1,YBX3,SRSF9,ENO1,SARS,TRIM28,SMARCC2,NONO,RPS3,GJA1,HNRNPU,APP,PA2G4,HIST1H1E,CCAR2,CTBP2,PABPC1,HNRNPD,DAB2,HNRNPA0,BASP1,EIF4A2,HIST1H1B,CBX3,CAV1,HNRNPA1,CTNNB1,HMGB1,THRAP3,HNRNPA2B1,SFPQ,XRCC6,STAT1,PARP1,EZR,TPR,DHX9,IFI16,HDGF,PBXIP1,BAG3,SYNCRIP,RBMX,YBX1,ENG,SRC,HNRNPK,DFFA,HIST1H2AC,EMILIN1,TP53BP1,LRRFIP1,XRCC5,ELAVL1,HIST2H3A,RPS14,STRAP,HMGA1,ILF3,RPL10,RPL23,H2…
GO:0009113	purine nucleobase biosynthetic process	5	12	0.002	MTHFD1,PRPS1,GART,PAICS,MTHFD1L
GO:0071229	cellular response to acid chemical	18	196	0.002	MMP2,COL1A1,IPO5,CPT1A,LAMTOR1,COL1A2,TWF2,HNRNPD,OPA1,LAMTOR2,ASS1,RRAGC,SRC,AKR1C3,XRCC5,PHB2,SNRNP70,GNB1
GO:0042542	response to hydrogen peroxide	13	112	0.0021	APEX1,COL1A1,CAT,SOD1,RPS3,AIFM1,PRDX3,EEF2,STAT1,SRC,STK24,PCNA,PARK7
GO:0051253	negative regulation of RNA metabolic process	67	1303	0.0021	APEX1,HNRNPL,DDX5,WFS1,YBX3,SRSF9,ENO1,SARS,TRIM28,SMARCC2,NONO,HNRNPU,APP,PA2G4,HIST1H1E,CCAR2,CTBP2,PABPC1,HNRNPD,DAB2,HNRNPA0,BASP1,EIF4A2,HIST1H1B,CBX3,CAV1,CTNNB1,HMGB1,THRAP3,HNRNPA2B1,SFPQ,XRCC6,STAT1,PARP1,EZR,TPR,DHX9,IFI16,HDGF,PBXIP1,BAG3,SYNCRIP,RBMX,YBX1,ENG,SRC,HNRNPK,HIST1H2AC,EMILIN1,LRRFIP1,XRCC5,ELAVL1,HIST2H3A,RPS14,STRAP,HMGA1,ILF3,RPL10,RPL23,H2AFY,BCLAF1,PHB2,NACA,HNRNPC,KAN…
GO:0061061	muscle structure development	31	457	0.0021	DCN,MYH9,CAV2,DDX5,SPAG9,HNRNPU,UCHL1,EEF2,TMOD3,BASP1,FLNC,SGCD,CAV1,CTNNB1,TPM1,MYOF,MYLK,MYH10,CACYBP,ASS1,ENG,PRKAR1A,FHL1,ITGB1,DDX17,FKBP1A,FLNB,TAGLN,ATP2A2,MYL6,PDLIM5
GO:0044093	positive regulation of molecular function	83	1713	0.0022	STK10,EIF3D,HNRNPL,CAV2,CAT,UBA2,TRIM28,EIF2S1,SPAG9,NAPA,CD81,ICAM1,PDCD6,NRP1,PRKAR2A,SOD1,ARL6IP5,RPS3,HNRNPU,RANBP2,THY1,APP,AIFM1,BAX,PSME3,ITGA2,NPM1,PRDX3,KIF5B,CSPG4,HNRNPD,UBE2N,TRIM25,KARS,FBN1,EHD3,CTHRC1,TMEM173,CAV1,CTNNB1,HMGB1,ANP32B,ANXA2,HNRNPA2B1,CACNA2D1,ATP2B4,TPM1,TGFBR2,XRCC6,PARP1,DHX9,IFI16,LAMTOR2,S100A10,RAP1A,GSTO1,GNAI3,HSP90AB1,CTSA,SRC,MTCH1,MAPRE1,HSPA1B,FLOT1,STK24…
GO:0009611	response to wounding	35	547	0.0024	DCN,COL1A1,LOX,NRP1,PRKAR2A,SOD1,KIAA1715,RAB5A,GJA1,BAX,ANXA5,ITGA2,COL1A2,CTNNA1,EHD3,TPM1,TGFBR2,MYOF,MYH10,PABPC4,ENG,SRC,AK3,CD9,PRKAR1A,PRCP,AIMP1,CD59,HIST2H3A,CD44,SERPINB2,SERPINE2,PHB2,NACA,GNB1
GO:0009968	negative regulation of signal transduction	61	1160	0.0024	DCN,CAV2,WFS1,YBX3,ENO1,HSPB1,LGALS3,GPC1,ICAM1,PDCD6,RAB7A,NRP1,IGFBP4,NONO,THY1,UCHL1,APP,ACAA2,CD109,BAX,PSME3,CTNNA1,MMP14,CCAR2,DAB2,GBA,FBN1,PTTG1IP,CTHRC1,CAV1,CTNNB1,ATP2B4,TGFBR2,STAT1,OPA1,EZR,HTRA1,GSTO1,GNAI3,VDAC2,ENG,SRC,HSPA1B,PRNP,EMILIN1,G3BP1,ITGB1,SH3KBP1,GSTP1,CTNND1,STRAP,CD44,STMN1,SERPINE2,PARK7,LPXN,PHB2,SOD2,KANK2,RUVBL2,TPT1
GO:0030036	actin cytoskeleton organization	29	418	0.0024	RALA,MYH9,DSTN,SDCBP,NRP1,ITGB5,SCIN,CTNNA1,TMOD3,TLN1,PARVA,TPM1,MYH10,CDC42BPB,EZR,TPM3,CNN3,SRC,TPM2,MYO1B,INF2,PRKAR1A,ACTN1,LIMA1,ITGB1,TRIOBP,FLNB,CFL1,MARCKS
GO:0071103	DNA conformation change	21	257	0.0025	AIFM1,NPM1,HIST1H1E,HP1BP3,RUVBL1,HIST1H1B,HMGB1,ANP32B,HNRNPA2B1,XRCC6,DHX9,HIST1H2BL,NAP1L4,XRCC5,G3BP1,HIST2H3A,HMGA1,H2AFY,RUVBL2,NAP1L1,HIST1H4A
GO:0072330	monocarboxylic acid biosynthetic process	18	200	0.0025	DCN,OGDH,TPI1,ENO1,PTGIS,PFKL,HSD17B12,FASN,CSPG4,OSBPL3,ACSL3,PTGS1,ABCD3,PGM1,AKR1C3,PARK7,HSD17B4,PTGES3
GO:0006687	glycosphingolipid metabolic process	9	56	0.0026	HEXB,HEXA,BAX,GLB1,GBA,CTSA,ASAH1,PSAP,NAGA
GO:0036293	response to decreased oxygen levels	23	298	0.0027	AHCY,MMP2,CAT,PTGIS,ICAM1,PLOD2,ACAA2,AIFM1,ITGA2,TBL2,MMP14,HP1BP3,P4HB,CAV1,TGFBR2,OPA1,PDLIM1,ENG,SRC,ERO1L,ALAD,PHB2,GNB1
GO:0051640	organelle localization	36	574	0.0027	VAMP3,MYH9,CTSZ,CAV2,EXOC2,TUBA4A,ESYT2,ARL8B,TMED2,NAPA,PDCD6,LAMTOR1,RANBP2,UCHL1,MAP1B,KIF5B,CTNNB1,MYO1C,MAP4,MYH10,OPA1,EZR,STX7,STX12,EIF6,MAPRE1,NUMA1,CD59,TMEM106B,SCFD2,SUN2,RAB34,NSFL1C,CKAP5,RAN,SEC22B
GO:0043903	regulation of symbiosis, encompassing mutualism through parasitism	18	203	0.0029	CAV2,DDX5,SNX3,EXOC2,TRIM28,RAB7A,STOM,PABPC1,TRIM25,P4HB,CAV1,ANXA2,STAT1,DHX9,IFI16,ILF3,PPIA,CFL1
GO:0051049	regulation of transport	83	1732	0.003	RALA,VAMP3,WFS1,SNX3,YWHAH,TRIM28,LGALS3,SDCBP,DNAJC13,IPO5,NAPA,ICAM1,RAB7A,NRP1,CPT1A,CPSF6,MFGE8,PFKL,SH3GL1,RAB5A,ARL6IP5,GLUD1,LAMTOR1,GJA1,THY1,APP,ACAA2,STOM,BAX,ITGA2,MAP1B,SCIN,VPS35,LMAN2,KIF5B,DAB2,KARS,EHD3,TMEM173,LAMP1,CAV1,CAMK2D,CTNNB1,HMGB1,ANP32B,ANXA2,CACNA2D1,ACSL3,ATP2B4,AP2A1,MYO1C,MYLK,MYH10,COMT,OPA1,EZR,TPR,DHX9,BAG3,RAP1A,GSTO1,MYO6,HSP90AB1,SRC,HNRNPK,FLOT1,AHNAK,PRNP,N…
GO:1901615	organic hydroxy compound metabolic process	29	425	0.0031	ACO2,TPI1,AKR7A2,CAT,SPTLC1,APP,ACAA2,RETSAT,ADH5,GPD2,GBA,OSBPL3,ACAA1,ALDH3A2,CYB5R3,COMT,NSDHL,DHCR24,ALDH1B1,AKR1C3,HDLBP,LDHB,LSS,IDH1,IMPA1,PARK7,HSD17B4,PLCD1,NPC2
GO:1904591	positive regulation of protein import	8	45	0.0031	TRIM28,IPO5,APP,TMEM173,TPR,BAG3,HSP90AB1,PDCD5
GO:0031327	negative regulation of cellular biosynthetic process	73	1479	0.0032	APEX1,DDX5,WFS1,YBX3,ENO1,SARS,PTGIS,TRIM28,EIF2S1,IGF2BP3,SMARCC2,NONO,RPS3,GJA1,HNRNPU,APP,PA2G4,HIST1H1E,CCAR2,CTBP2,HNRNPD,DAB2,NCL,BASP1,EIF4A2,HIST1H1B,CBX3,CAV1,CAPRIN1,HNRNPA1,CTNNB1,HMGB1,HNRNPA2B1,SFPQ,ATP2B4,AP2A1,XRCC6,STAT1,PARP1,EZR,TPR,IFI16,HDGF,PBXIP1,BAG3,SYNCRIP,YBX1,ENG,SRC,EIF6,HNRNPR,HIST1H2AC,EMILIN1,AKR1C3,LRRFIP1,XRCC5,KHSRP,HIST2H3A,RPS14,STRAP,HMGA1,ILF3,RPL10,RPL23,H2A…
GO:0048608	reproductive structure development	28	405	0.0032	DCN,YBX3,PTGIS,TRIM28,TMED2,ICAM1,SOD1,GJA1,BAX,PRDX3,CTNNA1,MMP14,BASP1,CTNNB1,CTSB,HTRA1,NSDHL,DHCR24,HSP90AB1,SRC,PRDX4,AKR1C3,PSAP,MGST1,IDH1,SERPINE2,PLCD1,CSDE1
GO:0048869	cellular developmental process	149	3533	0.0032	VAMP3,DLD,MYH9,CTSZ,MMP2,TBCB,OGDH,CAV2,DDX5,COL1A1,PRPF19,RAB35,SNX3,YWHAH,TRIM28,LGALS3,GSTM3,LAMC1,SRSF1,RMDN3,ARL3,HEXB,SPAG9,NAPA,GPC1,ICAM1,SCARB2,ARSB,PDCD6,VDAC1,NRP1,CPT1A,HNRNPH3,SOD1,GJA1,HNRNPU,THY1,UCHL1,APP,CD109,AIFM1,NPTN,BAX,ITGB5,ITGA2,MAP1B,NPM1,PRDX3,TPP1,ANPEP,TWF2,FASN,CTNNA1,ALCAM,KIF5B,EEF2,MMP14,TMOD3,DPYSL2,NUP93,CTBP2,CSPG4,HNRNPD,DAB2,PRKDC,BASP1,COL12A1,FLNC,CTHRC1,PA…
GO:2000377	regulation of reactive oxygen species metabolic process	16	169	0.0032	PTGIS,ICAM1,SOD1,APP,CAV1,ATP2B4,TGFBR2,GNAI3,HSP90AB1,ASS1,EIF6,AKR1C3,PRCP,KHSRP,GSTP1,PARK7
GO:0009145	purine nucleoside triphosphate biosynthetic process	11	87	0.0033	OGDH,TPI1,ENO1,ATP5B,ATP6V0A1,TCIRG1,PFKL,ADK,ATP5L,IMPDH2,PGM1
GO:0030207	chondroitin sulfate catabolic process	5	14	0.0033	DCN,HEXB,ARSB,HEXA,CSPG4
GO:0031669	cellular response to nutrient levels	18	206	0.0033	HNRNPL,COL1A1,EIF2S1,SLC38A2,ICAM1,SOD1,AIFM1,TBL2,GBA,CAV1,HNRNPA1,COMT,OPA1,IFI16,RRAGC,STK24,AKR1C3,EIF4G1
GO:0032469	endoplasmic reticulum calcium ion homeostasis	6	23	0.0033	WFS1,APP,BAX,CAMK2D,TGM2,ATP2A2
GO:0097327	response to antineoplastic agent	11	87	0.0033	ICAM1,CTNNA1,HNRNPD,GBA,HNRNPA1,CTNNB1,OPA1,RAP1A,ASS1,PCNA,NUCB1
GO:0010648	negative regulation of cell communication	64	1255	0.0035	DCN,CAV2,WFS1,YBX3,ENO1,HSPB1,LGALS3,GPC1,ICAM1,PDCD6,RAB7A,NRP1,IGFBP4,PFKL,NONO,THY1,UCHL1,APP,ACAA2,CD109,BAX,PSME3,CTNNA1,MMP14,CCAR2,DAB2,GBA,FBN1,PTTG1IP,CTHRC1,CAV1,CTNNB1,ATP2B4,TGFBR2,STAT1,OPA1,EZR,HTRA1,RAP1A,GSTO1,GNAI3,VDAC2,ENG,SRC,HSPA1B,PRNP,EMILIN1,G3BP1,ITGB1,SH3KBP1,GSTP1,CTNND1,STRAP,CD44,STMN1,SERPINE2,PARK7,LPXN,PSMD9,PHB2,SOD2,KANK2,RUVBL2,TPT1
GO:0017015	regulation of transforming growth factor beta receptor signaling pathway	12	103	0.0035	CAV2,SDCBP,CD109,DAB2,FBN1,CAV1,TGFBR2,HTRA1,HSP90AB1,ENG,EMILIN1,STRAP
GO:0030154	cell differentiation	146	3457	0.0035	VAMP3,DLD,MYH9,CTSZ,MMP2,TBCB,OGDH,CAV2,DDX5,COL1A1,PRPF19,RAB35,SNX3,YWHAH,TRIM28,LGALS3,GSTM3,LAMC1,SRSF1,RMDN3,ARL3,HEXB,SPAG9,NAPA,GPC1,ICAM1,SCARB2,ARSB,PDCD6,VDAC1,NRP1,CPT1A,HNRNPH3,SOD1,GJA1,HNRNPU,THY1,UCHL1,APP,CD109,AIFM1,NPTN,BAX,ITGB5,ITGA2,MAP1B,PRDX3,TPP1,ANPEP,TWF2,FASN,CTNNA1,ALCAM,KIF5B,EEF2,MMP14,TMOD3,DPYSL2,NUP93,CTBP2,CSPG4,DAB2,PRKDC,BASP1,COL12A1,FLNC,CTHRC1,PARVA,RTN4,SGC…
GO:0032869	cellular response to insulin stimulus	15	153	0.0035	ATP6V1D,CAV2,ATP6V1E1,ATP6V0A1,TCIRG1,ATP6V1A,ATP6V1B2,ATP6V0D1,PRKDC,ATP6V1H,STAT1,PARP1,SRC,ATP6V1C1,GSTP1
GO:0023057	negative regulation of signaling	64	1258	0.0036	DCN,CAV2,WFS1,YBX3,ENO1,HSPB1,LGALS3,GPC1,ICAM1,PDCD6,RAB7A,NRP1,IGFBP4,PFKL,NONO,THY1,UCHL1,APP,ACAA2,CD109,BAX,PSME3,CTNNA1,MMP14,CCAR2,DAB2,GBA,FBN1,PTTG1IP,CTHRC1,CAV1,CTNNB1,ATP2B4,TGFBR2,STAT1,OPA1,EZR,HTRA1,RAP1A,GSTO1,GNAI3,VDAC2,ENG,SRC,HSPA1B,PRNP,EMILIN1,G3BP1,ITGB1,SH3KBP1,GSTP1,CTNND1,STRAP,CD44,STMN1,SERPINE2,PARK7,LPXN,PSMD9,PHB2,SOD2,KANK2,RUVBL2,TPT1
GO:0035295	tube development	45	793	0.0036	RALA,FAP,MYH9,MTHFD1,CTSZ,MMP2,LOX,CAT,ATP5B,TMED2,PDCD6,NRP1,MFGE8,GJA1,THY1,BAX,ANPEP,MMP14,CSPG4,NCL,CTHRC1,PARVA,RTN4,CAV1,CTNNB1,HMGB1,ANXA2,WARS,TGFBR2,MYLK,STAT1,TGM2,PHGDH,ASS1,ENG,SRC,PRCP,AIMP1,ITGB1,SERPINE2,TGFBI,PLCD1,CFL1,PHB2,MTHFD1L
GO:0043900	regulation of multi-organism process	39	653	0.0036	MMP2,CAV2,DDX5,SNX3,EXOC2,TRIM28,SCARB2,RAB7A,NONO,APP,STOM,RBM14,PABPC1,PRKDC,UBE2N,TRIM25,P4HB,TMEM173,LAMP1,CAV1,HMGB1,ANXA2,SFPQ,XRCC6,MATR3,STAT1,DHX9,IFI16,HTRA1,HSP90AB1,SRC,HSPA1B,FLOT1,PRDX4,XRCC5,HLA-A,ILF3,PPIA,CFL1
GO:0046654	tetrahydrofolate biosynthetic process	4	7	0.0036	MTHFD1,ATIC,GART,MTHFD1L
GO:0016052	carbohydrate catabolic process	12	104	0.0037	PYGL,PYGB,OGDH,TPI1,ENO1,HEXB,PFKL,GLB1,GPD2,PGM1,NAGA,MAN2B1
GO:0044089	positive regulation of cellular component biogenesis	32	498	0.0039	RALA,SDCBP,ICAM1,RAB7A,NRP1,PXN,RPS3,THY1,BAX,SCIN,PIEZO1,TWF2,CAV1,CTNNB1,WARS,TPM1,MYO1C,PARP1,TPR,S100A10,TPBG,SRC,MAPRE1,HSPA1B,FLOT1,EMILIN1,SNX9,NUMA1,CUL4B,SEPT9,EIF4G1,BCLAF1
GO:1902883	negative regulation of response to oxidative stress	8	47	0.0039	HSPB1,NONO,NUP93,CTNNB1,PSAP,PARK7,H2AFY,SOD2
GO:0001666	response to hypoxia	22	288	0.004	AHCY,MMP2,CAT,PTGIS,ICAM1,PLOD2,ACAA2,ITGA2,TBL2,MMP14,HP1BP3,P4HB,CAV1,TGFBR2,OPA1,PDLIM1,ENG,SRC,ERO1L,ALAD,PHB2,GNB1
GO:0030100	regulation of endocytosis	19	229	0.004	SNX3,LGALS3,SDCBP,MFGE8,SH3GL1,RAB5A,APP,ITGA2,LMAN2,DAB2,CAV1,HMGB1,ANXA2,AP2A1,RAP1A,SRC,HNRNPK,FLOT1,RAB5C
GO:0071363	cellular response to growth factor stimulus	31	477	0.004	DDX5,COL1A1,RAB35,CAT,HSPB1,CAD,NRP1,PXN,APP,ITGB5,COL1A2,TWF2,EEF2,NCL,HNRNPM,FBN1,CAV1,HNRNPA1,CTNNB1,HNRNPH1,TGFBR2,MYO1C,PARP1,RAP1A,ENG,SRC,GSTP1,CD44,HNRNPF,PDCD5,SNRNP70
GO:0006333	chromatin assembly or disassembly	16	174	0.0041	SUPT16H,SMARCC2,NPM1,HIST1H1E,HP1BP3,RUVBL1,HIST1H1B,HMGB1,ANP32B,HIST1H2BL,NAP1L4,HIST2H3A,HMGA1,H2AFY,NAP1L1,HIST1H4A
GO:0031333	negative regulation of protein complex assembly	13	122	0.0041	CAPG,SCIN,VPS35,TWF2,TMOD3,GBA,HMGB1,VDAC2,SRC,MAPRE1,TRIOBP,STMN1,PARK7
GO:0006418	tRNA aminoacylation for protein translation	8	48	0.0043	SARS,AARS,KARS,PPA2,WARS,IARS2,PPA1,AIMP1
GO:0051017	actin filament bundle assembly	8	48	0.0043	ITGB5,EZR,SRC,MYO1B,ACTN1,LIMA1,TRIOBP,MARCKS
GO:0051240	positive regulation of multicellular organismal process	75	1551	0.0045	COL1A1,PRPF19,YBX3,SNX3,ENO1,PTGIS,HSPB1,SDCBP,SPAG9,ATP5B,GPC1,ICAM1,SCARB2,ARSB,PDCD6,NRP1,SOD1,RPS3,GJA1,APP,NPTN,BAX,ITGA2,MAP1B,SCIN,TWF2,MMP14,DAB2,PRKDC,GBA,BASP1,CD276,KARS,CTHRC1,TMEM173,RTN4,CAV1,CAMK2D,CAPRIN1,CTNNB1,HMGB1,ANXA2,TPM1,TGFBR2,AP2A1,XRCC6,STAT1,OPA1,PARP1,EZR,DHX9,IFI16,RAP1A,GSTO1,TPBG,ENG,SRC,HSPA1B,FLOT1,TP53BP1,LRRFIP1,XRCC5,NUMA1,ITGB1,HLA-A,TMEM106B,SERPINE2,EIF4G1,…
GO:0002479	antigen processing and presentation of exogenous peptide antigen via MHC class I, TAP-dependent	6	25	0.0046	VAMP3,ITGB5,PDIA3,HLA-C,HLA-A,SEC22B
GO:0006027	glycosaminoglycan catabolic process	9	62	0.0046	DCN,GNS,HEXB,GPC1,ARSB,HEXA,GLB1,CSPG4,CD44
GO:1900117	regulation of execution phase of apoptosis	6	25	0.0046	FAP,PTGIS,RPS3,AIFM1,BAX,DFFA
GO:1904356	regulation of telomere maintenance via telomere lengthening	9	62	0.0046	CCT6A,HNRNPU,HNRNPA1,CTNNB1,HNRNPA2B1,PARP1,SRC,XRCC5,HNRNPC
GO:0010558	negative regulation of macromolecule biosynthetic process	70	1425	0.0047	APEX1,DDX5,WFS1,YBX3,ENO1,SARS,TRIM28,EIF2S1,IGF2BP3,SMARCC2,NONO,RPS3,GJA1,HNRNPU,APP,PA2G4,HIST1H1E,CCAR2,CTBP2,HNRNPD,DAB2,NCL,BASP1,EIF4A2,HIST1H1B,CBX3,CAV1,CAPRIN1,HNRNPA1,CTNNB1,HMGB1,HNRNPA2B1,SFPQ,AP2A1,XRCC6,STAT1,PARP1,EZR,TPR,IFI16,HDGF,PBXIP1,BAG3,SYNCRIP,YBX1,ENG,SRC,EIF6,HNRNPR,HIST1H2AC,EMILIN1,LRRFIP1,XRCC5,KHSRP,GSTP1,HIST2H3A,RPS14,STRAP,HMGA1,ILF3,RPL10,RPL23,H2AFY,BCLAF1,PHB2…
GO:0048583	regulation of response to stimulus	160	3882	0.0047	DCN,FAP,SUPT16H,MMP2,CAV2,DDX5,COL1A1,WFS1,YBX3,SNX3,ENO1,CAT,PTGIS,HSPB1,YWHAH,TRIM28,LGALS3,SDCBP,SPAG9,CD81,GPC1,ICAM1,SCARB2,PDCD6,RAB7A,NRP1,PXN,IGFBP4,SH3GL1,SOD1,ARL6IP5,NONO,RPS3,LAMTOR1,GJA1,THY1,UCHL1,APP,ACAA2,CD109,NPTN,BAX,PSME3,ITGA2,NPM1,COL1A2,VPS35,PDIA3,CTNNA1,KIF5B,MMP14,NUP93,CCAR2,RBM14,CTBP2,CSPG4,DAB2,PRKDC,GBA,UACA,UBE2N,RUVBL1,CD276,TRIM25,LASP1,METAP2,KARS,FBN1,P4HB,PTTG…
GO:0009201	ribonucleoside triphosphate biosynthetic process	11	92	0.0048	OGDH,TPI1,ENO1,ATP5B,ATP6V0A1,CAD,TCIRG1,PFKL,ATP5L,IMPDH2,PGM1
GO:0030834	regulation of actin filament depolymerization	8	49	0.0048	DSTN,CAPG,SCIN,TWF2,TMOD3,LIMA1,TRIOBP,CFL1
GO:1904951	positive regulation of establishment of protein localization	27	397	0.0048	YWHAH,TRIM28,IPO5,CCT6A,GLUD1,GJA1,APP,STOM,VPS35,KIF5B,KARS,TMEM173,HMGB1,ANP32B,ACSL3,MYO1C,MYH10,EZR,TPR,DHX9,BAG3,HSP90AB1,SRC,PRNP,PPIA,PSMD9,PDCD5
GO:2000278	regulation of DNA biosynthetic process	12	108	0.0048	CCT6A,GJA1,HNRNPU,HNRNPD,HNRNPA1,CTNNB1,HNRNPA2B1,HSP90AB1,SRC,XRCC5,HNRNPC,PTGES3
GO:0070848	response to growth factor	32	507	0.0049	DDX5,COL1A1,RAB35,CAT,HSPB1,CAD,NRP1,PXN,APP,ITGB5,COL1A2,TWF2,EEF2,NCL,HNRNPM,FBN1,CAV1,HNRNPA1,CTNNB1,HNRNPH1,TGFBR2,MYO1C,PARP1,TPR,RAP1A,ENG,SRC,GSTP1,CD44,HNRNPF,PDCD5,SNRNP70
GO:0007010	cytoskeleton organization	51	953	0.005	RALA,MYH9,DSTN,TUBA4A,SDCBP,NRP1,SOD1,RPS3,RANBP2,THY1,ITGB5,MAP1B,NPM1,SCIN,CTNNA1,TMOD3,DPYSL2,RBM14,TLN1,TUBB6,PARVA,CTNNB1,TPM1,MAP4,MYH10,CDC42BPB,EZR,TPM3,CNN3,SRC,TPM2,MYO1B,INF2,PRKAR1A,NUMA1,CNP,ACTN1,ZNF207,LIMA1,ITGB1,SH3KBP1,TRIOBP,SUN2,STMN1,NSFL1C,FLNB,CFL1,CKAP5,VIM,RAN,MARCKS
GO:0031328	positive regulation of cellular biosynthetic process	86	1846	0.005	DCN,EIF3D,SUPT16H,APEX1,HNRNPL,COL1A1,YBX3,ENO1,HSPB1,YWHAH,TRIM28,FUS,HEXB,CD81,ICAM1,PRPF6,SMARCC2,CCT6A,HNRNPU,APP,ITGA2,NPM1,VPS35,PCBP1,EEF2,RBM14,CTBP2,PABPC1,HNRNPD,DAB2,PRKDC,GBA,FUBP3,NCL,RUVBL1,CD276,KARS,TMEM173,HNRNPA1,CTNNB1,HMGB1,THRAP3,HNRNPA2B1,SFPQ,ACSL3,XRCC6,STAT1,PARP1,FAM129A,DHX9,CACYBP,IFI16,MYO6,RPL5,RBMX,PDLIM1,HSP90AB1,ASS1,YBX1,ENG,SRC,KPNA6,FABP3,EIF6,HNRNPK,PCNA,EMILI…
GO:0031668	cellular response to extracellular stimulus	19	235	0.005	HNRNPL,COL1A1,EIF2S1,SLC38A2,ICAM1,SOD1,AIFM1,TBL2,GBA,CAV1,HNRNPA1,COMT,OPA1,IFI16,RRAGC,STK24,AKR1C3,GSTP1,EIF4G1
GO:0032392	DNA geometric change	9	63	0.005	RUVBL1,HMGB1,HNRNPA2B1,XRCC6,DHX9,XRCC5,G3BP1,HMGA1,RUVBL2
GO:0043086	negative regulation of catalytic activity	45	809	0.005	DCN,HSPB1,PEBP1,IPO5,TMED2,PRKAR2A,HNRNPU,THY1,UCHL1,APP,CD109,ANXA5,NPM1,PRDX3,CCAR2,GBA,EIF4A2,CAV1,ANXA2,WARS,ATP2B4,IFI16,NES,GNAI3,CNN3,RPL5,DHCR24,ENG,SRC,HNRNPR,DFFA,RECK,PRNP,PRKAR1A,ANXA4,GSTP1,FKBP1A,CD44,SERPINB2,SERPINE2,PARK7,RPL23,H2AFY,RNH1,SERPINB6
GO:0065009	regulation of molecular function	140	3322	0.005	DCN,STK10,EIF3D,CTSZ,HNRNPL,CAV2,WFS1,CAT,PTGIS,UBA2,HSPB1,YWHAH,TRIM28,LGALS3,EIF2S1,PEBP1,IPO5,SPAG9,TMED2,NAPA,PPP1R12C,CD81,ICAM1,SCARB2,PDCD6,NRP1,PRKAR2A,SOD1,ARL6IP5,RPS3,GJA1,HNRNPU,RANBP2,THY1,UCHL1,APP,STOM,CD109,AIFM1,BAX,PSME3,ANXA5,ITGA2,NPM1,PRDX3,KIF5B,CCAR2,CSPG4,HNRNPD,DAB2,GBA,UBE2N,TRIM25,MAT2B,KARS,FBN1,EIF4A2,EHD3,CTHRC1,TMEM173,CAV1,CAMK2D,CTNNB1,HMGB1,CTSB,ANP32B,ANXA2,HNRN…
GO:0075713	establishment of integrated proviral latency	4	8	0.005	XRCC6,XRCC5,HMGA1,PPIA
GO:0090287	regulation of cellular response to growth factor stimulus	20	254	0.005	DCN,CAV2,SDCBP,GPC1,PDCD6,CD109,NPTN,DAB2,FBN1,CAV1,CTNNB1,TGFBR2,MYOF,MYO1C,HTRA1,HSP90AB1,ENG,EMILIN1,NUMA1,STRAP
GO:2001252	positive regulation of chromosome organization	15	160	0.005	TRIM28,CCT6A,HNRNPU,HNRNPD,UBE2N,HIST1H1B,HNRNPA1,CTNNB1,HNRNPA2B1,SFPQ,TPR,XRCC5,NUMA1,H2AFY,RUVBL2
GO:0009891	positive regulation of biosynthetic process	87	1876	0.0052	DCN,EIF3D,SUPT16H,APEX1,HNRNPL,COL1A1,YBX3,ENO1,HSPB1,YWHAH,TRIM28,FUS,HEXB,CD81,ICAM1,PRPF6,SMARCC2,CNPY2,CCT6A,HNRNPU,APP,ITGA2,NPM1,VPS35,PCBP1,EEF2,RBM14,CTBP2,PABPC1,HNRNPD,DAB2,PRKDC,GBA,FUBP3,NCL,RUVBL1,CD276,KARS,TMEM173,HNRNPA1,CTNNB1,HMGB1,THRAP3,HNRNPA2B1,SFPQ,ACSL3,XRCC6,STAT1,PARP1,FAM129A,DHX9,CACYBP,IFI16,MYO6,RPL5,RBMX,PDLIM1,HSP90AB1,ASS1,YBX1,ENG,SRC,KPNA6,FABP3,EIF6,HNRNPK,PCNA…
GO:0051291	protein heterooligomerization	13	126	0.0052	COL1A1,SEPT11,CPSF6,COL1A2,CTNNA1,MCCC2,ANXA2,XRCC6,S100A10,HLA-A,SEPT9,HIST1H4A,GNB1
GO:0060322	head development	40	692	0.0052	MMP2,OGDH,COL1A1,ATIC,SLC38A2,AARS,NAPA,NRP1,APP,ATP6V0D1,BAX,CKB,KIF5B,MMP14,DPYSL2,HNRNPD,PRKDC,RTN4,CTNNB1,ANP32B,ACSL3,ATP2B4,TGFBR2,XRCC6,MYH10,NES,BAG3,PHGDH,GNAI3,GNG12,SRC,GART,CD9,XRCC5,CNP,ITGB1,CTNND1,SUN2,STMN1,SERPINE2
GO:0005996	monosaccharide metabolic process	17	198	0.0053	SLC25A1,SLC25A11,TPI1,ENO1,CPT1A,PFKL,GLB1,GPD2,FBN1,MDH2,CYB5A,CYB5R3,GSTO1,PGM1,TKT,MAN2B1,H6PD
GO:0010256	endomembrane system organization	24	337	0.0053	CAV2,SNX3,DNAJC13,TMED2,SOD1,KIAA1715,LAMTOR1,TMEM43,NUP93,RTN4,CAV1,MYOF,MYH10,PI4K2A,FLOT1,SNX9,ATL3,SUN2,SERPINE2,NSFL1C,TOR1AIP1,PLSCR3,ATP2A2,ASNA1
GO:0032507	maintenance of protein location in cell	9	64	0.0054	HNRNPU,SCIN,TWF2,TLN1,CAV1,EZR,SUN2,PARK7,FLNB
GO:0030162	regulation of proteolysis	42	742	0.0055	MYH9,CTSZ,ENO1,SDCBP,PEBP1,CD81,PDCD6,ARL6IP5,RPS3,APP,CD109,AIFM1,BAX,PSME3,PRDX3,MMP14,CCAR2,DAB2,GBA,KARS,CAV1,HMGB1,ANP32B,NRD1,IFI16,RPL5,DHCR24,HSP90AB1,SRC,MTCH1,RECK,PRNP,SNX9,CD59,ALAD,CD44,SERPINB2,SERPINE2,PARK7,RPL23,PDCD5,SERPINB6
GO:0016050	vesicle organization	23	318	0.0056	VAMP3,CTSZ,CAV2,SNX3,DNAJC13,TMED2,NAPA,PDCD6,RAB7A,LAMTOR1,EEA1,CAV1,ANXA2,STX7,S100A10,GNAI3,PI4K2A,SAR1A,STX12,CD59,RAB34,SERPINE2,SEC22B
GO:0051052	regulation of DNA metabolic process	26	381	0.0056	TRIM28,CCT6A,RPS3,GJA1,HNRNPU,AIFM1,BAX,NPM1,HNRNPD,UBE2N,HNRNPA1,CTNNB1,HMGB1,HNRNPA2B1,PARP1,DHX9,CACYBP,HSP90AB1,SRC,DFFA,PCNA,TP53BP1,XRCC5,ALYREF,HNRNPC,PTGES3
GO:0007399	nervous system development	99	2206	0.0058	RALA,MTHFD1,CTSZ,TBCB,OGDH,PRPF19,RAB35,SNX3,ATIC,YWHAH,GSTM3,SLC38A2,SRSF1,ARL3,HEXB,AARS,SPAG9,TMED2,NAPA,GPC1,SCARB2,ARSB,NRP1,SMARCC2,SH3GL1,SOD1,GJA1,THY1,UCHL1,APP,AIFM1,NPTN,ATP6V0D1,BAX,MAP1B,CKB,TPP1,TWF2,CTNNA1,ALCAM,KIF5B,EEF2,MMP14,DPYSL2,CSPG4,HNRNPD,PRKDC,CTHRC1,RTN4,CAMK2D,CAPRIN1,CTNNB1,HMGB1,ALDH3A2,ANP32B,ACSL3,ATP2B4,TGFBR2,AP2A1,XRCC6,MAP4,MYH10,OPA1,EZR,NES,BAG3,PHGDH,RAP1A,G…
GO:0009605	response to external stimulus	97	2152	0.0058	RALA,DCN,VAMP3,AHCY,HNRNPL,COL1A1,SNX3,ENO1,CAT,HSPB1,TRIM28,LGALS3,EIF2S1,SLC38A2,GPC1,CAD,ICAM1,ARSB,NRP1,SOD1,NONO,GJA1,APP,AIFM1,ADH5,ITGA2,PRDX3,PIEZO1,ALCAM,KIF5B,TBL2,EEF2,MMP14,DPYSL2,RBM14,PRKDC,GBA,HNRNPA0,TRIM25,TMEM173,SHMT2,PARVA,CAV1,CAMK2D,HNRNPA1,HMGB1,SFPQ,ACSL3,TGFBR2,XRCC6,MYO1C,MYH10,MATR3,STAT1,COMT,OPA1,NENF,EZR,DHX9,IFI16,BAG3,SYNCRIP,GNG12,ASS1,RRAGC,ENG,SRC,HMGCL,HLA-C,ST…
GO:0022603	regulation of anatomical structure morphogenesis	51	961	0.0058	DCN,MYH9,SARS,PTGIS,HSPB1,YWHAH,HEXB,ICAM1,PDCD6,NRP1,THY1,BAX,MAP1B,VPS35,TWF2,DPYSL2,DAB2,BASP1,CTHRC1,PARVA,RTN4,CAPRIN1,CTNNB1,HMGB1,WARS,VAT1,TPM1,TGFBR2,AP2A1,MYH10,STAT1,OPA1,EZR,S100A10,RAP1A,ENG,SRC,FLOT1,EMILIN1,INF2,ITGB1,SH3KBP1,TRIOBP,CD44,CFL1,RNH1,PHB2,NACA,HSPB6,PDLIM5,CRABP2
GO:0043254	regulation of protein complex assembly	28	425	0.0058	NAPA,CAPG,ICAM1,RPS3,BAX,SCIN,VPS35,PIEZO1,TWF2,TMOD3,GBA,CTNNB1,HMGB1,WARS,MYO1C,PARP1,VDAC2,SRC,MAPRE1,HSPA1B,SNX9,NUMA1,CUL4B,TRIOBP,STMN1,EIF4G1,PARK7,BCLAF1
GO:0046824	positive regulation of nucleocytoplasmic transport	9	65	0.0059	TRIM28,IPO5,CPSF6,TMEM173,ANP32B,TPR,DHX9,BAG3,HSP90AB1
GO:0032479	regulation of type I interferon production	12	112	0.0061	PRKDC,TRIM25,TMEM173,CTNNB1,HMGB1,XRCC6,STAT1,DHX9,IFI16,FLOT1,LRRFIP1,XRCC5
GO:0034504	protein localization to nucleus	15	164	0.0061	COL1A1,IPO5,CSE1L,HNRNPU,RANBP2,PTTG1IP,TPR,KPNA6,AKR1C3,SUN2,PARK7,RPL23,TOR1AIP1,PHB2,RAN
GO:0048026	positive regulation of mRNA splicing, via spliceosome	5	17	0.0061	PRPF19,PRDX6,THRAP3,RBMX,SNRNP70
GO:0071453	cellular response to oxygen levels	15	164	0.0061	PTGIS,ICAM1,ATP6V1A,ACAA2,AIFM1,ATP6V0D1,TBL2,HP1BP3,P4HB,CAV1,OPA1,SRC,ERO1L,PHB2,GNB1
GO:0031344	regulation of cell projection organization	36	608	0.0063	RALA,CTSZ,SNX3,YWHAH,ICAM1,SCARB2,ARSB,NRP1,RAB5A,THY1,APP,NPTN,ITGA2,MAP1B,VPS35,TWF2,DPYSL2,RTN4,CAV1,CAPRIN1,AP2A1,MAP4,OPA1,EZR,RAP1A,SRC,STK24,PRNP,TMEM106B,SEPT9,CD44,VDAC3,CFL1,VIM,PDLIM5,CRABP2
GO:0006749	glutathione metabolic process	8	52	0.0064	GSTM3,SOD1,ETHE1,GSTO1,GSTP1,IDH1,PARK7,GSTK1
GO:0007009	plasma membrane organization	9	66	0.0064	CAV2,SOD1,CAV1,MYOF,MYH10,FLOT1,SNX9,PLSCR3,ATP2A2
GO:0032204	regulation of telomere maintenance	10	81	0.0064	CCT6A,HNRNPU,HNRNPD,HNRNPA1,CTNNB1,HNRNPA2B1,PARP1,SRC,XRCC5,HNRNPC
GO:1903313	positive regulation of mRNA metabolic process	9	66	0.0064	PRPF19,PABPC1,HNRNPD,PRDX6,THRAP3,RBMX,HNRNPR,KHSRP,SNRNP70
GO:0048584	positive regulation of response to stimulus	93	2054	0.0065	DCN,MMP2,CAV2,DDX5,COL1A1,CAT,PTGIS,HSPB1,YWHAH,TRIM28,SDCBP,SPAG9,CD81,ICAM1,NRP1,IGFBP4,SOD1,ARL6IP5,NONO,RPS3,LAMTOR1,GJA1,THY1,APP,NPTN,BAX,ITGA2,VPS35,PDIA3,CTNNA1,KIF5B,NUP93,CCAR2,RBM14,CTBP2,CSPG4,DAB2,PRKDC,UBE2N,RUVBL1,TRIM25,LASP1,KARS,TMEM173,LAMP1,RTN4,CAV1,CTNNB1,HMGB1,SFPQ,TGFBR2,XRCC6,MYO1C,MYLK,MATR3,OPA1,TGM2,PARP1,NENF,DHX9,STX7,IFI16,LAMTOR2,S100A4,RAP1A,GSTO1,HSP90AB1,RRAGC,E…
GO:0010821	regulation of mitochondrion organization	14	148	0.0066	DCN,YWHAH,VDAC1,APP,ACAA2,BAX,VPS35,GBA,VAT1,OPA1,BAG3,INF2,PARK7,PDCD5
GO:0022417	protein maturation by protein folding	4	9	0.0066	WFS1,PRDX4,ERO1L,FKBP1A
GO:0043589	skin morphogenesis	4	9	0.0066	COL1A1,ITGA2,COL1A2,GBA
GO:0051028	mRNA transport	14	148	0.0066	SRSF9,IGF2BP3,SRSF1,RANBP2,NUP93,FIP1L1,HNRNPA1,HNRNPA2B1,MYO1C,TPR,DHX9,HNRNPA3,KHSRP,ALYREF
GO:0051222	positive regulation of protein transport	25	365	0.0066	TRIM28,IPO5,GLUD1,GJA1,APP,STOM,VPS35,KIF5B,KARS,TMEM173,HMGB1,ANP32B,ACSL3,MYO1C,MYH10,EZR,TPR,DHX9,BAG3,HSP90AB1,SRC,PRNP,PPIA,PSMD9,PDCD5
GO:0007033	vacuole organization	12	114	0.0068	HEXB,ARSB,RAB7A,LAMTOR1,VPS35,TPP1,GBA,STX12,TMEM106B,RAB34,RAB23,NSFL1C
GO:0008286	insulin receptor signaling pathway	10	82	0.0069	ATP6V1D,CAV2,ATP6V1E1,ATP6V0A1,TCIRG1,ATP6V1A,ATP6V1B2,ATP6V0D1,ATP6V1H,ATP6V1C1
GO:0034728	nucleosome organization	15	167	0.0069	SUPT16H,SMARCC2,NPM1,HIST1H1E,HP1BP3,RUVBL1,HIST1H1B,ANP32B,HIST1H2BL,NAP1L4,HIST2H3A,HMGA1,H2AFY,NAP1L1,HIST1H4A
GO:0061028	establishment of endothelial barrier	6	28	0.0069	ICAM1,FASN,CTNNB1,EZR,RAP1A,ENG
GO:0070542	response to fatty acid	10	82	0.0069	CAT,CPT1A,ASS1,SRC,FABP3,HMGCL,AKR1C3,XRCC5,ALAD,GNB1
GO:0009083	branched-chain amino acid catabolic process	5	18	0.0073	HSD17B10,MCCC2,HMGCL,IVD,ALDH6A1
GO:0023056	positive regulation of signaling	77	1638	0.0073	DCN,VAMP3,CAV2,DDX5,COL1A1,CAT,PTGIS,YWHAH,SDCBP,SPAG9,CD81,ICAM1,NRP1,IGFBP4,SOD1,ARL6IP5,GLUD1,RPS3,LAMTOR1,GJA1,APP,NPTN,BAX,ITGA2,VPS35,PDIA3,CTNNA1,KIF5B,NUP93,CCAR2,CTBP2,CSPG4,DAB2,GBA,UBE2N,RUVBL1,TRIM25,LASP1,KARS,RTN4,CAV1,CTNNB1,HMGB1,ANXA2,SFPQ,MYO1C,TGM2,PARP1,NENF,LAMTOR2,S100A4,RAP1A,GSTO1,HSP90AB1,RRAGC,ENG,SRC,HSPA1B,FLOT1,STK24,AKR1C3,NUMA1,AIMP1,PSAP,ITGB1,AKAP12,CD44,RAB34,SER…
GO:0046653	tetrahydrofolate metabolic process	5	18	0.0073	MTHFD1,ATIC,SHMT2,GART,MTHFD1L
GO:0050793	regulation of developmental process	106	2416	0.0073	DCN,MYH9,CTSZ,DDX5,COL1A1,PRPF19,YBX3,SNX3,SARS,PTGIS,HSPB1,YWHAH,LGALS3,SDCBP,HEXB,SPAG9,GPC1,ICAM1,SCARB2,ARSB,PDCD6,NRP1,SOD1,CTSK,KIAA1715,MYL9,GJA1,HNRNPU,THY1,APP,CD109,NPTN,BAX,MAP1B,SCIN,VPS35,PA2G4,TWF2,CTNNA1,MMP14,DPYSL2,DAB2,PRKDC,BASP1,FBN1,CTHRC1,PARVA,RTN4,CAV1,CAPRIN1,CTNNB1,HMGB1,ANP32B,ANXA2,WARS,VAT1,TPM1,TGFBR2,AP2A1,MYH10,STAT1,OPA1,PARP1,EZR,S100A10,RAP1A,TPBG,HSP90AB1,YBX1,…
GO:2000641	regulation of early endosome to late endosome transport	5	18	0.0073	SNX3,DNAJC13,DAB2,EZR,SRC
GO:0051651	maintenance of location in cell	10	83	0.0074	HNRNPU,SCIN,TWF2,TLN1,CAV1,EZR,FTL,SUN2,PARK7,FLNB
GO:0051881	regulation of mitochondrial membrane potential	9	68	0.0074	DCN,SOD1,ARL6IP5,BAX,PRDX3,PPA2,PARP1,SRC,PARK7
GO:1901888	regulation of cell junction assembly	10	83	0.0074	NRP1,GJA1,THY1,MMP14,CAV1,MYO1C,S100A10,RAP1A,SRC,FLOT1
GO:2000573	positive regulation of DNA biosynthetic process	9	68	0.0074	CCT6A,HNRNPD,HNRNPA1,CTNNB1,HNRNPA2B1,HSP90AB1,SRC,XRCC5,PTGES3
GO:0045428	regulation of nitric oxide biosynthetic process	8	54	0.0076	PTGIS,ICAM1,APP,CAV1,ATP2B4,HSP90AB1,ASS1,KHSRP
GO:0060627	regulation of vesicle-mediated transport	30	480	0.0077	RALA,SNX3,LGALS3,SDCBP,DNAJC13,NAPA,RAB7A,NRP1,MFGE8,SH3GL1,RAB5A,APP,ITGA2,LMAN2,KIF5B,DAB2,LAMP1,CAV1,HMGB1,ANXA2,ACSL3,AP2A1,EZR,RAP1A,SRC,HNRNPK,FLOT1,RAB9A,ATP2A2,RAB5C
GO:2001022	positive regulation of response to DNA damage stimulus	10	84	0.0079	DDX5,TRIM28,RPS3,CCAR2,UBE2N,HMGB1,PARP1,DHX9,PCNA,BCLAF1
GO:0006405	RNA export from nucleus	13	134	0.008	SRSF9,SRSF1,RANBP2,NUP93,FIP1L1,HNRNPA1,RPSA,HNRNPA2B1,TPR,EIF6,SSB,ALYREF,RAN
GO:0061025	membrane fusion	15	170	0.008	VAMP3,CAV2,NAPA,RAB7A,BAX,EEA1,OPA1,STX7,GNAI3,STX12,CD9,RAB34,NSFL1C,PPIA,SEC22B
GO:1900182	positive regulation of protein localization to nucleus	9	69	0.008	TRIM28,IPO5,TMEM173,PARP1,TPR,BAG3,HSP90AB1,SRC,PARK7
GO:1904589	regulation of protein import	9	69	0.008	TRIM28,IPO5,APP,TMEM173,TPR,BAG3,HSP90AB1,RAB23,PDCD5
GO:0017148	negative regulation of translation	12	117	0.0081	EIF2S1,IGF2BP3,RPS3,HNRNPD,NCL,CAPRIN1,TPR,SYNCRIP,EIF6,HNRNPR,KHSRP,ILF3
GO:0042127	regulation of cell population proliferation	75	1594	0.0081	FAP,CTSZ,MMP2,CAV2,LGALS3,LAMC1,SDCBP,CD81,PDCD6,NRP1,TCIRG1,RPS3,GJA1,HNRNPU,APP,CD109,BAX,ITGA2,NPM1,SCIN,PRDX3,CTNNA1,CTBP2,HP1BP3,PRKDC,CD276,KARS,CTHRC1,SHMT2,RTN4,CAV1,CTNNB1,HMGB1,ANXA2,WARS,TPM1,TGFBR2,XRCC6,STAT1,COMT,TGM2,DHX9,NES,HTRA1,GNAI3,DHCR24,ENG,SRC,FABP3,HSPA1B,HIST1H2AC,PRDX4,PRNP,AKR1C3,CD9,XRCC5,PRKAR1A,AIMP1,ITGB1,HLA-A,GSTP1,STRAP,HMGA1,SERPINE2,EIF4G1,RPL23,CRIP2,PLCD1,TP…
GO:0060429	epithelium development	54	1055	0.0081	RALA,MTHFD1,CTSZ,CAT,TRIM28,LGALS3,GSTM3,TMED2,ICAM1,VDAC1,NRP1,CPT1A,HNRNPH3,SOD1,GJA1,CD109,ITGA2,TPP1,FASN,MMP14,NUP93,DAB2,PRKDC,BASP1,CTHRC1,CTNNB1,CTSB,TGFBR2,STAT1,TGM2,EZR,TAGLN2,PHGDH,RAP1A,CNN3,NSDHL,ENG,SRC,PCNA,AKR1C3,ANXA4,PSAP,TRIOBP,TST,CD44,SERPINE2,FLNB,GSTK1,TAGLN,CFL1,ACADVL,PHB2,VIM,MTHFD1L
GO:0070925	organelle assembly	38	666	0.0081	ATP6V1D,TUBA4A,EIF2S1,ARL3,RAB7A,RPS3,ATP6V0D1,NPM1,TMOD3,RPL38,RBM14,EHD3,PARVA,RPL3,RPSA,TPM1,MYH10,RPL12,EZR,STX7,RPL5,STX12,EIF6,MAPRE1,PRKAR1A,NUMA1,G3BP1,ZNF207,ITGB1,RPS14,RAB34,RPL10,EIF2A,RAB23,NSFL1C,CKAP5,DDX6,SEPT2
GO:0007040	lysosome organization	8	55	0.0083	HEXB,ARSB,RAB7A,LAMTOR1,VPS35,TPP1,TMEM106B,RAB34
GO:0042060	wound healing	29	461	0.0083	DCN,COL1A1,LOX,PRKAR2A,KIAA1715,RAB5A,GJA1,ANXA5,ITGA2,COL1A2,EHD3,TPM1,TGFBR2,MYOF,MYH10,PABPC4,ENG,SRC,AK3,CD9,PRKAR1A,PRCP,CD59,HIST2H3A,CD44,SERPINB2,SERPINE2,NACA,GNB1
GO:0046364	monosaccharide biosynthetic process	8	55	0.0083	SLC25A1,SLC25A11,TPI1,ENO1,GPD2,MDH2,PGM1,TKT
GO:0010988	regulation of low-density lipoprotein particle clearance	4	10	0.0084	CNPY2,ANXA2,HNRNPK,KHSRP
GO:0007417	central nervous system development	46	861	0.0086	OGDH,ATIC,SLC38A2,SRSF1,AARS,NAPA,ARSB,NRP1,SH3GL1,APP,ATP6V0D1,BAX,CKB,TPP1,KIF5B,DPYSL2,HNRNPD,PRKDC,RTN4,CTNNB1,ALDH3A2,ANP32B,ACSL3,ATP2B4,TGFBR2,XRCC6,MYH10,NES,BAG3,PHGDH,GNAI3,GNG12,HSP90AB1,ENG,SRC,GART,CD9,XRCC5,CNP,ITGB1,GSTP1,CTNND1,SUN2,STMN1,SERPINE2,VIM
GO:0017001	antibiotic catabolic process	7	42	0.0086	CAT,ADH5,PRDX3,PRDX2,PRDX6,ALDH1B1,AKR1C3
GO:0030512	negative regulation of transforming growth factor beta receptor signaling pathway	9	70	0.0086	CAV2,CD109,FBN1,CAV1,TGFBR2,HTRA1,ENG,EMILIN1,STRAP
GO:0044272	sulfur compound biosynthetic process	15	172	0.0086	DCN,DLD,SLC25A1,MTHFD1,AHCY,GSTM3,HSD17B12,FASN,CSPG4,MAT2B,ACSL3,GSTO1,MGST1,GSTP1,GSTK1
GO:0010557	positive regulation of macromolecule biosynthetic process	81	1758	0.0087	DCN,EIF3D,SUPT16H,APEX1,HNRNPL,COL1A1,YBX3,HSPB1,YWHAH,TRIM28,FUS,HEXB,CD81,PRPF6,SMARCC2,CNPY2,CCT6A,HNRNPU,APP,ITGA2,NPM1,PCBP1,EEF2,RBM14,CTBP2,PABPC1,HNRNPD,DAB2,PRKDC,GBA,FUBP3,NCL,RUVBL1,CD276,KARS,TMEM173,HNRNPA1,CTNNB1,HMGB1,THRAP3,HNRNPA2B1,SFPQ,XRCC6,STAT1,PARP1,FAM129A,DHX9,CACYBP,IFI16,MYO6,RPL5,RBMX,PDLIM1,HSP90AB1,YBX1,ENG,SRC,KPNA6,EIF6,HNRNPK,PCNA,EMILIN1,TP53BP1,XRCC5,ACTN1,DDX17…
GO:0003012	muscle system process	21	291	0.0088	MYL12A,SRSF1,PXN,SOD1,MYL9,GJA1,ITGB5,EEF2,TMOD3,TLN1,CAMK2D,CACNA2D1,TPM1,MYOF,MYLK,TPM3,TPM2,ATP2A2,VIM,MYL6,PDLIM5
GO:0031497	chromatin assembly	14	154	0.0088	NPM1,HIST1H1E,HP1BP3,RUVBL1,HIST1H1B,HMGB1,ANP32B,HIST1H2BL,NAP1L4,HIST2H3A,HMGA1,H2AFY,NAP1L1,HIST1H4A
GO:0042692	muscle cell differentiation	18	230	0.0088	MYH9,CAV2,SPAG9,HNRNPU,UCHL1,TMOD3,FLNC,SGCD,CTNNB1,TPM1,MYOF,MYH10,CACYBP,ENG,PRKAR1A,ITGB1,ATP2A2,PDLIM5
GO:0090407	organophosphate biosynthetic process	34	577	0.0088	DLD,SLC25A1,PYGL,MTHFD1,OGDH,TPI1,ENO1,ATIC,PTGIS,HEXB,ATP5B,SPTLC1,ATP6V0A1,CAD,TCIRG1,PFKL,RAB5A,HSD17B12,ADK,ATP5L,FASN,IMPDH2,KARS,ACSL3,ME1,PI4K2A,PGM1,CMPK1,PRPS1,GART,SACM1L,PAICS,TKT,IMPA1
GO:0120035	regulation of plasma membrane bounded cell projection organization	35	600	0.0088	RALA,CTSZ,SNX3,YWHAH,ICAM1,SCARB2,ARSB,NRP1,RAB5A,THY1,APP,NPTN,MAP1B,VPS35,TWF2,DPYSL2,RTN4,CAV1,CAPRIN1,AP2A1,MAP4,OPA1,EZR,RAP1A,SRC,STK24,PRNP,TMEM106B,SEPT9,CD44,VDAC3,CFL1,VIM,PDLIM5,CRABP2
GO:0006900	vesicle budding from membrane	10	86	0.0089	CTSZ,SNX3,TMED2,NAPA,PDCD6,ANXA2,S100A10,SAR1A,CD59,SEC22B
GO:0009206	purine ribonucleoside triphosphate biosynthetic process	10	86	0.0089	OGDH,TPI1,ENO1,ATP5B,ATP6V0A1,TCIRG1,PFKL,ATP5L,IMPDH2,PGM1
GO:0044706	multi-multicellular organism process	17	211	0.0089	MMP2,PTGIS,TRIM28,SLC38A2,HEXB,TMED2,CAD,SOD1,GJA1,ITGA2,PRDX3,CTSB,TGFBR2,COMT,KPNA6,RECK,SERPINE2
GO:0009060	aerobic respiration	9	71	0.0092	ACO2,OGDH,CAT,MDH2,FH,SDHB,SUCLA2,SUCLG1,IDH1
GO:0033044	regulation of chromosome organization	22	313	0.0092	TRIM28,CCT6A,HNRNPU,HNRNPD,UBE2N,HIST1H1B,CAMK2D,HNRNPA1,CTNNB1,HNRNPA2B1,SFPQ,PARP1,TPR,BUB3,SRC,XRCC5,NUMA1,ZNF207,HMGA1,H2AFY,HNRNPC,RUVBL2
GO:0055001	muscle cell development	13	137	0.0092	CAV2,HNRNPU,UCHL1,TMOD3,FLNC,SGCD,TPM1,MYH10,ENG,PRKAR1A,ITGB1,ATP2A2,PDLIM5
GO:0071346	cellular response to interferon-gamma	14	155	0.0092	VAMP3,ICAM1,KIF5B,TRIM25,CAMK2D,MYO1C,STAT1,SYNCRIP,ASS1,HLA-C,HLA-A,CD44,FLNB,VIM
GO:0023051	regulation of signaling	139	3360	0.0093	DCN,VAMP3,SUPT16H,CAV2,DDX5,COL1A1,WFS1,YBX3,SNX3,ENO1,CAT,PTGIS,HSPB1,YWHAH,LGALS3,SDCBP,SPAG9,NAPA,CD81,GPC1,ICAM1,SCARB2,PDCD6,RAB7A,NRP1,CPT1A,PXN,IGFBP4,PFKL,SH3GL1,SOD1,RAB5A,ARL6IP5,NONO,GLUD1,RPS3,LAMTOR1,GJA1,THY1,UCHL1,APP,ACAA2,CD109,NPTN,BAX,PSME3,ITGA2,VPS35,PDIA3,CTNNA1,KIF5B,MMP14,NUP93,CCAR2,CTBP2,CSPG4,DAB2,GBA,UACA,UBE2N,RUVBL1,TRIM25,LASP1,METAP2,KARS,FBN1,EHD3,P4HB,PTTG1IP,CTH…
GO:0001885	endothelial cell development	7	43	0.0094	GSTM3,ICAM1,FASN,CTNNB1,EZR,RAP1A,ENG
GO:0002474	antigen processing and presentation of peptide antigen via MHC class I	7	43	0.0094	VAMP3,CANX,ITGB5,PDIA3,HLA-C,HLA-A,SEC22B
GO:0007420	brain development	37	650	0.0094	OGDH,ATIC,SLC38A2,AARS,NAPA,NRP1,APP,ATP6V0D1,BAX,CKB,KIF5B,DPYSL2,HNRNPD,PRKDC,RTN4,CTNNB1,ANP32B,ACSL3,ATP2B4,TGFBR2,XRCC6,MYH10,NES,BAG3,PHGDH,GNAI3,GNG12,SRC,GART,CD9,XRCC5,CNP,ITGB1,CTNND1,SUN2,STMN1,SERPINE2
GO:0009058	biosynthetic process	186	4714	0.0094	DCN,DLD,SNRPD3,SLC25A1,EIF3D,SUPT16H,PYGL,MTHFD1,APEX1,AHCY,APMAP,OGDH,RPL19,SLC25A11,DDX5,COL1A1,PRPF19,YBX3,TPI1,RPS12,ENO1,SARS,ATIC,PTGIS,RALY,TRIM28,RBM39,EIF2S1,GSTM3,IGF2BP3,HEXB,AARS,ATP5B,SPTLC1,GPC1,ATP6V0A1,CAD,TCIRG1,SNRPF,SMARCC2,HEXA,PFKL,SOD1,RAB5A,NONO,GLUD1,HSD17B12,RPS3,PLOD2,HNRNPU,ACAA2,ADK,EIF5B,BAX,ATP5L,PA2G4,FASN,RPL13,EEF2,GPD2,RPL38,CCAR2,RBM14,CTBP2,CSPG4,PABPC1,HNRNPD,…
GO:0009116	nucleoside metabolic process	12	120	0.0094	AHCY,ATIC,CAD,ADK,IMPDH2,OPA1,GNAI3,CMPK1,PRPS1,AK3,RAB23,RAN
GO:0050792	regulation of viral process	15	174	0.0094	CAV2,DDX5,SNX3,TRIM28,RAB7A,STOM,PABPC1,TRIM25,P4HB,STAT1,DHX9,IFI16,ILF3,PPIA,CFL1
GO:0043065	positive regulation of apoptotic process	35	604	0.0095	FAP,CTSZ,PTGIS,YWHAH,EIF2S1,PDCD6,SOD1,ARL6IP5,RPS3,APP,AIFM1,BAX,SCIN,PDIA3,MTCH2,CTNNA1,CCAR2,PRKDC,CAV1,CAMK2D,CTNNB1,HMGB1,ANP32B,SFPQ,TGM2,SRC,MTCH1,DFFA,PRNP,AKR1C3,ITGB1,PARK7,BCLAF1,SOD2,PDCD5
GO:0033120	positive regulation of RNA splicing	6	31	0.0098	PRPF19,SRSF1,PRDX6,THRAP3,RBMX,SNRNP70
GO:0042594	response to starvation	15	175	0.0098	HNRNPL,EIF2S1,SLC38A2,CAD,TBL2,GBA,CAV1,HNRNPA1,COMT,IFI16,RRAGC,HMGCL,STK24,AKR1C3,EIF2A
GO:0042743	hydrogen peroxide metabolic process	6	31	0.0098	CAT,SOD1,PRDX3,PRDX2,PRDX6,PARK7
GO:2000113	negative regulation of cellular macromolecule biosynthetic process	65	1348	0.0098	DDX5,WFS1,YBX3,ENO1,SARS,TRIM28,EIF2S1,IGF2BP3,SMARCC2,NONO,RPS3,GJA1,HNRNPU,APP,PA2G4,HIST1H1E,CCAR2,CTBP2,HNRNPD,DAB2,NCL,BASP1,HIST1H1B,CBX3,CAV1,CAPRIN1,HNRNPA1,CTNNB1,HMGB1,HNRNPA2B1,SFPQ,XRCC6,STAT1,PARP1,EZR,TPR,IFI16,HDGF,PBXIP1,BAG3,SYNCRIP,YBX1,ENG,SRC,EIF6,HNRNPR,HIST1H2AC,EMILIN1,LRRFIP1,XRCC5,KHSRP,HIST2H3A,RPS14,STRAP,HMGA1,ILF3,RPL10,RPL23,H2AFY,BCLAF1,PHB2,NACA,HNRNPC,KANK2,HIST1H…
GO:1902903	regulation of supramolecular fiber organization	22	316	0.01	DSTN,CAPG,ICAM1,NRP1,PXN,RPS3,APP,SCIN,TWF2,TMOD3,TPM1,MYO1C,S100A10,MAPRE1,HSPA1B,EMILIN1,NUMA1,LIMA1,TRIOBP,STMN1,PARK7,CFL1
GO:0006637	acyl-CoA metabolic process	10	88	0.0101	DLD,SLC25A1,OGDH,HSD17B12,FASN,ACSL3,HMGCL,SUCLA2,ACSF2,HSD17B4
GO:1903202	negative regulation of oxidative stress-induced cell death	7	44	0.0103	HSPB1,NONO,NUP93,CTNNB1,PSAP,PARK7,SOD2
GO:0018171	peptidyl-cysteine oxidation	3	4	0.0104	PRDX3,TMX3,PARK7
GO:0019371	cyclooxygenase pathway	4	11	0.0104	PTGIS,PTGS1,AKR1C3,PTGES3
GO:0022617	extracellular matrix disassembly	8	58	0.0104	MMP2,LAMC1,CTSK,MMP14,HTRA1,ENG,FLOT1,CD44
GO:0032272	negative regulation of protein polymerization	8	58	0.0104	CAPG,SCIN,TWF2,TMOD3,VDAC2,MAPRE1,TRIOBP,STMN1
GO:0042063	gliogenesis	16	196	0.0105	SRSF1,HEXB,GPC1,SOD1,APP,EEF2,MMP14,CSPG4,RTN4,CTNNB1,PHGDH,CD9,CNP,GSTP1,SUN2,VIM
GO:0006928	movement of cell or subcellular component	65	1355	0.0108	FAP,MYH9,OGDH,COL1A1,HSPB1,LGALS3,LAMC1,SDCBP,ARL3,HEXB,ATP5B,GPC1,ICAM1,ARSB,NRP1,PXN,SOD1,GJA1,UCHL1,APP,BAX,ITGA2,MAP1B,COL1A2,ALCAM,KIF5B,MMP14,DPYSL2,NUP93,CSPG4,CTHRC1,PARVA,RTN4,CAV1,CAMK2D,CTNNB1,HMGB1,NRD1,CACNA2D1,ATP2B4,TPM1,MYO1C,MAP4,MYH10,OPA1,CDC42BPB,EZR,TPM3,MYO6,ENG,SRC,SLC3A2,TPM2,EMILIN1,MYO1B,AIMP1,KTN1,ITGB1,SH3KBP1,SUN2,CD44,PPIA,CFL1,VIM,MYL6
GO:0071383	cellular response to steroid hormone stimulus	16	197	0.011	DDX5,YWHAH,ICAM1,HNRNPU,AIFM1,RBM14,CTNNB1,THRAP3,ASS1,SRC,AKR1C3,DDX17,GSTP1,PGRMC2,RAN,SAFB
GO:0046039	GTP metabolic process	6	32	0.0111	IMPDH2,OPA1,GNAI3,AK3,RAB23,RAN
GO:0015980	energy derivation by oxidation of organic compounds	17	217	0.0112	DLD,ACO2,PYGL,PYGB,OGDH,CAT,GPD2,MDH2,UGP2,FH,PGM1,SDHB,SUCLA2,SUCLG1,IDH1,GBE1,ACADVL
GO:0032880	regulation of protein localization	47	901	0.0112	SNX3,YWHAH,TRIM28,IPO5,CPT1A,PFKL,CCT6A,GLUD1,GJA1,APP,STOM,NPTN,VPS35,KIF5B,DAB2,KARS,TMEM173,RTN4,CTNNB1,HMGB1,ANP32B,ACSL3,MYO1C,MYH10,PARP1,EZR,TPR,DHX9,STX7,BAG3,RAP1A,HSP90AB1,SRC,PRNP,NUMA1,ANXA4,ITGB1,FKBP1A,NUCB1,RAB23,NSFL1C,PARK7,PPIA,RAB9A,H2AFY,PSMD9,PDCD5
GO:0043627	response to estrogen	9	74	0.0114	GSTM3,ARSB,CTNNA1,MMP14,GBA,TRIM25,CAV1,TGFBR2,COMT
GO:0048025	negative regulation of mRNA splicing, via spliceosome	5	21	0.0115	HNRNPL,SRSF9,HNRNPA2B1,RBMX,HNRNPK
GO:0071426	ribonucleoprotein complex export from nucleus	12	124	0.0115	SRSF9,SRSF1,RANBP2,NUP93,FIP1L1,RPSA,HNRNPA2B1,TPR,EIF6,SSB,ALYREF,RAN
GO:1901687	glutathione derivative biosynthetic process	5	21	0.0115	GSTM3,GSTO1,MGST1,GSTP1,GSTK1
GO:1902884	positive regulation of response to oxidative stress	5	21	0.0115	SOD1,APP,SFPQ,PARK7,H2AFY
GO:0022411	cellular component disassembly	24	364	0.0116	SUPT16H,MMP2,DSTN,LAMC1,NAPA,SMARCC2,SH3GL1,CTSK,KIF5B,MMP14,CAV1,CTNNB1,HMGB1,HTRA1,ENG,FLOT1,DFFA,GSPT1,CD44,HMGA1,STMN1,RPL23,CFL1,CKAP5
GO:0007565	female pregnancy	15	180	0.012	MMP2,PTGIS,TRIM28,SLC38A2,TMED2,CAD,SOD1,GJA1,ITGA2,PRDX3,CTSB,TGFBR2,COMT,KPNA6,RECK
GO:0031349	positive regulation of defense response	24	365	0.012	MMP2,NONO,GJA1,APP,ITGA2,RBM14,PRKDC,UBE2N,KARS,TMEM173,LAMP1,CAV1,HMGB1,SFPQ,XRCC6,MATR3,TGM2,DHX9,IFI16,SRC,HSPA1B,FLOT1,XRCC5,PARK7
GO:0032101	regulation of response to external stimulus	49	955	0.012	FAP,MMP2,PTGIS,HSPB1,CD81,SCARB2,NRP1,NONO,GJA1,APP,CD109,ITGA2,VPS35,RBM14,PRKDC,GBA,UBE2N,METAP2,KARS,TMEM173,LAMP1,RTN4,CAV1,HMGB1,ANXA2,SFPQ,TGFBR2,XRCC6,MATR3,STAT1,TGM2,NENF,DHX9,IFI16,HTRA1,HSP90AB1,SRC,HSPA1B,FLOT1,STK24,CD9,XRCC5,CD59,HLA-A,GSTP1,SERPINB2,SERPINE2,PARK7,KANK2
GO:0051168	nuclear export	14	161	0.012	SRSF9,SRSF1,CSE1L,RANBP2,NUP93,FIP1L1,HNRNPA1,RPSA,HNRNPA2B1,TPR,EIF6,SSB,ALYREF,RAN
GO:1901576	organic substance biosynthetic process	183	4656	0.012	DCN,DLD,SNRPD3,SLC25A1,EIF3D,SUPT16H,PYGL,MTHFD1,APEX1,AHCY,OGDH,RPL19,SLC25A11,DDX5,PRPF19,YBX3,TPI1,RPS12,ENO1,SARS,ATIC,PTGIS,RALY,TRIM28,RBM39,EIF2S1,GSTM3,IGF2BP3,HEXB,AARS,ATP5B,SPTLC1,GPC1,ATP6V0A1,CAD,TCIRG1,SNRPF,SMARCC2,HEXA,PFKL,RAB5A,NONO,GLUD1,HSD17B12,RPS3,PLOD2,HNRNPU,ACAA2,ADK,EIF5B,BAX,ATP5L,PA2G4,FASN,RPL13,EEF2,GPD2,RPL38,CCAR2,RBM14,CTBP2,CSPG4,PABPC1,HNRNPD,GBA,OSBPL3,FUBP3,R…
GO:0006754	ATP biosynthetic process	9	75	0.0121	OGDH,TPI1,ENO1,ATP5B,ATP6V0A1,TCIRG1,PFKL,ATP5L,PGM1
GO:0010942	positive regulation of cell death	37	663	0.0121	FAP,CTSZ,PTGIS,YWHAH,EIF2S1,PDCD6,SOD1,ARL6IP5,RPS3,APP,AIFM1,BAX,SCIN,PDIA3,MTCH2,CTNNA1,CCAR2,PRKDC,CAV1,CAMK2D,CTNNB1,HMGB1,ANP32B,SFPQ,TGM2,PARP1,SRC,MTCH1,DFFA,PRNP,AKR1C3,ITGB1,EIF4G1,PARK7,BCLAF1,SOD2,PDCD5
GO:0051094	positive regulation of developmental process	62	1286	0.0121	DCN,COL1A1,PRPF19,YBX3,SNX3,PTGIS,HSPB1,SDCBP,SPAG9,GPC1,SCARB2,ARSB,PDCD6,NRP1,GJA1,HNRNPU,APP,NPTN,BAX,MAP1B,SCIN,VPS35,PA2G4,TWF2,CTNNA1,MMP14,DAB2,PRKDC,BASP1,CTHRC1,RTN4,CAPRIN1,CTNNB1,HMGB1,TGFBR2,AP2A1,STAT1,OPA1,PARP1,EZR,S100A10,RAP1A,TPBG,HSP90AB1,ENG,SRC,HSPA1B,FLOT1,TP53BP1,XRCC5,NUMA1,ITGB1,TMEM106B,TRIOBP,HMGA1,SERPINE2,EIF4G1,H2AFY,SOD2,NACA,HSPB6,CRABP2
GO:1901607	alpha-amino acid biosynthetic process	8	60	0.0121	MTHFD1,AHCY,CAD,GLUD1,PLOD2,SHMT2,PHGDH,ASS1
GO:1901879	regulation of protein depolymerization	9	75	0.0121	DSTN,CAPG,SCIN,TWF2,TMOD3,NES,LIMA1,TRIOBP,CFL1
GO:0006094	gluconeogenesis	7	46	0.0123	SLC25A1,SLC25A11,TPI1,ENO1,GPD2,MDH2,PGM1
GO:0006805	xenobiotic metabolic process	11	108	0.0123	AKR7A2,GSTM3,PTGS1,PHGDH,GSTO1,HSP90AB1,MGST1,GSTP1,CRYZ,EPHX1,PTGES3
GO:0007015	actin filament organization	16	200	0.0123	DSTN,ITGB5,SCIN,CTNNA1,TMOD3,TPM1,EZR,TPM3,SRC,TPM2,MYO1B,ACTN1,LIMA1,TRIOBP,CFL1,MARCKS
GO:0031589	cell-substrate adhesion	14	162	0.0124	VAMP3,LAMC1,NRP1,PXN,THY1,ITGB5,ITGA2,PARVA,CTNNB1,SRC,EMILIN1,ACTN1,ITGB1,CD44
GO:0019220	regulation of phosphate metabolic process	76	1657	0.0127	DCN,STK10,CAV2,ENO1,HSPB1,SDCBP,IPO5,SPAG9,CD81,ICAM1,NRP1,PRKAR2A,IGFBP4,SOD1,ARL6IP5,RPS3,LAMTOR1,HNRNPU,THY1,UCHL1,APP,CD109,NPTN,BAX,ITGA2,NPM1,PRDX3,CSPG4,DAB2,PRKDC,GBA,UBE2N,KARS,FBN1,SHMT2,CAV1,CTNNB1,HMGB1,ANXA2,WARS,ACSL3,ATP2B4,TGFBR2,XRCC6,PARP1,NENF,EZR,FAM129A,LAMTOR2,ME1,RAP1A,HSP90AB1,ENG,SRC,FABP3,EIF6,FLOT1,STK24,PRNP,EMILIN1,XRCC5,SNX9,PRKAR1A,PSAP,GSTP1,FKBP1A,IDH1,STRAP,CD44,…
GO:0032355	response to estradiol	12	126	0.0127	COL1A1,CAT,GJA1,AIFM1,ITGA2,EEF2,HNRNPD,CTNNB1,ASS1,PCNA,GSTP1,RUVBL2
GO:0042340	keratan sulfate catabolic process	4	12	0.0127	GNS,HEXB,HEXA,GLB1
GO:0090316	positive regulation of intracellular protein transport	12	126	0.0127	TRIM28,IPO5,STOM,KIF5B,TMEM173,ANP32B,MYO1C,TPR,BAG3,HSP90AB1,PRNP,PDCD5
GO:0010647	positive regulation of cell communication	75	1631	0.0128	DCN,CAV2,DDX5,COL1A1,CAT,PTGIS,YWHAH,SDCBP,SPAG9,CD81,ICAM1,NRP1,IGFBP4,SOD1,ARL6IP5,GLUD1,RPS3,LAMTOR1,GJA1,APP,NPTN,BAX,ITGA2,VPS35,PDIA3,CTNNA1,KIF5B,NUP93,CCAR2,CTBP2,CSPG4,DAB2,GBA,UBE2N,RUVBL1,TRIM25,LASP1,KARS,RTN4,CAV1,CTNNB1,HMGB1,SFPQ,MYO1C,TGM2,PARP1,NENF,LAMTOR2,S100A4,RAP1A,GSTO1,HSP90AB1,RRAGC,ENG,SRC,HSPA1B,FLOT1,STK24,AKR1C3,NUMA1,AIMP1,PSAP,ITGB1,AKAP12,CD44,RAB34,SERPINE2,EIF2A,…
GO:0030520	intracellular estrogen receptor signaling pathway	5	22	0.0131	DDX5,RBM14,SRC,DDX17,SAFB
GO:0051270	regulation of cellular component movement	46	886	0.0131	DCN,STK10,APEX1,COL1A1,HSPB1,LGALS3,SDCBP,SPAG9,ATP5B,CD81,ICAM1,ARSB,PDCD6,NRP1,THY1,APP,ITGA2,CTNNA1,MMP14,DAB2,KARS,LAMP1,RTN4,CAV1,CAMK2D,HMGB1,TPM1,TGFBR2,MYO1C,MYLK,ENG,SRC,MAPRE1,STK24,RECK,EMILIN1,CD9,PRCP,ACTN1,GSTP1,SUN2,STRAP,STMN1,SERPINE2,ATP2A2,SOD2
GO:0009966	regulation of signal transduction	126	3033	0.0134	DCN,SUPT16H,CAV2,DDX5,COL1A1,WFS1,YBX3,SNX3,ENO1,CAT,PTGIS,HSPB1,YWHAH,LGALS3,SDCBP,SPAG9,CD81,GPC1,ICAM1,SCARB2,PDCD6,RAB7A,NRP1,PXN,IGFBP4,SH3GL1,SOD1,ARL6IP5,NONO,RPS3,LAMTOR1,THY1,UCHL1,APP,ACAA2,CD109,NPTN,BAX,PSME3,VPS35,PDIA3,CTNNA1,MMP14,NUP93,CCAR2,CTBP2,CSPG4,DAB2,GBA,UACA,UBE2N,RUVBL1,TRIM25,LASP1,METAP2,KARS,FBN1,P4HB,PTTG1IP,CTHRC1,RTN4,CAV1,CAMK2D,CTNNB1,HMGB1,SFPQ,ATP2B4,TGFBR2,MYO…
GO:0046677	response to antibiotic	21	305	0.0135	APEX1,COL1A1,CAT,ICAM1,SOD1,RPS3,AIFM1,PRDX3,EEF2,HNRNPD,TUFM,HNRNPA1,STAT1,OPA1,SRC,STK24,PCNA,GSTP1,ALAD,PARK7,RPL23
GO:1901654	response to ketone	15	183	0.0135	CAD,ICAM1,AIFM1,GLB1,HNRNPD,GBA,CAV1,OPA1,PARP1,ASS1,SRC,PCNA,AKR1C3,PARK7,GNB1
GO:0006734	NADH metabolic process	6	34	0.0136	OGDH,TPI1,ENO1,PFKL,GPD2,MDH2
GO:0008285	negative regulation of cell population proliferation	37	669	0.0136	FAP,CAV2,GJA1,APP,CD109,BAX,NPM1,SCIN,CTNNA1,CTBP2,KARS,CAV1,CTNNB1,WARS,TPM1,TGFBR2,STAT1,COMT,DHCR24,ENG,FABP3,HSPA1B,HIST1H2AC,PRDX4,PRNP,CD9,PRKAR1A,AIMP1,GSTP1,STRAP,HMGA1,SERPINE2,TP53I11,PHB2,SOD2,PDCD5,KANK2
GO:0051495	positive regulation of cytoskeleton organization	16	203	0.0137	DSTN,ICAM1,NRP1,PXN,RPS3,RANBP2,SCIN,TPM1,MYO1C,NES,S100A10,MAPRE1,HSPA1B,NUMA1,NSFL1C,CFL1
GO:1903426	regulation of reactive oxygen species biosynthetic process	9	77	0.0137	PTGIS,ICAM1,APP,CAV1,ATP2B4,HSP90AB1,ASS1,KHSRP,PARK7
GO:0006839	mitochondrial transport	17	223	0.0138	SLC25A1,SLC25A11,YWHAH,ATP5B,CPT1A,ACAA2,BAX,VPS35,ATP5L,LETM1,OPA1,TOMM34,PITRM1,CNP,TST,TOMM40,SLC25A24
GO:0009790	embryo development	46	890	0.014	RALA,DLD,MYH9,MTHFD1,MMP2,COL1A1,PRPF19,YBX3,TRIM28,SRSF1,TMED2,PDCD6,NRP1,SOD1,KIAA1715,GJA1,BAX,ITGB5,ITGA2,MMP14,RPL38,PRKDC,BASP1,UGDH,COL12A1,FBN1,CTHRC1,CTNNB1,TPM1,TGFBR2,MYH10,NES,PHGDH,NSDHL,YBX1,ENG,RECK,PRKAR1A,ITGB1,TRIOBP,RPL10,PLCD1,CFL1,TXNRD1,MTHFD1L,CRABP2
GO:0042440	pigment metabolic process	8	62	0.0141	MTHFD1,BLVRB,PRPS1,GART,PAICS,BLVRA,ALAD,MTHFD1L
GO:0006936	muscle contraction	18	244	0.0142	MYL12A,SRSF1,PXN,MYL9,GJA1,ITGB5,EEF2,TMOD3,TLN1,CAMK2D,CACNA2D1,TPM1,MYOF,MYLK,TPM3,TPM2,VIM,MYL6
GO:0043902	positive regulation of multi-organism process	25	394	0.0144	MMP2,CAV2,RAB7A,NONO,STOM,RBM14,PABPC1,PRKDC,UBE2N,P4HB,TMEM173,LAMP1,CAV1,HMGB1,SFPQ,XRCC6,MATR3,DHX9,IFI16,SRC,HSPA1B,FLOT1,XRCC5,PPIA,CFL1
GO:2000379	positive regulation of reactive oxygen species metabolic process	10	94	0.0144	ICAM1,SOD1,APP,TGFBR2,GNAI3,HSP90AB1,ASS1,AKR1C3,GSTP1,PARK7
GO:0006552	leucine catabolic process	3	5	0.0147	MCCC2,HMGCL,IVD
GO:0010646	regulation of cell communication	136	3327	0.0147	DCN,SUPT16H,CAV2,DDX5,COL1A1,WFS1,YBX3,SNX3,ENO1,CAT,PTGIS,HSPB1,YWHAH,LGALS3,SDCBP,SPAG9,NAPA,CD81,GPC1,ICAM1,SCARB2,PDCD6,RAB7A,NRP1,CPT1A,PXN,IGFBP4,PFKL,SH3GL1,SOD1,RAB5A,ARL6IP5,NONO,GLUD1,RPS3,LAMTOR1,GJA1,THY1,UCHL1,APP,ACAA2,CD109,NPTN,BAX,PSME3,ITGA2,VPS35,PDIA3,CTNNA1,KIF5B,MMP14,NUP93,CCAR2,CTBP2,CSPG4,DAB2,GBA,UACA,UBE2N,RUVBL1,TRIM25,LASP1,METAP2,KARS,FBN1,P4HB,PTTG1IP,CTHRC1,RTN4,CA…
GO:0033591	response to L-ascorbic acid	3	5	0.0147	CAT,ITGA2,GSTP1
GO:0044854	plasma membrane raft assembly	3	5	0.0147	CAV2,CAV1,FLOT1
GO:0051289	protein homotetramerization	9	78	0.0147	HSD17B10,ST13,CAT,PFKL,IMPDH2,SHMT2,HM13,CRYZ,SOD2
GO:0110096	cellular response to aldehyde	3	5	0.0147	AIFM1,ADH5,PARK7
GO:1903333	negative regulation of protein folding	3	5	0.0147	ST13,PDCD5,SNRNP70
GO:1903371	regulation of endoplasmic reticulum tubular network organization	3	5	0.0147	KIAA1715,ATL3,TMEM33
GO:0045453	bone resorption	5	23	0.015	RAB7A,CTSK,TPP1,CTNNB1,SRC
GO:0050858	negative regulation of antigen receptor-mediated signaling pathway	5	23	0.015	LGALS3,THY1,EZR,PRNP,LPXN
GO:0030835	negative regulation of actin filament depolymerization	6	35	0.0151	CAPG,SCIN,TWF2,TMOD3,LIMA1,TRIOBP
GO:0031123	RNA 3'-end processing	11	112	0.0151	HSD17B10,SRSF9,SRSF1,CPSF6,APP,PABPC1,FIP1L1,RPS21,RPSA,SSB,ALYREF
GO:1900180	regulation of protein localization to nucleus	11	112	0.0151	TRIM28,IPO5,APP,TMEM173,PARP1,TPR,BAG3,HSP90AB1,SRC,RAB23,PARK7
GO:1903034	regulation of response to wounding	13	148	0.0151	FAP,GJA1,CD109,RTN4,CAV1,HMGB1,ANXA2,TGFBR2,MYLK,STK24,CD9,SERPINB2,SERPINE2
GO:1901214	regulation of neuron death	20	288	0.0152	CTSZ,WFS1,EIF2S1,AARS,NRP1,SOD1,NONO,APP,AIFM1,BAX,VPS35,GBA,CTNNB1,PARP1,DHCR24,HSP90AB1,PRNP,EIF4G1,PARK7,SOD2
GO:0045019	negative regulation of nitric oxide biosynthetic process	4	13	0.0153	PTGIS,CAV1,ATP2B4,KHSRP
GO:1900119	positive regulation of execution phase of apoptosis	4	13	0.0153	FAP,PTGIS,RPS3,BAX
GO:0008283	cell population proliferation	37	676	0.0155	FAP,PDAP1,PRPF19,CSE1L,CD81,CDV3,IGFBP4,UCHL1,BAX,ITGA2,PA2G4,EEF2,MMP14,CSPG4,DAB2,PRKDC,NUDC,CD276,IMPDH2,CTNNB1,HMGB1,NRD1,MYH10,STAT1,IFI16,HDGF,NES,SRC,MAPRE1,PCNA,XRCC5,PRKAR1A,GSTP1,TGFBI,TXNRD1,APPL2,GNB1
GO:0030518	intracellular steroid hormone receptor signaling pathway	9	79	0.0155	DDX5,YWHAH,RBM14,CTNNB1,THRAP3,SRC,DDX17,RAN,SAFB
GO:0031100	animal organ regeneration	9	79	0.0155	RPL19,ATIC,SRSF1,CAD,TGFBR2,RAP1A,PRPS1,PCNA,GSTP1
GO:1903363	negative regulation of cellular protein catabolic process	9	79	0.0155	SDCBP,VPS35,CCAR2,ANXA2,RPL5,HSP90AB1,ALAD,PARK7,RPL23
GO:0052547	regulation of peptidase activity	26	420	0.0156	PEBP1,PDCD6,ARL6IP5,RPS3,APP,CD109,AIFM1,BAX,PSME3,PRDX3,KARS,CAV1,HMGB1,ANP32B,NRD1,IFI16,DHCR24,SRC,MTCH1,RECK,CD44,SERPINB2,SERPINE2,PARK7,PDCD5,SERPINB6
GO:0006006	glucose metabolic process	11	113	0.0158	SLC25A1,SLC25A11,TPI1,ENO1,CPT1A,PFKL,GPD2,FBN1,MDH2,PGM1,H6PD
GO:0022406	membrane docking	14	168	0.0158	VAMP3,CAV2,SNX3,EXOC2,TUBA4A,ESYT2,ICAM1,RAB7A,EZR,STX7,STX12,MAPRE1,SCFD2,CKAP5
GO:0046822	regulation of nucleocytoplasmic transport	11	113	0.0158	TRIM28,IPO5,CPSF6,TMEM173,ANP32B,TPR,DHX9,BAG3,HSP90AB1,RAB23,PARK7
GO:0051972	regulation of telomerase activity	7	49	0.0158	HNRNPD,CTNNB1,HNRNPA2B1,HSP90AB1,SRC,XRCC5,PTGES3
GO:1902115	regulation of organelle assembly	14	168	0.0158	SDCBP,RAB5A,HNRNPU,NPM1,RBM14,MAP4,EZR,TPR,SRC,HSPA1B,NUMA1,SEPT9,VDAC3,SEC22B
GO:0045185	maintenance of protein location	10	96	0.0159	HNRNPU,SCIN,TWF2,TLN1,FBN1,CAV1,EZR,SUN2,PARK7,FLNB
GO:0009896	positive regulation of catabolic process	25	399	0.0161	DCN,SPTLC1,CD81,RAB7A,CPT1A,GJA1,APP,BAX,VPS35,PABPC1,HNRNPD,DAB2,GBA,PTTG1IP,CAV1,HMGB1,NRD1,EZR,GNAI3,HNRNPR,SNX9,KHSRP,CUL4B,PARK7,SEC22B
GO:2001020	regulation of response to DNA damage stimulus	15	188	0.0161	DDX5,TRIM28,RPS3,CCAR2,UBE2N,PTTG1IP,HMGB1,PARP1,DHX9,HNRNPK,PCNA,TP53BP1,CD44,BCLAF1,TPT1
GO:0006873	cellular ion homeostasis	33	584	0.0165	WFS1,RMDN3,HEXB,ATP5B,ATP6V0A1,RAB7A,TCIRG1,SOD1,ATP6V1A,GJA1,THY1,APP,NPTN,ATP6V0D1,BAX,CKB,LETM1,CYBRD1,CAV1,CAMK2D,HMGB1,CACNA2D1,ATP2B4,ATP6V1H,SLC39A14,TGM2,GSTO1,FTL,PRNP,ERO1L,ATP2A2,TPT1,GNB1
GO:0045937	positive regulation of phosphate metabolic process	52	1052	0.0165	STK10,CAV2,ENO1,SDCBP,SPAG9,CD81,ICAM1,NRP1,PRKAR2A,IGFBP4,SOD1,ARL6IP5,RPS3,LAMTOR1,APP,NPTN,ITGA2,CSPG4,DAB2,GBA,UBE2N,KARS,FBN1,CAV1,CTNNB1,HMGB1,ANXA2,ACSL3,ATP2B4,TGFBR2,XRCC6,NENF,FAM129A,LAMTOR2,RAP1A,HSP90AB1,ENG,SRC,FABP3,FLOT1,STK24,PRNP,XRCC5,SNX9,PRKAR1A,PSAP,CD44,EIF4G1,PARK7,TNKS1BP1,PHB2,PTGES3
GO:0048468	cell development	69	1493	0.0165	VAMP3,DLD,MYH9,OGDH,CAV2,RAB35,GSTM3,LAMC1,ARL3,HEXB,GPC1,ICAM1,PDCD6,NRP1,SOD1,GJA1,HNRNPU,THY1,UCHL1,APP,BAX,MAP1B,FASN,CTNNA1,ALCAM,KIF5B,TMOD3,DPYSL2,NUP93,PRKDC,FLNC,CTHRC1,PARVA,RTN4,SGCD,CTNNB1,HMGB1,ANXA2,TPM1,TGFBR2,MAP4,MYH10,EZR,PHGDH,RAP1A,HSP90AB1,PABPC4,ENG,SRC,MTCH1,FLOT1,STK24,CD9,PRKAR1A,CNP,ACTN1,ITGB1,TMEM106B,SH3KBP1,GSTP1,CUL4B,TRIOBP,STMN1,FLNB,CFL1,ATP2A2,VIM,SEPT2,PDLIM5
GO:0051973	positive regulation of telomerase activity	6	36	0.0165	HNRNPD,CTNNB1,HNRNPA2B1,HSP90AB1,XRCC5,PTGES3
GO:0016482	cytosolic transport	12	132	0.0166	VAMP3,SPAG9,RAB7A,RAB5A,VPS35,KIF5B,EEA1,EHD3,LAMP1,AP2A1,VPS26A,RAB9A
GO:0031032	actomyosin structure organization	10	97	0.0168	MYH9,ITGB5,TMOD3,TPM1,MYH10,CDC42BPB,CNN3,SRC,PRKAR1A,ITGB1
GO:0006730	one-carbon metabolic process	5	24	0.0169	MTHFD1,AHCY,MAT2B,SHMT2,MTHFD1L
GO:1903203	regulation of oxidative stress-induced neuron death	5	24	0.0169	NONO,APP,CTNNB1,PARP1,PARK7
GO:1903427	negative regulation of reactive oxygen species biosynthetic process	5	24	0.0169	PTGIS,CAV1,ATP2B4,KHSRP,PARK7
GO:0048511	rhythmic process	18	250	0.017	AHCY,HNRNPL,DDX5,CPT1A,NONO,HNRNPU,CCAR2,HNRNPD,PRKDC,IMPDH2,CBX3,THRAP3,SFPQ,DHX9,ASS1,SRC,HNRNPR,PCNA
GO:0009119	ribonucleoside metabolic process	10	98	0.0179	AHCY,CAD,ADK,IMPDH2,OPA1,GNAI3,CMPK1,AK3,RAB23,RAN
GO:0050801	ion homeostasis	38	708	0.0179	DCN,WFS1,RMDN3,HEXB,ATP5B,ATP6V0A1,RAB7A,TCIRG1,SOD1,ATP6V1A,GJA1,THY1,APP,NPTN,ATP6V0D1,BAX,CKB,LETM1,CYBRD1,CAV1,CAMK2D,HMGB1,CACNA2D1,ATP2B4,ATP6V1H,SLC39A14,TGM2,PARP1,GSTO1,SRC,FABP3,FTL,PRNP,FHL1,ERO1L,ATP2A2,TPT1,GNB1
GO:0000387	spliceosomal snRNP assembly	6	37	0.0183	SNRPD3,PRPF19,PRPF6,SNRPF,SNRPD2,STRAP
GO:0070935	3'-UTR-mediated mRNA stabilization	4	14	0.0183	YBX3,HNRNPA0,ELAVL1,HNRNPC
GO:0090068	positive regulation of cell cycle process	19	273	0.0183	FAP,APEX1,HNRNPU,RANBP2,APP,BAX,NPM1,TMOD3,SFPQ,TPR,PCNA,NUMA1,CUL4B,EIF4G1,NSFL1C,RPL23,H2AFY,TNKS1BP1,PHB2
GO:0006090	pyruvate metabolic process	8	66	0.0186	DLD,OGDH,TPI1,ENO1,PFKL,ME1,PGM1,LDHB
GO:0019674	NAD metabolic process	8	66	0.0186	OGDH,TPI1,ENO1,PTGIS,PFKL,GPD2,MDH2,LDHB
GO:0071478	cellular response to radiation	13	153	0.0186	EIF2S1,BAX,NPM1,XRCC6,PARP1,IFI16,PCNA,TP53BP1,XRCC5,CUL4B,TNKS1BP1,RUVBL2,GNB1
GO:1901565	organonitrogen compound catabolic process	48	958	0.0186	DCN,HSD17B10,FAP,CTSZ,AHCY,PLA2G15,WFS1,PRPF19,CTSD,GNS,HEXB,PSMB1,BLVRB,GPC1,ARSB,RAB7A,TCIRG1,HEXA,CTSK,GLUD1,RANBP2,UCHL1,TPP1,ANPEP,GLB1,CSPG4,GBA,TRIM25,MCCC2,CTSB,ANXA2,AP2A1,COMT,BUB3,CTSA,HMGCL,NAGA,HM13,CUL4B,BLVRA,TST,ALDH7A1,PCYOX1,CD44,IVD,NSFL1C,PSMD9,ALDH6A1
GO:1901570	fatty acid derivative biosynthetic process	9	82	0.0186	SLC25A1,PTGIS,HSD17B12,FASN,ACSL3,PTGS1,HMGCL,AKR1C3,PTGES3
GO:0071824	protein-DNA complex subunit organization	18	253	0.0188	SUPT16H,SMARCC2,NPM1,HIST1H1E,HP1BP3,RUVBL1,HIST1H1B,ANP32B,PARP1,HIST1H2BL,NAP1L4,CUL4B,HIST2H3A,HMGA1,RPL23,H2AFY,NAP1L1,HIST1H4A
GO:0010038	response to metal ion	22	339	0.0191	CAT,FUS,EIF2S1,ICAM1,PDCD6,SOD1,APP,HNRNPD,CYBRD1,CAV1,CAMK2D,CYB5A,PARP1,CACYBP,ASS1,PCNA,PRNP,AKR1C3,ALAD,ANXA11,PARK7,SLC25A24
GO:0006929	substrate-dependent cell migration	5	25	0.0192	SDCBP,ATP5B,NRP1,ITGA2,MYH10
GO:0097305	response to alcohol	17	233	0.0193	CAT,CAD,ICAM1,SOD1,AIFM1,CTNNA1,GLB1,EEF2,HNRNPD,TUFM,CTNNB1,TGFBR2,PARP1,AKR1C3,GSTP1,ALAD,GNB1
GO:2001251	negative regulation of chromosome organization	11	117	0.0193	HNRNPU,HNRNPA1,PARP1,TPR,BUB3,SRC,XRCC5,ZNF207,HMGA1,H2AFY,HNRNPC
GO:0019318	hexose metabolic process	13	154	0.0194	SLC25A1,SLC25A11,TPI1,ENO1,CPT1A,PFKL,GLB1,GPD2,FBN1,MDH2,PGM1,MAN2B1,H6PD
GO:0001957	intramembranous ossification	3	6	0.0196	MMP2,COL1A1,CTSK
GO:0006189	'de novo' IMP biosynthetic process	3	6	0.0196	ATIC,GART,PAICS
GO:0052405	negative regulation by host of symbiont molecular function	3	6	0.0196	ANXA2,SUGT1,RAB9A
GO:1902177	positive regulation of oxidative stress-induced intrinsic apoptotic signaling pathway	3	6	0.0196	SOD1,SFPQ,PARK7
GO:0006892	post-Golgi vesicle-mediated transport	9	83	0.0197	VAMP3,EXOC2,ARL3,SCAMP3,EHD3,LAMP1,AP2A1,MYO1B,RAB34
GO:0016477	cell migration	42	812	0.0197	FAP,MYH9,OGDH,COL1A1,LGALS3,LAMC1,SDCBP,HEXB,ATP5B,GPC1,ICAM1,ARSB,NRP1,PXN,GJA1,BAX,ITGA2,MAP1B,COL1A2,MMP14,NUP93,CSPG4,CTHRC1,PARVA,RTN4,CAV1,CTNNB1,HMGB1,NRD1,MYH10,CDC42BPB,ENG,SRC,SLC3A2,EMILIN1,AIMP1,ITGB1,SH3KBP1,SUN2,CD44,PPIA,CFL1
GO:0043170	macromolecule metabolic process	274	7453	0.0197	DCN,RCN1,HSD17B10,STK10,FAP,DLD,SF3A1,SNRPD3,MYH9,EIF3D,SUPT16H,PYGL,APEX1,PYGB,CTSZ,MMP2,HNRNPL,OGDH,RPL19,DDX5,WFS1,PRPF19,YBX3,SRSF9,RPS12,SNX3,LOX,ENO1,SARS,CTSD,CAT,RALY,UBA2,TRIM28,RBM39,FUS,LGALS3,EIF2S1,GNS,LAMC1,IGF2BP3,SRSF1,PEBP1,HEXB,AARS,RBM25,SPAG9,PSMB1,CD81,GPC1,NOP58,COPS4,CAD,ARSB,PDCD6,RAB7A,NRP1,TCIRG1,HNRNPH3,PRPF6,CPSF6,SNRPF,SMARCC2,HEXA,MFGE8,IGFBP4,CTSK,RAB5A,NONO,RPS3,PL…
GO:0055082	cellular chemical homeostasis	36	665	0.0197	WFS1,RMDN3,HEXB,ATP5B,ATP6V0A1,ICAM1,RAB7A,TCIRG1,SOD1,ATP6V1A,GJA1,THY1,APP,NPTN,ATP6V0D1,BAX,CKB,LETM1,CYBRD1,CAV1,CAMK2D,HMGB1,CACNA2D1,ATP2B4,ATP6V1H,SLC39A14,OPA1,TGM2,RAP1A,GSTO1,FTL,PRNP,ERO1L,ATP2A2,TPT1,GNB1
GO:0001937	negative regulation of endothelial cell proliferation	6	38	0.02	CAV2,GJA1,CAV1,STAT1,ENG,AIMP1
GO:0008347	glial cell migration	6	38	0.02	HEXB,MMP14,CSPG4,RTN4,CTNNB1,SUN2
GO:0030003	cellular cation homeostasis	32	570	0.02	WFS1,RMDN3,HEXB,ATP5B,ATP6V0A1,RAB7A,TCIRG1,SOD1,ATP6V1A,GJA1,THY1,APP,NPTN,ATP6V0D1,BAX,LETM1,CYBRD1,CAV1,CAMK2D,HMGB1,CACNA2D1,ATP2B4,ATP6V1H,SLC39A14,TGM2,GSTO1,FTL,PRNP,ERO1L,ATP2A2,TPT1,GNB1
GO:0032205	negative regulation of telomere maintenance	6	38	0.02	HNRNPU,HNRNPA1,PARP1,SRC,XRCC5,HNRNPC
GO:0048641	regulation of skeletal muscle tissue development	7	52	0.02	DDX5,YBX3,GPC1,CTNNB1,FLOT1,DDX17,NACA
GO:0051187	cofactor catabolic process	7	52	0.02	AHCY,CAT,BLVRB,PRDX3,PRDX2,PRDX6,BLVRA
GO:0000723	telomere maintenance	10	101	0.0209	APEX1,PRKDC,XRCC6,PARP1,HSP90AB1,PCNA,XRCC5,TNKS1BP1,HIST1H4A,PTGES3
GO:0006323	DNA packaging	15	195	0.0209	AIFM1,NPM1,HIST1H1E,HP1BP3,RUVBL1,HIST1H1B,HMGB1,ANP32B,HIST1H2BL,NAP1L4,HIST2H3A,HMGA1,H2AFY,NAP1L1,HIST1H4A
GO:0006334	nucleosome assembly	12	137	0.0209	NPM1,HIST1H1E,HP1BP3,RUVBL1,HIST1H1B,ANP32B,HIST1H2BL,NAP1L4,HIST2H3A,H2AFY,NAP1L1,HIST1H4A
GO:0006606	protein import into nucleus	10	101	0.0209	IPO5,CSE1L,RANBP2,PTTG1IP,TPR,KPNA6,AKR1C3,RPL23,PHB2,RAN
GO:0009267	cellular response to starvation	12	137	0.0209	HNRNPL,EIF2S1,SLC38A2,TBL2,GBA,CAV1,HNRNPA1,COMT,IFI16,RRAGC,STK24,AKR1C3
GO:0043244	regulation of protein complex disassembly	10	101	0.0209	DSTN,CAPG,SCIN,TWF2,TMOD3,GBA,NES,LIMA1,TRIOBP,CFL1
GO:0070252	actin-mediated cell contraction	9	84	0.0209	GJA1,PARVA,CAMK2D,CACNA2D1,TPM1,TPM3,TPM2,VIM,MYL6
GO:0090288	negative regulation of cellular response to growth factor stimulus	12	137	0.0209	DCN,CAV2,GPC1,PDCD6,CD109,FBN1,CAV1,TGFBR2,HTRA1,ENG,EMILIN1,STRAP
GO:1902600	proton transmembrane transport	12	137	0.0209	ATP6V1E1,ATP5B,ATP6V0A1,TCIRG1,ATP6V1A,ATP6V1B2,ATP6V0D1,ATP5L,LETM1,CYB5A,ATP6V1H,ATP6V1C1
GO:0001837	epithelial to mesenchymal transition	8	68	0.021	DDX5,TRIM28,PDCD6,RTN4,CTNNB1,S100A4,ENG,DDX17
GO:0006970	response to osmotic stress	8	68	0.021	YBX3,BAX,ITGA2,XRCC6,MYLK,HSP90AB1,XRCC5,SERPINB6
GO:1902652	secondary alcohol metabolic process	11	119	0.021	ACO2,CAT,APP,ACAA2,CYB5R3,NSDHL,DHCR24,HDLBP,LSS,IDH1,NPC2
GO:0006999	nuclear pore organization	4	15	0.0213	NUP93,RTN4,TPR,TMEM33
GO:0032508	DNA duplex unwinding	7	53	0.0213	RUVBL1,XRCC6,DHX9,XRCC5,G3BP1,HMGA1,RUVBL2
GO:0033539	fatty acid beta-oxidation using acyl-CoA dehydrogenase	4	15	0.0213	ETFB,IVD,ACADVL,ETFA
GO:0044275	cellular carbohydrate catabolic process	5	26	0.0213	PYGL,PYGB,TPI1,GPD2,PGM1
GO:0045739	positive regulation of DNA repair	7	53	0.0213	TRIM28,RPS3,UBE2N,HMGB1,PARP1,DHX9,PCNA
GO:0051707	response to other organism	56	1173	0.0213	DCN,VAMP3,SNX3,ENO1,HSPB1,TRIM28,LGALS3,ICAM1,NONO,GJA1,APP,ADH5,PRDX3,KIF5B,RBM14,PRKDC,HNRNPA0,TRIM25,TMEM173,SHMT2,CAV1,CAMK2D,HMGB1,SFPQ,XRCC6,MYO1C,MATR3,STAT1,COMT,DHX9,IFI16,SYNCRIP,GNG12,ASS1,SRC,HLA-C,XRCC5,CNP,AIMP1,MGST1,HLA-A,DDX17,GSTP1,ALAD,CD44,HMGA1,ILF3,STMN1,FLNB,RPL30,CFL1,PLSCR3,ATP2A2,VIM,NPC2,TPT1
GO:0071360	cellular response to exogenous dsRNA	4	15	0.0213	TMEM173,CAV1,DHX9,FLOT1
GO:0002573	myeloid leukocyte differentiation	10	102	0.0216	MYH9,APP,CD109,FASN,CTNNB1,ANXA2,TGFBR2,PARP1,IFI16,SRC
GO:0007566	embryo implantation	6	39	0.0216	MMP2,PTGIS,TRIM28,SOD1,TGFBR2,RECK
GO:0010712	regulation of collagen metabolic process	6	39	0.0216	FAP,ITGA2,RAP1A,ENG,ITGB1,VIM
GO:0032091	negative regulation of protein binding	10	102	0.0216	CTSZ,EIF2S1,SPAG9,BAX,DAB2,CAV1,NES,STMN1,PARK7,RUVBL2
GO:0071466	cellular response to xenobiotic stimulus	13	157	0.0216	AKR7A2,GSTM3,ICAM1,PTGS1,PHGDH,GSTO1,HSP90AB1,ASS1,MGST1,GSTP1,CRYZ,EPHX1,PTGES3
GO:0016051	carbohydrate biosynthetic process	11	120	0.0217	SLC25A1,SLC25A11,TPI1,ENO1,GPD2,MDH2,UGP2,PGM1,TKT,IMPA1,GBE1
GO:0030155	regulation of cell adhesion	34	623	0.0217	COL1A1,LGALS3,ATP5B,ICAM1,NRP1,HSD17B12,RPS3,THY1,ITGA2,PIEZO1,MMP14,CD276,CAV1,HMGB1,TPM1,TGFBR2,TGM2,S100A10,ASS1,ENG,SRC,FLOT1,PRNP,EMILIN1,CD9,PRKAR1A,FLOT2,HLA-A,FBLN2,TRIOBP,CD44,SERPINE2,TGFBI,LPXN
GO:0048284	organelle fusion	11	120	0.0217	VAMP3,CAV2,RAB7A,BAX,EEA1,OPA1,STX7,GNAI3,STX12,RAB34,SEC22B
GO:0048588	developmental cell growth	9	85	0.0217	NRP1,APP,MAP1B,ALCAM,CTNNB1,TGFBR2,HSP90AB1,ITGB1,PDLIM5
GO:0042325	regulation of phosphorylation	67	1465	0.022	DCN,STK10,CAV2,HSPB1,SDCBP,IPO5,SPAG9,CD81,ICAM1,NRP1,PRKAR2A,IGFBP4,SOD1,ARL6IP5,RPS3,LAMTOR1,HNRNPU,THY1,UCHL1,APP,CD109,NPTN,BAX,NPM1,PRDX3,CSPG4,DAB2,PRKDC,GBA,UBE2N,KARS,FBN1,SHMT2,CAV1,CTNNB1,HMGB1,ANXA2,WARS,ATP2B4,TGFBR2,XRCC6,NENF,EZR,FAM129A,LAMTOR2,RAP1A,HSP90AB1,ENG,SRC,EIF6,FLOT1,STK24,PRNP,EMILIN1,XRCC5,SNX9,PRKAR1A,PSAP,GSTP1,STRAP,CD44,EIF4G1,PARK7,H2AFY,TNKS1BP1,PHB2,PTGES3
GO:0034308	primary alcohol metabolic process	8	69	0.0221	AKR7A2,RETSAT,ADH5,GPD2,ALDH3A2,ALDH1B1,AKR1C3,PARK7
GO:0045089	positive regulation of innate immune response	18	259	0.0221	MMP2,NONO,RBM14,PRKDC,UBE2N,TMEM173,LAMP1,CAV1,HMGB1,SFPQ,XRCC6,MATR3,DHX9,IFI16,SRC,HSPA1B,FLOT1,XRCC5
GO:0019882	antigen processing and presentation	13	158	0.0223	VAMP3,RAB35,CTSD,CANX,ICAM1,RAB7A,ITGB5,PDIA3,AP2A1,HLA-C,HLA-A,RAB34,SEC22B
GO:0007167	enzyme linked receptor protein signaling pathway	37	698	0.0227	ATP6V1D,MMP2,CAV2,DDX5,COL1A1,HSPB1,ATP6V1E1,SDCBP,ATP6V0A1,PDCD6,NRP1,TCIRG1,PXN,CNPY2,ATP6V1A,ATP6V1B2,ATP6V0D1,ITGB5,COL1A2,NUP93,RBM14,CSPG4,HNRNPM,HNRNPA1,HNRNPH1,TGFBR2,AP2A1,ATP6V1H,MYO1C,PARP1,ENG,SRC,ATP6V1C1,FKBP1A,HNRNPF,STMN1,VIM
GO:0010952	positive regulation of peptidase activity	14	178	0.0228	PDCD6,ARL6IP5,RPS3,APP,AIFM1,BAX,PSME3,KARS,CAV1,HMGB1,ANP32B,IFI16,MTCH1,PDCD5
GO:0032210	regulation of telomere maintenance via telomerase	7	54	0.0228	CCT6A,HNRNPU,HNRNPA1,CTNNB1,SRC,XRCC5,HNRNPC
GO:0003158	endothelium development	9	86	0.023	GSTM3,ICAM1,NRP1,GJA1,FASN,CTNNB1,EZR,RAP1A,ENG
GO:0032501	multicellular organismal process	242	6507	0.023	RALA,DCN,FAP,DLD,MYH9,ACO2,MTHFD1,CTSZ,MYL12A,MMP2,TBCB,OGDH,CAV2,RPL19,DDX5,COL1A1,WFS1,PRPF19,YBX3,TPI1,RAB35,SNX3,LOX,ATIC,CAT,PTGIS,YWHAH,TRIM28,GSTM3,SLC38A2,SRSF1,ARL3,HEXB,AARS,SPAG9,ATP5B,TMED2,NAPA,GPC1,CAD,ICAM1,SCARB2,ARSB,PDCD6,RAB7A,ZFR,NRP1,PRKAR2A,SMARCC2,PXN,MFGE8,IGFBP4,SH3GL1,SOD1,CTSK,KIAA1715,RAB5A,MYL9,GJA1,HNRNPU,THY1,UCHL1,APP,CD109,AIFM1,NPTN,ATP6V0D1,BAX,ITGB5,ADH5,ANXA5,…
GO:0045862	positive regulation of proteolysis	22	347	0.023	MYH9,ENO1,PDCD6,ARL6IP5,RPS3,APP,AIFM1,BAX,PSME3,MMP14,DAB2,GBA,KARS,CAV1,HMGB1,ANP32B,NRD1,IFI16,SRC,MTCH1,SNX9,PDCD5
GO:0009607	response to biotic stimulus	57	1206	0.0231	DCN,VAMP3,WFS1,SNX3,ENO1,HSPB1,TRIM28,LGALS3,ICAM1,NONO,GJA1,APP,ADH5,PRDX3,KIF5B,RBM14,PRKDC,HNRNPA0,TRIM25,TMEM173,SHMT2,CAV1,CAMK2D,HMGB1,SFPQ,XRCC6,MYO1C,MATR3,STAT1,COMT,DHX9,IFI16,SYNCRIP,GNG12,ASS1,SRC,HLA-C,XRCC5,CNP,AIMP1,MGST1,HLA-A,DDX17,GSTP1,ALAD,CD44,HMGA1,ILF3,STMN1,FLNB,RPL30,CFL1,PLSCR3,ATP2A2,VIM,NPC2,TPT1
GO:0050776	regulation of immune response	44	873	0.0231	MMP2,COL1A1,LGALS3,CD81,ICAM1,NONO,RPS3,THY1,APP,BAX,COL1A2,RBM14,PRKDC,UBE2N,CD276,KARS,TMEM173,LAMP1,CAV1,HMGB1,SFPQ,XRCC6,MYO1C,MATR3,STAT1,EZR,DHX9,STX7,IFI16,RAP1A,HSP90AB1,SRC,HSPA1B,HLA-C,FLOT1,PRNP,TP53BP1,XRCC5,CD59,ITGB1,HLA-A,FKBP1A,PARK7,LPXN
GO:1902531	regulation of intracellular signal transduction	78	1764	0.0231	DCN,SUPT16H,CAV2,DDX5,WFS1,YBX3,ENO1,CAT,HSPB1,SDCBP,SPAG9,CD81,ICAM1,PDCD6,NRP1,IGFBP4,SOD1,ARL6IP5,NONO,RPS3,LAMTOR1,UCHL1,APP,NPTN,BAX,CCAR2,CSPG4,GBA,UACA,UBE2N,TRIM25,KARS,P4HB,PTTG1IP,RTN4,CAV1,CAMK2D,CTNNB1,HMGB1,SFPQ,ATP2B4,STAT1,OPA1,TGM2,PARP1,NENF,EZR,LAMTOR2,S100A4,RAP1A,GSTO1,RPL5,HSP90AB1,VDAC2,RRAGC,ENG,SRC,HSPA1B,HNRNPK,FLOT1,STK24,PRNP,EMILIN1,AKR1C3,PSAP,ITGB1,GSTP1,FKBP1A,AKAP1…
GO:0071560	cellular response to transforming growth factor beta stimulus	12	140	0.0232	COL1A1,PXN,ITGB5,COL1A2,FBN1,CAV1,TGFBR2,PARP1,ENG,SRC,PDCD5,SNRNP70
GO:0007044	cell-substrate junction assembly	6	40	0.0235	LAMC1,THY1,ITGA2,TLN1,PLEC,ACTN1
GO:0009069	serine family amino acid metabolic process	6	40	0.0235	MTHFD1,AHCY,SARS,SHMT2,PHGDH,GART
GO:0019538	protein metabolic process	164	4194	0.0235	DCN,RCN1,STK10,FAP,DLD,SNRPD3,MYH9,EIF3D,CTSZ,MMP2,OGDH,RPL19,WFS1,PRPF19,RPS12,SNX3,LOX,SARS,CTSD,CAT,UBA2,TRIM28,EIF2S1,LAMC1,IGF2BP3,PEBP1,HEXB,AARS,SPAG9,PSMB1,GPC1,COPS4,CAD,ARSB,PDCD6,RAB7A,NRP1,TCIRG1,HEXA,MFGE8,IGFBP4,CTSK,RAB5A,RPS3,PLOD2,RANBP2,THY1,UCHL1,APP,EIF5B,PSME3,ADH5,PRDX3,TPP1,TMX3,ANPEP,PDIA3,HIST1H1E,RPL13,EEF2,MMP14,RPL38,RBM14,CSPG4,PABPC1,PRKDC,UBE2N,FKBP10,RUVBL1,RPLP2,T…
GO:0043574	peroxisomal transport	8	70	0.0235	ECH1,CAT,ACAA1,ABCD3,HMGCL,IDH1,HSD17B4,GSTK1
GO:0046128	purine ribonucleoside metabolic process	8	70	0.0235	AHCY,ADK,IMPDH2,OPA1,GNAI3,AK3,RAB23,RAN
GO:0046849	bone remodeling	6	40	0.0235	RAB7A,CTSK,TPP1,CTHRC1,CTNNB1,SRC
GO:0052548	regulation of endopeptidase activity	24	393	0.0235	PEBP1,PDCD6,ARL6IP5,RPS3,APP,CD109,AIFM1,BAX,PSME3,PRDX3,HMGB1,ANP32B,NRD1,IFI16,DHCR24,SRC,MTCH1,RECK,CD44,SERPINB2,SERPINE2,PARK7,PDCD5,SERPINB6
GO:0006664	glycolipid metabolic process	10	104	0.0237	HEXB,HEXA,BAX,GLB1,GBA,KDELC2,CTSA,ASAH1,PSAP,NAGA
GO:0045861	negative regulation of proteolysis	22	349	0.024	CTSZ,SDCBP,PEBP1,APP,CD109,PRDX3,CCAR2,IFI16,RPL5,DHCR24,HSP90AB1,SRC,RECK,PRNP,CD59,ALAD,CD44,SERPINB2,SERPINE2,PARK7,RPL23,SERPINB6
GO:0090092	regulation of transmembrane receptor protein serine/threonine kinase signaling pathway	16	220	0.024	CAV2,SDCBP,CD109,NUP93,DAB2,FBN1,CAV1,TGFBR2,PARP1,HTRA1,HSP90AB1,ENG,EMILIN1,NUMA1,FKBP1A,STRAP
GO:0009410	response to xenobiotic stimulus	18	262	0.0241	AKR7A2,GSTM3,CAD,ICAM1,SOD1,GBA,PTGS1,PHGDH,GSTO1,HSP90AB1,ASS1,PCNA,MGST1,GSTP1,EFTUD2,CRYZ,EPHX1,PTGES3
GO:0031334	positive regulation of protein complex assembly	17	241	0.0241	ICAM1,RPS3,BAX,SCIN,PIEZO1,CTNNB1,WARS,MYO1C,PARP1,SRC,MAPRE1,HSPA1B,SNX9,NUMA1,CUL4B,EIF4G1,BCLAF1
GO:1902905	positive regulation of supramolecular fiber organization	14	180	0.0243	DSTN,ICAM1,NRP1,PXN,RPS3,APP,SCIN,TPM1,MYO1C,S100A10,MAPRE1,HSPA1B,NUMA1,CFL1
GO:1903209	positive regulation of oxidative stress-induced cell death	4	16	0.0244	SOD1,APP,SFPQ,PARK7
GO:0007049	cell cycle	59	1263	0.0245	RALA,STK10,FAP,MYH9,RAB35,TUBA4A,ARL8B,ARL3,SEPT11,RPS3,LAMTOR1,HNRNPU,RANBP2,BAX,PSME3,NPM1,PA2G4,CCAR2,PRKDC,RUVBL1,NUDC,EML4,CTNNB1,MAP4,MYH10,EZR,TPR,NES,LAMTOR2,BUB3,PHGDH,GNAI3,DHCR24,RRAGC,SRC,MAPRE1,SUGT1,PCNA,PRNP,SNX9,PRKAR1A,NUMA1,ZNF207,ITGB1,CUL4B,TRIOBP,SUN2,SEPT9,GSPT1,ANXA11,STMN1,NSFL1C,CFL1,CKAP5,TNKS1BP1,PHB2,RAN,APPL2,SEPT2
GO:0045935	positive regulation of nucleobase-containing compound metabolic process	78	1770	0.0245	DCN,SUPT16H,APEX1,DDX5,COL1A1,PRPF19,ENO1,YWHAH,TRIM28,FUS,SRSF1,HEXB,CD81,PRPF6,SMARCC2,CCT6A,RPS3,HNRNPU,APP,BAX,NPM1,PCBP1,RBM14,CTBP2,PABPC1,HNRNPD,DAB2,PRKDC,UBE2N,FUBP3,NCL,RUVBL1,KARS,TMEM173,HNRNPA1,PRDX6,CTNNB1,HMGB1,THRAP3,HNRNPA2B1,SFPQ,XRCC6,STAT1,PARP1,DHX9,CACYBP,IFI16,MYO6,RBMX,PDLIM1,HSP90AB1,YBX1,ENG,SRC,KPNA6,HNRNPR,HNRNPK,PCNA,EMILIN1,TP53BP1,XRCC5,ACTN1,DDX17,KHSRP,HMGA1,ILF3,…
GO:0000910	cytokinesis	8	71	0.0246	MYH9,RAB35,ARL3,MYH10,SNX9,ANXA11,STMN1,CFL1
GO:0006446	regulation of translational initiation	8	71	0.0246	HSPB1,EIF2S1,EIF5B,NPM1,EIF4A2,TPR,EIF4B,EIF4G1
GO:0007051	spindle organization	11	123	0.0246	MYH9,RPS3,RANBP2,MAP4,EZR,NUMA1,ZNF207,SUN2,STMN1,CKAP5,RAN
GO:0033875	ribonucleoside bisphosphate metabolic process	11	123	0.0246	DLD,SLC25A1,OGDH,HSD17B12,FASN,MCCC2,ACSL3,HMGCL,SUCLA2,ACSF2,HSD17B4
GO:0034032	purine nucleoside bisphosphate metabolic process	11	123	0.0246	DLD,SLC25A1,OGDH,HSD17B12,FASN,MCCC2,ACSL3,HMGCL,SUCLA2,ACSF2,HSD17B4
GO:0045446	endothelial cell differentiation	8	71	0.0246	GSTM3,ICAM1,NRP1,FASN,CTNNB1,EZR,RAP1A,ENG
GO:0071169	establishment of protein localization to chromatin	3	7	0.0246	HIST1H1B,H2AFY,RUVBL2
GO:1903608	protein localization to cytoplasmic stress granule	3	7	0.0246	DHX9,YBX1,SSB
GO:0033157	regulation of intracellular protein transport	15	201	0.0248	TRIM28,IPO5,STOM,KIF5B,TMEM173,ANP32B,MYO1C,TPR,BAG3,HSP90AB1,PRNP,NUCB1,RAB23,PARK7,PDCD5
GO:0060249	anatomical structure homeostasis	19	285	0.0249	APEX1,RAB7A,SOD1,CTSK,BAX,TPP1,PRKDC,CTNNB1,XRCC6,FH,PARP1,HSP90AB1,SRC,PCNA,XRCC5,STRAP,TNKS1BP1,HIST1H4A,PTGES3
GO:0042398	cellular modified amino acid biosynthetic process	6	41	0.0252	MTHFD1,ATIC,PLOD2,GART,ALDH7A1,MTHFD1L
GO:0061041	regulation of wound healing	11	124	0.0257	FAP,GJA1,CD109,CAV1,HMGB1,ANXA2,TGFBR2,MYLK,CD9,SERPINB2,SERPINE2
GO:0006665	sphingolipid metabolic process	12	143	0.0259	PLA2G15,HEXB,SPTLC1,HEXA,BAX,GLB1,GBA,ALDH3A2,CTSA,ASAH1,PSAP,NAGA
GO:0036296	response to increased oxygen levels	5	28	0.0259	COL1A1,CAT,ATP6V1A,ATP6V0D1,CAV1
GO:0046686	response to cadmium ion	7	56	0.0259	CAT,SOD1,CYB5A,PCNA,PRNP,AKR1C3,ALAD
GO:0051146	striated muscle cell differentiation	14	182	0.0259	MYH9,CAV2,SPAG9,HNRNPU,UCHL1,TMOD3,FLNC,TPM1,MYOF,MYH10,CACYBP,PRKAR1A,ITGB1,PDLIM5
GO:0071353	cellular response to interleukin-4	5	28	0.0259	FASN,IMPDH2,RPL3,HSP90AB1,ALAD
GO:2001244	positive regulation of intrinsic apoptotic signaling pathway	7	56	0.0259	SOD1,RPS3,BAX,CAV1,SFPQ,PARK7,BCLAF1
GO:1902532	negative regulation of intracellular signal transduction	29	514	0.0261	DCN,WFS1,YBX3,ENO1,HSPB1,PDCD6,NONO,UCHL1,CCAR2,GBA,PTTG1IP,CAV1,ATP2B4,STAT1,OPA1,EZR,GSTO1,VDAC2,SRC,PRNP,EMILIN1,ITGB1,GSTP1,CD44,STMN1,SERPINE2,PARK7,SOD2,TPT1
GO:0045597	positive regulation of cell differentiation	45	908	0.0265	COL1A1,PRPF19,SNX3,SDCBP,SPAG9,GPC1,SCARB2,ARSB,NRP1,GJA1,HNRNPU,APP,NPTN,MAP1B,SCIN,PA2G4,TWF2,CTNNA1,MMP14,DAB2,CTHRC1,RTN4,CAPRIN1,CTNNB1,HMGB1,TGFBR2,AP2A1,STAT1,OPA1,PARP1,S100A10,RAP1A,HSP90AB1,ENG,HSPA1B,FLOT1,XRCC5,NUMA1,TMEM106B,TRIOBP,SERPINE2,EIF4G1,H2AFY,SOD2,CRABP2
GO:1902533	positive regulation of intracellular signal transduction	47	959	0.0265	DCN,CAV2,DDX5,CAT,SDCBP,SPAG9,CD81,ICAM1,NRP1,IGFBP4,SOD1,ARL6IP5,RPS3,LAMTOR1,APP,NPTN,BAX,CSPG4,UBE2N,TRIM25,KARS,RTN4,CAV1,CTNNB1,HMGB1,SFPQ,TGM2,NENF,LAMTOR2,S100A4,RAP1A,GSTO1,HSP90AB1,RRAGC,ENG,SRC,HSPA1B,STK24,AKR1C3,PSAP,ITGB1,AKAP12,CD44,PARK7,RPL23,BCLAF1,PHB2
GO:0030099	myeloid cell differentiation	15	203	0.0266	MYH9,APP,CD109,PRDX3,FASN,TMOD3,CTNNB1,ANXA2,TGFBR2,PARP1,IFI16,PABPC4,SRC,ACTN1,RPS14
GO:0010564	regulation of cell cycle process	36	684	0.0267	FAP,APEX1,CAV2,TUBA4A,HNRNPU,RANBP2,APP,BAX,PSME3,NPM1,TMOD3,RBM14,PRKDC,CBX3,CTNNB1,SFPQ,ATP2B4,TPR,BUB3,HSP90AB1,MAPRE1,HSPA1B,PCNA,PRKAR1A,NUMA1,FHL1,ZNF207,CUL4B,EIF4G1,NSFL1C,RPL23,H2AFY,CKAP5,TNKS1BP1,PHB2,KANK2
GO:0045931	positive regulation of mitotic cell cycle	12	144	0.0271	APEX1,HNRNPU,RANBP2,APP,TMOD3,TPR,NUMA1,CUL4B,EIF4G1,NSFL1C,H2AFY,PHB2
GO:0035690	cellular response to drug	20	310	0.0272	APEX1,CAD,ICAM1,SOD1,RPS3,AIFM1,CTNNA1,HNRNPD,HNRNPA1,CTNNB1,OPA1,RAP1A,HSP90AB1,ASS1,SRC,PCNA,PRNP,EFTUD2,PARK7,GNB1
GO:0051348	negative regulation of transferase activity	20	310	0.0272	DCN,HSPB1,IPO5,PRKAR2A,HNRNPU,THY1,UCHL1,NPM1,PRDX3,GBA,EIF4A2,CAV1,WARS,RPL5,SRC,PRKAR1A,GSTP1,PARK7,RPL23,H2AFY
GO:0062012	regulation of small molecule metabolic process	21	332	0.0272	ENO1,CPT1A,IGFBP4,SOD1,FASN,SHMT2,CAV1,HMGB1,ATP2B4,AP2A1,COMT,PARP1,ME1,SRC,FABP3,EIF6,AKR1C3,LSS,PARK7,ACADVL,RAN
GO:0042307	positive regulation of protein import into nucleus	6	42	0.0274	TRIM28,IPO5,TMEM173,TPR,BAG3,HSP90AB1
GO:0016137	glycoside metabolic process	4	17	0.028	AKR7A2,GBA,AKR1C3,NAGA
GO:0032930	positive regulation of superoxide anion generation	4	17	0.028	SOD1,APP,GNAI3,GSTP1
GO:0033627	cell adhesion mediated by integrin	4	17	0.028	ICAM1,ITGA2,FBN1,ITGB1
GO:0070201	regulation of establishment of protein localization	35	662	0.028	SNX3,YWHAH,TRIM28,IPO5,CPT1A,PFKL,CCT6A,GLUD1,GJA1,APP,STOM,VPS35,KIF5B,KARS,TMEM173,HMGB1,ANP32B,ACSL3,MYO1C,MYH10,EZR,TPR,DHX9,BAG3,RAP1A,HSP90AB1,SRC,PRNP,ANXA4,NUCB1,RAB23,PARK7,PPIA,PSMD9,PDCD5
GO:0001890	placenta development	12	145	0.0281	DCN,PTGIS,TRIM28,TMED2,SOD1,GJA1,PRDX3,CTSB,HTRA1,NSDHL,HSP90AB1,PLCD1
GO:0006793	phosphorus metabolic process	89	2086	0.0285	STK10,DLD,SLC25A1,PYGL,MTHFD1,APEX1,PLA2G15,OGDH,TPI1,ENO1,ATIC,TP53I3,PTGIS,TRIM28,EIF2S1,PEBP1,HEXB,SPAG9,ATP5B,SPTLC1,ATP6V0A1,CAD,NRP1,TCIRG1,PFKL,RAB5A,ATP6V1A,ATP6V1B2,HSD17B12,THY1,APP,TMEM55A,ADK,CKB,ATP5L,FASN,GPD2,PRKDC,UBE2N,UGDH,IMPDH2,KARS,MDH2,UGP2,CAMK2D,PRDX6,MCCC2,PPA2,ACSL3,TGFBR2,MYLK,OPA1,CDC42BPB,PARP1,LAMTOR2,ME1,GNAI3,PI4K2A,PGM1,CMPK1,PRPS1,ENG,PPA1,SRC,HMGCL,HSPA1B,STK24,…
GO:0000027	ribosomal large subunit assembly	5	29	0.0287	RPL38,RPL3,RPL12,RPL5,RPL10
GO:0006909	phagocytosis	14	185	0.0287	MYH9,SCARB2,RAB7A,MFGE8,RAB5A,HMGB1,MYO1C,TGM2,HSP90AB1,SRC,TXNDC5,PDIA6,ANXA11,RAB34
GO:0043277	apoptotic cell clearance	5	29	0.0287	MFGE8,HMGB1,TGM2,TXNDC5,PDIA6
GO:0051261	protein depolymerization	5	29	0.0287	DSTN,SH3GL1,STMN1,CFL1,CKAP5
GO:0071470	cellular response to osmotic stress	5	29	0.0287	YBX3,XRCC6,MYLK,XRCC5,SERPINB6
GO:1904357	negative regulation of telomere maintenance via telomere lengthening	5	29	0.0287	HNRNPU,HNRNPA1,PARP1,SRC,HNRNPC
GO:0040007	growth	22	357	0.0289	DDX5,PRPF19,TRIM28,TMED2,NOP58,NRP1,GJA1,APP,MAP1B,ALCAM,GPD2,CTNNB1,TGFBR2,HSP90AB1,RRAGC,SRC,SLC3A2,PRKAR1A,PSAP,ITGB1,NACA,PDLIM5
GO:0006915	apoptotic process	45	915	0.0293	FAP,DDX5,PTGIS,RMDN3,CSE1L,PDCD6,VDAC1,ARL6IP5,RPS3,GJA1,APP,ACAA2,AIFM1,BAX,PSME3,PRDX3,VPS35,CCAR2,DAB2,PRKDC,UACA,TMEM173,LAMP1,RTN4,CAV1,HMGB1,TGFBR2,OPA1,PARP1,IFI16,BAG3,DHCR24,RRAGC,MTCH1,STK24,DFFA,AIMP1,ERO1L,SH3KBP1,BCLAF1,PLSCR3,SOD2,PDCD5,KANK2,GNB1
GO:0001934	positive regulation of protein phosphorylation	46	941	0.0296	STK10,CAV2,SDCBP,SPAG9,CD81,ICAM1,NRP1,PRKAR2A,IGFBP4,SOD1,ARL6IP5,RPS3,LAMTOR1,APP,NPTN,CSPG4,DAB2,UBE2N,KARS,FBN1,CAV1,CTNNB1,HMGB1,ANXA2,ATP2B4,TGFBR2,XRCC6,NENF,FAM129A,LAMTOR2,RAP1A,HSP90AB1,ENG,SRC,FLOT1,STK24,PRNP,XRCC5,SNX9,PRKAR1A,PSAP,CD44,EIF4G1,PARK7,TNKS1BP1,PHB2
GO:0046165	alcohol biosynthetic process	9	91	0.0296	SPTLC1,ACAA2,GBA,CYB5R3,NSDHL,DHCR24,LSS,IMPA1,PARK7
GO:0022008	neurogenesis	68	1519	0.0299	CTSZ,OGDH,PRPF19,RAB35,SNX3,YWHAH,SRSF1,ARL3,HEXB,SPAG9,NAPA,GPC1,SCARB2,ARSB,NRP1,SOD1,GJA1,THY1,UCHL1,APP,AIFM1,NPTN,BAX,MAP1B,TWF2,CTNNA1,ALCAM,KIF5B,EEF2,MMP14,DPYSL2,CSPG4,CTHRC1,RTN4,CAPRIN1,CTNNB1,HMGB1,AP2A1,MAP4,MYH10,OPA1,EZR,PHGDH,RAP1A,HSP90AB1,SRC,MTCH1,FLOT1,STK24,CD9,XRCC5,CNP,ITGB1,TMEM106B,SH3KBP1,GSTP1,CUL4B,TRIOBP,SUN2,STMN1,SERPINE2,EIF4G1,CFL1,VIM,DDX6,SEPT2,PDLIM5,CRABP2
GO:0009967	positive regulation of signal transduction	67	1493	0.0302	DCN,CAV2,DDX5,COL1A1,CAT,PTGIS,YWHAH,SDCBP,SPAG9,CD81,ICAM1,NRP1,IGFBP4,SOD1,ARL6IP5,RPS3,LAMTOR1,APP,NPTN,BAX,VPS35,PDIA3,CTNNA1,NUP93,CCAR2,CTBP2,CSPG4,DAB2,UBE2N,RUVBL1,TRIM25,LASP1,KARS,RTN4,CAV1,CTNNB1,HMGB1,SFPQ,MYO1C,TGM2,PARP1,NENF,LAMTOR2,S100A4,RAP1A,GSTO1,HSP90AB1,RRAGC,ENG,SRC,HSPA1B,FLOT1,STK24,AKR1C3,NUMA1,PSAP,ITGB1,AKAP12,CD44,RAB34,EIF2A,PARK7,RPL23,TMEM33,BCLAF1,PHB2,PDCD5
GO:0006796	phosphate-containing compound metabolic process	88	2065	0.0305	STK10,DLD,SLC25A1,PYGL,MTHFD1,APEX1,PLA2G15,OGDH,TPI1,ENO1,ATIC,TP53I3,PTGIS,TRIM28,EIF2S1,PEBP1,HEXB,SPAG9,ATP5B,SPTLC1,ATP6V0A1,CAD,NRP1,TCIRG1,PFKL,RAB5A,ATP6V1A,ATP6V1B2,HSD17B12,THY1,APP,TMEM55A,ADK,CKB,ATP5L,FASN,GPD2,PRKDC,UBE2N,IMPDH2,KARS,MDH2,UGP2,CAMK2D,PRDX6,MCCC2,PPA2,ACSL3,TGFBR2,MYLK,OPA1,CDC42BPB,PARP1,LAMTOR2,ME1,GNAI3,PI4K2A,PGM1,CMPK1,PRPS1,ENG,PPA1,SRC,HMGCL,HSPA1B,STK24,SUCLA…
GO:0000492	box C/D snoRNP assembly	3	8	0.0309	RUVBL1,NHP2L1,RUVBL2
GO:0003015	heart process	9	92	0.0309	SRSF1,SOD1,GJA1,SGCD,CAV1,CAMK2D,CACNA2D1,TPM1,SRC
GO:0006108	malate metabolic process	3	8	0.0309	MDH2,FH,ME1
GO:0032071	regulation of endodeoxyribonuclease activity	3	8	0.0309	RPS3,NPM1,HMGB1
GO:0035635	entry of bacterium into host cell	3	8	0.0309	CTNNB1,SRC,CTNND1
GO:0051001	negative regulation of nitric-oxide synthase activity	3	8	0.0309	CAV1,ATP2B4,ENG
GO:0097064	ncRNA export from nucleus	3	8	0.0309	RPSA,SSB,RAN
GO:0098909	regulation of cardiac muscle cell action potential involved in regulation of contraction	3	8	0.0309	CAV1,CAMK2D,ATP2A2
GO:1902416	positive regulation of mRNA binding	3	8	0.0309	EIF3D,HNRNPL,EIF4G1
GO:1902510	regulation of apoptotic DNA fragmentation	3	8	0.0309	AIFM1,BAX,DFFA
GO:1903376	regulation of oxidative stress-induced neuron intrinsic apoptotic signaling pathway	3	8	0.0309	NONO,PARP1,PARK7
GO:0010959	regulation of metal ion transport	22	360	0.031	WFS1,YWHAH,LGALS3,ICAM1,GJA1,THY1,STOM,BAX,KIF5B,EHD3,CAV1,CAMK2D,CTNNB1,CACNA2D1,ATP2B4,MYLK,GSTO1,AHNAK,PRNP,FHL1,FKBP1A,SERPINE2
GO:0033045	regulation of sister chromatid segregation	8	75	0.0311	HNRNPU,CTNNB1,SFPQ,TPR,BUB3,NUMA1,ZNF207,H2AFY
GO:2000026	regulation of multicellular organismal development	81	1876	0.0312	DCN,CTSZ,DDX5,COL1A1,PRPF19,YBX3,SNX3,SARS,PTGIS,HSPB1,YWHAH,LGALS3,SDCBP,SPAG9,GPC1,SCARB2,ARSB,PDCD6,NRP1,SOD1,CTSK,KIAA1715,MYL9,GJA1,THY1,APP,CD109,NPTN,BAX,MAP1B,SCIN,VPS35,TWF2,CTNNA1,MMP14,DPYSL2,DAB2,BASP1,FBN1,CTHRC1,RTN4,CAV1,CAPRIN1,CTNNB1,HMGB1,WARS,TGFBR2,AP2A1,STAT1,OPA1,RAP1A,TPBG,ENG,SRC,EIF6,HSPA1B,FLOT1,STK24,EMILIN1,TP53BP1,XRCC5,NUMA1,ITGB1,TMEM106B,DDX17,HIST2H3A,STRAP,SERPIN…
GO:0002576	platelet degranulation	11	129	0.0315	TUBA4A,SOD1,APP,CD109,ANXA5,TMX3,TLN1,TAGLN2,CD9,ACTN1,PSAP
GO:0006376	mRNA splice site selection	5	30	0.0315	SF3A1,SRSF9,SRSF1,RBMX,SF3A3
GO:0006739	NADP metabolic process	5	30	0.0315	TP53I3,ME1,IDH1,TKT,H6PD
GO:0036294	cellular response to decreased oxygen levels	12	148	0.0315	PTGIS,ICAM1,ACAA2,AIFM1,TBL2,HP1BP3,P4HB,OPA1,SRC,ERO1L,PHB2,GNB1
GO:0044766	multi-organism transport	5	30	0.0315	CAV2,RAB7A,CAV1,ALYREF,RAN
GO:0045088	regulation of innate immune response	22	361	0.0315	MMP2,NONO,APP,RBM14,PRKDC,UBE2N,TMEM173,LAMP1,CAV1,HMGB1,SFPQ,XRCC6,MATR3,STAT1,DHX9,IFI16,HSP90AB1,SRC,HSPA1B,FLOT1,XRCC5,HLA-A
GO:0045807	positive regulation of endocytosis	11	129	0.0315	MFGE8,SH3GL1,APP,ITGA2,LMAN2,DAB2,ANXA2,AP2A1,RAP1A,HNRNPK,FLOT1
GO:0099175	regulation of postsynapse organization	7	59	0.0315	APP,VPS35,CAPRIN1,OPA1,PRNP,CFL1,PDLIM5
GO:0003254	regulation of membrane depolarization	6	44	0.0316	DCN,GJA1,CAMK2D,PARP1,SRC,FHL1
GO:0050860	negative regulation of T cell receptor signaling pathway	4	18	0.0316	LGALS3,THY1,EZR,PRNP
GO:0051493	regulation of cytoskeleton organization	27	477	0.0316	DSTN,CAPG,ICAM1,NRP1,PXN,RPS3,HNRNPU,RANBP2,NPM1,SCIN,TWF2,TMOD3,RBM14,CTNNB1,TPM1,MYO1C,TPR,NES,S100A10,MAPRE1,HSPA1B,NUMA1,LIMA1,TRIOBP,STMN1,NSFL1C,CFL1
GO:0071071	regulation of phospholipid biosynthetic process	4	18	0.0316	APP,ACSL3,FABP3,IDH1
GO:0006898	receptor-mediated endocytosis	15	209	0.0318	CAV2,CANX,DNAJC13,CD81,SCARB2,RAB5A,DAB2,CAV1,TGFBR2,AP2A1,LRP10,EZR,CD9,SNX9,ITGB1
GO:0043281	regulation of cysteine-type endopeptidase activity involved in apoptotic process	15	209	0.0318	PDCD6,ARL6IP5,RPS3,APP,AIFM1,BAX,PRDX3,HMGB1,ANP32B,DHCR24,SRC,MTCH1,CD44,PARK7,PDCD5
GO:0001505	regulation of neurotransmitter levels	19	295	0.0321	PTGIS,NAPA,ICAM1,RAB5A,ARL6IP5,APP,SHMT2,CAV1,ATP2B4,COMT,PHGDH,RAP1A,HSP90AB1,ASS1,GART,KHSRP,ALDH7A1,PARK7,ATP2A2
GO:0003006	developmental process involved in reproduction	33	622	0.0321	DCN,DLD,YBX3,PTGIS,TRIM28,HEXB,TMED2,ICAM1,SOD1,GJA1,BAX,PRDX3,CTNNA1,MMP14,PRKDC,BASP1,CTNNB1,CTSB,HTRA1,NSDHL,DHCR24,HSP90AB1,SRC,PRDX4,AKR1C3,PSAP,MGST1,IDH1,SERPINE2,PLCD1,PHB2,DDX6,CSDE1
GO:0051223	regulation of protein transport	33	622	0.0321	SNX3,TRIM28,IPO5,CPT1A,PFKL,GLUD1,GJA1,APP,STOM,VPS35,KIF5B,KARS,TMEM173,HMGB1,ANP32B,ACSL3,MYO1C,MYH10,EZR,TPR,DHX9,BAG3,RAP1A,HSP90AB1,SRC,PRNP,ANXA4,NUCB1,RAB23,PARK7,PPIA,PSMD9,PDCD5
GO:0010212	response to ionizing radiation	12	149	0.0322	ICAM1,BAX,IKBIP,PRKDC,KARS,XRCC6,PARP1,IFI16,TP53BP1,XRCC5,ALAD,TNKS1BP1
GO:0042391	regulation of membrane potential	24	408	0.0322	DCN,DLD,YWHAH,SCARB2,SH3GL1,SOD1,ARL6IP5,GJA1,APP,BAX,PRDX3,PIEZO1,KIF5B,GBA,EHD3,CAV1,CAMK2D,PPA2,CACNA2D1,PARP1,SRC,FHL1,PARK7,ATP2A2
GO:0043462	regulation of ATPase activity	8	76	0.0325	NAPA,HNRNPU,TPM1,DHX9,CNN3,TPM2,TOR1AIP1,SNRNP70
GO:0048762	mesenchymal cell differentiation	11	130	0.0325	DDX5,TRIM28,PDCD6,NRP1,RTN4,CTNNB1,STAT1,S100A4,ENG,DDX17,CFL1
GO:0001932	regulation of protein phosphorylation	62	1370	0.0336	DCN,STK10,CAV2,HSPB1,SDCBP,IPO5,SPAG9,CD81,ICAM1,NRP1,PRKAR2A,IGFBP4,SOD1,ARL6IP5,RPS3,LAMTOR1,THY1,UCHL1,APP,CD109,NPTN,BAX,NPM1,CSPG4,DAB2,PRKDC,GBA,UBE2N,KARS,FBN1,CAV1,CTNNB1,HMGB1,ANXA2,WARS,ATP2B4,TGFBR2,XRCC6,NENF,EZR,FAM129A,LAMTOR2,RAP1A,HSP90AB1,ENG,SRC,FLOT1,STK24,PRNP,EMILIN1,XRCC5,SNX9,PRKAR1A,PSAP,GSTP1,STRAP,CD44,EIF4G1,PARK7,H2AFY,TNKS1BP1,PHB2
GO:0046034	ATP metabolic process	14	190	0.0336	DLD,OGDH,TPI1,ENO1,ATP5B,ATP6V0A1,TCIRG1,PFKL,ATP6V1A,ATP6V1B2,ATP5L,PARP1,PGM1,HSPA1B
GO:0051235	maintenance of location	12	150	0.0337	HEXB,HNRNPU,SCIN,TWF2,TLN1,FBN1,CAV1,EZR,FTL,SUN2,PARK7,FLNB
GO:0010718	positive regulation of epithelial to mesenchymal transition	6	45	0.0343	COL1A1,SDCBP,DAB2,CTNNB1,TGFBR2,ENG
GO:0034605	cellular response to heat	6	45	0.0343	EIF2S1,PDCD6,MYOF,TPR,BAG3,HSPA1B
GO:0001893	maternal placenta development	5	31	0.0344	PTGIS,TMED2,GJA1,PRDX3,CTSB
GO:0045595	regulation of cell differentiation	74	1695	0.0344	CTSZ,DDX5,COL1A1,PRPF19,SNX3,YWHAH,LGALS3,SDCBP,SPAG9,GPC1,SCARB2,ARSB,NRP1,SOD1,CTSK,KIAA1715,MYL9,GJA1,HNRNPU,THY1,APP,CD109,NPTN,MAP1B,SCIN,PA2G4,TWF2,CTNNA1,MMP14,DPYSL2,DAB2,FBN1,CTHRC1,RTN4,CAV1,CAPRIN1,CTNNB1,HMGB1,ANP32B,TGFBR2,AP2A1,STAT1,OPA1,PARP1,S100A10,RAP1A,HSP90AB1,YBX1,ENG,EIF6,HSPA1B,FLOT1,STK24,OCIAD1,XRCC5,NUMA1,FLOT2,ITGB1,TMEM106B,DDX17,TRIOBP,HIST2H3A,STRAP,SERPINE2,EIF4G1,…
GO:1901890	positive regulation of cell junction assembly	5	31	0.0344	NRP1,THY1,CAV1,S100A10,FLOT1
GO:0042326	negative regulation of phosphorylation	26	458	0.0347	DCN,HSPB1,IPO5,PRKAR2A,HNRNPU,THY1,UCHL1,CD109,BAX,NPM1,PRDX3,PRKDC,GBA,CAV1,WARS,EZR,FAM129A,ENG,PRNP,EMILIN1,PRKAR1A,GSTP1,STRAP,EIF4G1,PARK7,H2AFY
GO:1901215	negative regulation of neuron death	14	191	0.0347	WFS1,AARS,NRP1,SOD1,NONO,APP,BAX,VPS35,GBA,CTNNB1,HSP90AB1,EIF4G1,PARK7,SOD2
GO:0031099	regeneration	12	151	0.0349	RPL19,ATIC,SRSF1,CAD,GJA1,CTNNA1,TGFBR2,RAP1A,PRPS1,PCNA,GSTP1,NACA
GO:0031331	positive regulation of cellular catabolic process	21	343	0.0351	DCN,SPTLC1,CD81,CPT1A,APP,BAX,VPS35,PABPC1,HNRNPD,DAB2,GBA,PTTG1IP,CAV1,HMGB1,NRD1,EZR,GNAI3,HNRNPR,SNX9,KHSRP,PARK7
GO:0006906	vesicle fusion	9	95	0.0356	VAMP3,CAV2,RAB7A,EEA1,STX7,GNAI3,STX12,RAB34,SEC22B
GO:0050878	regulation of body fluid levels	27	483	0.0358	FAP,COL1A1,WFS1,CAD,PRKAR2A,KIAA1715,RAB5A,GJA1,ANXA5,ITGA2,COL1A2,GBA,EHD3,CAV1,ANXA2,PABPC4,SRC,AK3,CD9,PRKAR1A,PRCP,CD59,HIST2H3A,SERPINB2,STMN1,SERPINE2,GNB1
GO:0051301	cell division	27	483	0.0358	RALA,MYH9,RAB35,ARL8B,ARL3,SEPT11,RPS3,HNRNPU,RUVBL1,NUDC,MAP4,MYH10,TPR,BUB3,GNAI3,MAPRE1,SNX9,NUMA1,ZNF207,TRIOBP,SEPT9,ANXA11,STMN1,CFL1,CKAP5,RAN,SEPT2
GO:0010467	gene expression	146	3733	0.0362	HSD17B10,SF3A1,SNRPD3,EIF3D,SUPT16H,APEX1,CTSZ,HNRNPL,RPL19,DDX5,WFS1,PRPF19,YBX3,SRSF9,RPS12,ENO1,SARS,RALY,TRIM28,RBM39,FUS,LGALS3,EIF2S1,IGF2BP3,SRSF1,AARS,RBM25,NOP58,HNRNPH3,PRPF6,CPSF6,SNRPF,SMARCC2,NONO,RPS3,HNRNPU,RANBP2,APP,EIF5B,BAX,PA2G4,PCBP1,SF3B3,RPL13,EEF2,MMP14,RPL38,NUP93,CCAR2,RBM14,CTBP2,PABPC1,HNRNPD,HNRNPA0,SNRNP200,FUBP3,RUVBL1,SF3B2,RPLP2,TUFM,METAP2,HNRNPM,KARS,EIF4A2,CBX3…
GO:0090087	regulation of peptide transport	34	654	0.0367	SNX3,TRIM28,IPO5,CPT1A,PFKL,GLUD1,GJA1,APP,STOM,VPS35,KIF5B,KARS,TMEM173,HMGB1,ANP32B,ACSL3,MYO1C,MYH10,EZR,TPR,DHX9,BAG3,RAP1A,HSP90AB1,SRC,PRNP,ANXA4,AIMP1,NUCB1,RAB23,PARK7,PPIA,PSMD9,PDCD5
GO:0007017	microtubule-based process	32	605	0.0368	MYH9,TUBA4A,HSPB1,ARL3,SOD1,RPS3,RANBP2,UCHL1,APP,MAP1B,NPM1,KIF5B,RBM14,TUBB6,EML4,CTNNB1,MYO1C,MAP4,MYH10,OPA1,EZR,MYO6,MYO1B,NUMA1,CNP,ZNF207,KTN1,SUN2,STMN1,NSFL1C,CKAP5,RAN
GO:0009063	cellular amino acid catabolic process	10	114	0.037	HSD17B10,AHCY,GLUD1,MCCC2,HMGCL,TST,ALDH7A1,PCYOX1,IVD,ALDH6A1
GO:0040012	regulation of locomotion	43	881	0.0371	DCN,STK10,APEX1,CAV2,COL1A1,HSPB1,TRIM28,LGALS3,SDCBP,SPAG9,ATP5B,CD81,ICAM1,ARSB,PDCD6,NRP1,THY1,APP,ITGA2,VPS35,CTNNA1,MMP14,DAB2,TRIM25,KARS,RTN4,HMGB1,TPM1,TGFBR2,MYO1C,MYLK,ENG,SRC,MAPRE1,STK24,RECK,EMILIN1,PRCP,GSTP1,SUN2,STRAP,SERPINE2,SOD2
GO:0033240	positive regulation of cellular amine metabolic process	3	9	0.0372	VPS35,COMT,PARK7
GO:0034199	activation of protein kinase A activity	3	9	0.0372	PRKAR2A,FBN1,PRKAR1A
GO:0035999	tetrahydrofolate interconversion	3	9	0.0372	MTHFD1,SHMT2,MTHFD1L
GO:0042327	positive regulation of phosphorylation	47	984	0.0372	STK10,CAV2,SDCBP,SPAG9,CD81,ICAM1,NRP1,PRKAR2A,IGFBP4,SOD1,ARL6IP5,RPS3,LAMTOR1,APP,NPTN,CSPG4,DAB2,UBE2N,KARS,FBN1,CAV1,CTNNB1,HMGB1,ANXA2,ATP2B4,TGFBR2,XRCC6,NENF,FAM129A,LAMTOR2,RAP1A,HSP90AB1,ENG,SRC,FLOT1,STK24,PRNP,XRCC5,SNX9,PRKAR1A,PSAP,CD44,EIF4G1,PARK7,TNKS1BP1,PHB2,PTGES3
GO:0043653	mitochondrial fragmentation involved in apoptotic process	3	9	0.0372	BAX,VPS35,CCAR2
GO:1902065	response to L-glutamate	3	9	0.0372	AIFM1,OPA1,PCNA
GO:1903044	protein localization to membrane raft	3	9	0.0372	CAV1,FLOT1,FLOT2
GO:1904350	regulation of protein catabolic process in the vacuole	3	9	0.0372	CD81,VPS35,GBA
GO:2000767	positive regulation of cytoplasmic translation	3	9	0.0372	YBX3,EEF2,DHX9
GO:0051452	intracellular pH reduction	5	32	0.0375	ATP6V0A1,RAB7A,TCIRG1,ATP6V0D1,ATP6V1H
GO:0051693	actin filament capping	5	32	0.0375	CAPG,SCIN,TWF2,TMOD3,TRIOBP
GO:0071396	cellular response to lipid	27	486	0.0376	DDX5,COL1A1,YWHAH,ICAM1,CPT1A,HNRNPU,AIFM1,ITGA2,TWF2,RBM14,HNRNPD,CTNNB1,THRAP3,ASS1,SRC,AKR1C3,XRCC5,DDX17,GSTP1,PGRMC2,PLSCR3,PHB2,RAN,SAFB,SNRNP70,RUVBL2,GNB1
GO:0051924	regulation of calcium ion transport	16	236	0.038	WFS1,LGALS3,ICAM1,GJA1,THY1,BAX,EHD3,CAV1,CAMK2D,CTNNB1,CACNA2D1,MYLK,GSTO1,AHNAK,PRNP,FKBP1A
GO:0000461	endonucleolytic cleavage to generate mature 3'-end of SSU-rRNA from (SSU-rRNA, 5.8S rRNA, LSU-rRNA)	2	2	0.0383	RPS21,RPSA
GO:0002191	cap-dependent translational initiation	2	2	0.0383	EIF3D,EIF4G1
GO:0007031	peroxisome organization	8	79	0.0383	ECH1,CAT,ACAA1,ABCD3,HMGCL,IDH1,HSD17B4,GSTK1
GO:0009257	10-formyltetrahydrofolate biosynthetic process	2	2	0.0383	MTHFD1,MTHFD1L
GO:0019747	regulation of isoprenoid metabolic process	2	2	0.0383	AKR1C3,NPC2
GO:0046166	glyceraldehyde-3-phosphate biosynthetic process	2	2	0.0383	TPI1,TKT
GO:0051053	negative regulation of DNA metabolic process	11	134	0.0383	TRIM28,RPS3,GJA1,HNRNPU,HNRNPA1,PARP1,SRC,DFFA,TP53BP1,XRCC5,HNRNPC
GO:0071344	diphosphate metabolic process	2	2	0.0383	PPA2,PPA1
GO:0086098	angiotensin-activated signaling pathway involved in heart process	2	2	0.0383	CAV1,SRC
GO:1903181	positive regulation of dopamine biosynthetic process	2	2	0.0383	VPS35,PARK7
GO:1905663	positive regulation of telomerase RNA reverse transcriptase activity	2	2	0.0383	HNRNPD,HNRNPA2B1
GO:1905696	regulation of polysome binding	2	2	0.0383	DHX9,EIF4G1
GO:1990428	miRNA transport	2	2	0.0383	HNRNPA2B1,TGFBR2
GO:2000282	regulation of cellular amino acid biosynthetic process	2	2	0.0383	ATP2B4,PARK7
GO:0048193	Golgi vesicle transport	20	325	0.0386	VAMP3,CTSZ,EXOC2,ARL3,TMED2,NAPA,PDCD6,LMAN2,SCAMP3,PITPNB,EHD3,LAMP1,AP2A1,SAR1A,MYO1B,ERGIC1,CD59,RAB34,COPZ1,SEC22B
GO:0043523	regulation of neuron apoptotic process	14	195	0.0391	CTSZ,WFS1,AARS,NRP1,SOD1,NONO,AIFM1,BAX,CTNNB1,PARP1,HSP90AB1,PRNP,PARK7,SOD2
GO:0046148	pigment biosynthetic process	6	47	0.0391	MTHFD1,PRPS1,GART,PAICS,ALAD,MTHFD1L
GO:2000059	negative regulation of ubiquitin-dependent protein catabolic process	6	47	0.0391	SDCBP,CCAR2,RPL5,HSP90AB1,PARK7,RPL23
GO:0034329	cell junction assembly	11	135	0.0395	LAMC1,GJA1,THY1,ITGA2,CTNNA1,TLN1,PLEC,FLNC,CTNNB1,CD9,ACTN1
GO:1903900	regulation of viral life cycle	11	135	0.0395	CAV2,DDX5,SNX3,TRIM28,STOM,PABPC1,TRIM25,P4HB,IFI16,ILF3,PPIA
GO:0032387	negative regulation of intracellular transport	7	63	0.0397	SNX3,MAP1B,TPR,BAG3,RAP1A,RAB23,PARK7
GO:0044267	cellular protein metabolic process	141	3603	0.0397	DCN,RCN1,STK10,FAP,DLD,SNRPD3,EIF3D,CTSZ,MMP2,OGDH,RPL19,WFS1,PRPF19,RPS12,SNX3,LOX,SARS,UBA2,TRIM28,EIF2S1,LAMC1,IGF2BP3,PEBP1,HEXB,AARS,SPAG9,PSMB1,COPS4,CAD,RAB7A,NRP1,TCIRG1,MFGE8,IGFBP4,CTSK,RAB5A,RPS3,PLOD2,RANBP2,THY1,UCHL1,APP,EIF5B,PSME3,ADH5,PRDX3,TMX3,HIST1H1E,RPL13,EEF2,RPL38,RBM14,PABPC1,PRKDC,UBE2N,FKBP10,RUVBL1,RPLP2,TUFM,TRIM25,METAP2,KARS,FBN1,EIF4A2,MDH2,P4HB,SHMT2,CAMK2D,HUWE1,…
GO:1901136	carbohydrate derivative catabolic process	13	175	0.0397	DCN,AHCY,GNS,HEXB,GPC1,ARSB,HEXA,GLB1,CSPG4,GBA,NAGA,CD44,GNPDA1
GO:0048732	gland development	23	395	0.0398	ACO2,RPL19,SRSF1,CAD,NRP1,SOD1,GJA1,ITGA2,FASN,HNRNPD,PRKDC,CAV1,CTNNB1,TGFBR2,TGM2,RAP1A,ASS1,SRC,HMGCL,PCNA,PSAP,SERPINE2,PHB2
GO:0010631	epithelial cell migration	8	80	0.0399	FAP,MYH9,ARSB,NRP1,PXN,NUP93,HMGB1,ITGB1
GO:0016070	RNA metabolic process	135	3430	0.0399	HSD17B10,SF3A1,SNRPD3,SUPT16H,APEX1,HNRNPL,RPL19,DDX5,PRPF19,YBX3,SRSF9,RPS12,ENO1,SARS,RALY,TRIM28,RBM39,FUS,LGALS3,SRSF1,AARS,RBM25,NOP58,HNRNPH3,PRPF6,CPSF6,SNRPF,SMARCC2,NONO,RPS3,HNRNPU,APP,BAX,PA2G4,PCBP1,SF3B3,RPL13,RPL38,CCAR2,RBM14,CTBP2,PABPC1,HNRNPD,HNRNPA0,SNRNP200,FUBP3,RUVBL1,SF3B2,RPLP2,HNRNPM,KARS,EIF4A2,CBX3,FIP1L1,ZNF326,HNRNPA1,SNRPD2,PPA2,CTNNB1,RPS21,RPL3,RPS3A,RPSA,RPL22,THR…
GO:0032986	protein-DNA complex disassembly	4	20	0.0399	SUPT16H,SMARCC2,HMGA1,RPL23
GO:0042744	hydrogen peroxide catabolic process	4	20	0.0399	CAT,PRDX3,PRDX2,PRDX6
GO:1902176	negative regulation of oxidative stress-induced intrinsic apoptotic signaling pathway	4	20	0.0399	HSPB1,NONO,PARK7,SOD2
GO:0010165	response to X-ray	5	33	0.0406	IKBIP,KARS,XRCC6,TP53BP1,XRCC5
GO:0090322	regulation of superoxide metabolic process	5	33	0.0406	SOD1,APP,GNAI3,GSTP1,PARK7
GO:0031401	positive regulation of protein modification process	53	1149	0.0407	STK10,CAV2,WFS1,SDCBP,SPAG9,CD81,ICAM1,PDCD6,NRP1,PRKAR2A,IGFBP4,SOD1,ARL6IP5,RPS3,LAMTOR1,APP,NPTN,CSPG4,DAB2,GBA,UBE2N,KARS,FBN1,PTTG1IP,HIST1H1B,CAV1,CTNNB1,HMGB1,ANXA2,ATP2B4,TGFBR2,XRCC6,NENF,FAM129A,LAMTOR2,RAP1A,HSP90AB1,ENG,SRC,FLOT1,STK24,PRNP,XRCC5,SNX9,PRKAR1A,PSAP,FKBP1A,CD44,EIF4G1,PARK7,TNKS1BP1,PHB2,RUVBL2
GO:0009889	regulation of biosynthetic process	166	4337	0.0408	DCN,EIF3D,SUPT16H,APEX1,HNRNPL,DDX5,COL1A1,WFS1,YBX3,ENO1,SARS,CAT,PTGIS,RALY,HSPB1,YWHAH,TRIM28,RBM39,FUS,EIF2S1,IGF2BP3,HEXB,AARS,CD81,ICAM1,PRPF6,TMPO,SMARCC2,SOD1,CNPY2,CCT6A,NONO,RPS3,GJA1,HNRNPU,APP,EIF5B,ITGA2,NPM1,PRDX3,VPS35,PA2G4,FASN,PCBP1,HIST1H1E,EEF2,RPL38,CCAR2,RBM14,CTBP2,HP1BP3,PABPC1,HNRNPD,DAB2,PRKDC,GBA,UBE2N,FUBP3,NCL,RUVBL1,BASP1,CD276,TRIM25,KARS,FBN1,EIF4A2,HIST1H1B,TMEM17…
GO:0006281	DNA repair	27	491	0.041	SUPT16H,APEX1,PRPF19,TRIM28,COPS4,NONO,RPS3,NPM1,RBM14,PRKDC,UBE2N,RUVBL1,TRIM25,HUWE1,HMGB1,SFPQ,XRCC6,PARP1,PCNA,TP53BP1,XRCC5,CUL4B,HMGA1,PARK7,TNKS1BP1,RUVBL2,HIST1H4A
GO:0040008	regulation of growth	34	663	0.0419	WFS1,YBX3,ENO1,SDCBP,NRP1,IGFBP4,SOD1,LAMTOR1,GJA1,APP,MAP1B,TWF2,MMP14,DPYSL2,CCAR2,PRKDC,RUVBL1,BASP1,HIST1H1B,RTN4,CAMK2D,TGFBR2,EZR,LAMTOR2,HTRA1,HSPA1B,FHL1,TKT,SERPINE2,EIF4G1,NACA,SAFB,RUVBL2,CRABP2
GO:0045785	positive regulation of cell adhesion	22	375	0.0428	ICAM1,NRP1,HSD17B12,RPS3,THY1,ITGA2,PIEZO1,CD276,CAV1,HMGB1,TPM1,TGFBR2,TGM2,S100A10,SRC,FLOT1,EMILIN1,FLOT2,HLA-A,FBLN2,TRIOBP,CD44
GO:0001933	negative regulation of protein phosphorylation	24	422	0.0432	DCN,HSPB1,IPO5,PRKAR2A,THY1,UCHL1,CD109,BAX,NPM1,PRKDC,GBA,CAV1,WARS,EZR,FAM129A,ENG,PRNP,EMILIN1,PRKAR1A,GSTP1,STRAP,EIF4G1,PARK7,H2AFY
GO:0044271	cellular nitrogen compound biosynthetic process	138	3528	0.0437	DLD,SNRPD3,SLC25A1,EIF3D,SUPT16H,MTHFD1,APEX1,OGDH,RPL19,DDX5,YBX3,TPI1,RPS12,ENO1,SARS,ATIC,PTGIS,RALY,TRIM28,RBM39,EIF2S1,IGF2BP3,AARS,ATP5B,SPTLC1,ATP6V0A1,CAD,TCIRG1,SNRPF,SMARCC2,PFKL,NONO,HSD17B12,RPS3,HNRNPU,ADK,EIF5B,BAX,ATP5L,PA2G4,FASN,RPL13,EEF2,RPL38,CCAR2,RBM14,CTBP2,PABPC1,HNRNPD,GBA,FUBP3,RUVBL1,UGDH,IMPDH2,RPLP2,TUFM,TRIM25,KARS,EIF4A2,CBX3,FIP1L1,UGP2,ZNF326,PPA2,CTNNB1,RPS21,RPL…
GO:0031175	neuron projection development	32	616	0.044	RAB35,GPC1,NRP1,SOD1,GJA1,UCHL1,APP,MAP1B,CTNNA1,ALCAM,KIF5B,DPYSL2,CTHRC1,RTN4,CTNNB1,HMGB1,MAP4,MYH10,EZR,PHGDH,HSP90AB1,SRC,FLOT1,STK24,CNP,ITGB1,TMEM106B,SH3KBP1,CUL4B,TRIOBP,STMN1,SEPT2
GO:0006930	substrate-dependent cell migration, cell extension	3	10	0.0445	SDCBP,NRP1,MYH10
GO:0007369	gastrulation	12	158	0.0445	DLD,MMP2,ITGB5,ITGA2,MMP14,UGDH,COL12A1,CTNNB1,TGFBR2,PRKAR1A,ITGB1,TXNRD1
GO:0019062	virion attachment to host cell	3	10	0.0445	CD81,ICAM1,HSP90AB1
GO:0031400	negative regulation of protein modification process	31	592	0.0445	DCN,HSPB1,IPO5,PRKAR2A,RPS3,THY1,UCHL1,CD109,BAX,NPM1,PRKDC,GBA,CAV1,CTNNB1,WARS,ATP2B4,EZR,FAM129A,RPL5,ENG,HSPA1B,PRNP,EMILIN1,PRKAR1A,GSTP1,FKBP1A,STRAP,EIF4G1,PARK7,RPL23,H2AFY
GO:0033483	gas homeostasis	3	10	0.0445	CAV1,GSTP1,SOD2
GO:0051292	nuclear pore complex assembly	3	10	0.0445	NUP93,RTN4,TMEM33
GO:0071474	cellular hyperosmotic response	3	10	0.0445	YBX3,XRCC6,XRCC5
GO:1900122	positive regulation of receptor binding	3	10	0.0445	NRP1,APP,ANXA2
GO:2001236	regulation of extrinsic apoptotic signaling pathway	12	158	0.0445	LGALS3,ICAM1,NRP1,BAX,PSME3,PDIA3,CTNNA1,CAV1,SRC,HSPA1B,GSTP1,PARK7
GO:0042306	regulation of protein import into nucleus	7	65	0.0446	TRIM28,IPO5,TMEM173,TPR,BAG3,HSP90AB1,RAB23
GO:0051276	chromosome organization	47	999	0.0446	SUPT16H,APEX1,TRIM28,COPS4,SMARCC2,HNRNPU,AIFM1,NPM1,HIST1H1E,RBM14,HP1BP3,PRKDC,UBE2N,FKBP10,RUVBL1,HIST1H1B,CBX3,HUWE1,CTNNB1,HMGB1,ANP32B,HNRNPA2B1,SFPQ,XRCC6,PARP1,DHX9,BUB3,HSP90AB1,HIST1H2BL,HIST1H2AC,PCNA,NAP1L4,XRCC5,G3BP1,ZNF207,CUL4B,HIST2H3A,HMGA1,H2AFY,TNKS1BP1,PHB2,RAN,SAFB,RUVBL2,NAP1L1,HIST1H4A,PTGES3
GO:0001541	ovarian follicle development	6	49	0.0448	ICAM1,SOD1,BAX,CTNNA1,MMP14,SRC
GO:0008088	axo-dendritic transport	6	49	0.0448	HSPB1,SOD1,UCHL1,APP,KIF5B,OPA1
GO:0032211	negative regulation of telomere maintenance via telomerase	4	21	0.0448	HNRNPU,HNRNPA1,SRC,HNRNPC
GO:0098771	inorganic ion homeostasis	33	643	0.0451	WFS1,RMDN3,HEXB,ATP5B,ATP6V0A1,RAB7A,TCIRG1,SOD1,ATP6V1A,GJA1,THY1,APP,NPTN,ATP6V0D1,BAX,CKB,LETM1,CYBRD1,CAV1,CAMK2D,HMGB1,CACNA2D1,ATP2B4,ATP6V1H,SLC39A14,TGM2,GSTO1,FTL,PRNP,ERO1L,ATP2A2,TPT1,GNB1
GO:0002064	epithelial cell development	13	179	0.0452	GSTM3,ICAM1,SOD1,GJA1,FASN,NUP93,CTNNB1,EZR,RAP1A,ENG,TRIOBP,FLNB,VIM
GO:0048598	embryonic morphogenesis	29	545	0.0455	RALA,DLD,MTHFD1,MMP2,TRIM28,TMED2,SOD1,KIAA1715,GJA1,BAX,ITGB5,ITGA2,MMP14,RPL38,UGDH,COL12A1,FBN1,CTHRC1,CTNNB1,TGFBR2,ENG,RECK,PRKAR1A,ITGB1,TRIOBP,CFL1,TXNRD1,MTHFD1L,CRABP2
GO:2000116	regulation of cysteine-type endopeptidase activity	16	243	0.0457	PDCD6,ARL6IP5,RPS3,APP,AIFM1,BAX,PRDX3,HMGB1,ANP32B,IFI16,DHCR24,SRC,MTCH1,CD44,PARK7,PDCD5
GO:0010950	positive regulation of endopeptidase activity	12	159	0.0458	PDCD6,ARL6IP5,RPS3,APP,AIFM1,BAX,PSME3,HMGB1,ANP32B,IFI16,MTCH1,PDCD5
GO:0071456	cellular response to hypoxia	11	139	0.0458	PTGIS,ICAM1,ACAA2,TBL2,HP1BP3,P4HB,OPA1,SRC,ERO1L,PHB2,GNB1
GO:2001056	positive regulation of cysteine-type endopeptidase activity	11	139	0.0458	PDCD6,ARL6IP5,RPS3,APP,AIFM1,BAX,HMGB1,ANP32B,IFI16,MTCH1,PDCD5
GO:0002831	regulation of response to biotic stimulus	24	426	0.0465	MMP2,SCARB2,NONO,APP,RBM14,PRKDC,UBE2N,TMEM173,LAMP1,CAV1,HMGB1,SFPQ,XRCC6,MATR3,STAT1,DHX9,IFI16,HTRA1,HSP90AB1,SRC,HSPA1B,FLOT1,XRCC5,HLA-A
GO:1990542	mitochondrial transmembrane transport	8	83	0.0465	SLC25A1,ATP5B,CPT1A,ATP5L,LETM1,OPA1,TST,TOMM40
GO:0000904	cell morphogenesis involved in differentiation	27	498	0.0467	VAMP3,MYH9,LAMC1,GPC1,NRP1,SOD1,UCHL1,APP,MAP1B,ALCAM,KIF5B,DPYSL2,PARVA,CTNNB1,MYH10,EZR,HSP90AB1,SRC,FLOT1,CNP,ACTN1,ITGB1,TMEM106B,SH3KBP1,TRIOBP,STMN1,FLNB
GO:0007596	blood coagulation	18	288	0.0467	COL1A1,PRKAR2A,KIAA1715,RAB5A,ANXA5,ITGA2,COL1A2,EHD3,PABPC4,SRC,AK3,CD9,PRKAR1A,PRCP,CD59,HIST2H3A,SERPINE2,GNB1
GO:0051051	negative regulation of transport	25	450	0.0467	VAMP3,SNX3,LGALS3,SDCBP,ICAM1,RAB7A,PFKL,ARL6IP5,ACAA2,MAP1B,VPS35,CAV1,CAMK2D,HMGB1,COMT,EZR,TPR,BAG3,RAP1A,GSTO1,ANXA4,SERPINE2,RAB23,PARK7,PSMD9
GO:0006303	double-strand break repair via nonhomologous end joining	7	66	0.0471	PRPF19,PRKDC,UBE2N,XRCC6,TP53BP1,XRCC5,HIST1H4A
GO:0006875	cellular metal ion homeostasis	27	499	0.0477	WFS1,RMDN3,HEXB,SOD1,ATP6V1A,GJA1,THY1,APP,NPTN,ATP6V0D1,BAX,LETM1,CYBRD1,CAV1,CAMK2D,HMGB1,CACNA2D1,ATP2B4,SLC39A14,TGM2,GSTO1,FTL,PRNP,ERO1L,ATP2A2,TPT1,GNB1
GO:0031503	protein-containing complex localization	15	223	0.0479	SRSF9,SRSF1,ARL3,RANBP2,VPS35,NUP93,FIP1L1,RPSA,HNRNPA2B1,EZR,TPR,EIF6,SSB,ALYREF,RAN
GO:0000281	mitotic cytokinesis	6	50	0.048	RAB35,ARL3,MYH10,SNX9,STMN1,CFL1
GO:0048675	axon extension	5	35	0.048	NRP1,MAP1B,ALCAM,HSP90AB1,ITGB1
GO:0071359	cellular response to dsRNA	6	50	0.048	NPM1,TMEM173,CAV1,HNRNPA2B1,DHX9,FLOT1
GO:0022414	reproductive process	60	1350	0.0483	DCN,DLD,MYH9,MMP2,YBX3,PTGIS,TRIM28,SLC38A2,HEXB,TMED2,CAD,ICAM1,MFGE8,SOD1,GJA1,APP,BAX,ITGA2,PRDX3,CTNNA1,MMP14,PRKDC,RUVBL1,BASP1,CTNNB1,CTSB,ATP2B4,TGFBR2,COMT,BUB3,HTRA1,NSDHL,DHCR24,HSP90AB1,VDAC2,SRC,KPNA6,RECK,PCNA,PRDX4,AKR1C3,CD9,PRKAR1A,NUMA1,PSAP,ITGB1,MGST1,NHP2L1,SUN2,UBAP2L,IDH1,SERPINE2,PARK7,GNPDA1,RAI14,PLCD1,PHB2,DDX6,SEPT2,CSDE1
GO:0051494	negative regulation of cytoskeleton organization	10	121	0.0485	CAPG,NPM1,SCIN,TWF2,TMOD3,RBM14,MAPRE1,LIMA1,TRIOBP,STMN1
GO:0055002	striated muscle cell development	10	121	0.0485	CAV2,HNRNPU,UCHL1,TMOD3,FLNC,TPM1,MYH10,PRKAR1A,ITGB1,PDLIM5
GO:0007229	integrin-mediated signaling pathway	8	84	0.0488	MYH9,NRP1,THY1,ITGB5,ITGA2,TLN1,SRC,ITGB1
GO:1901617	organic hydroxy compound biosynthetic process	12	161	0.0491	SPTLC1,ACAA2,GBA,OSBPL3,CYB5R3,NSDHL,DHCR24,AKR1C3,LSS,IMPA1,PARK7,HSD17B4
GO:0030855	epithelial cell differentiation	33	649	0.0498	LGALS3,GSTM3,ICAM1,VDAC1,NRP1,CPT1A,HNRNPH3,SOD1,GJA1,ITGA2,TPP1,FASN,NUP93,DAB2,BASP1,CTNNB1,CTSB,EZR,TAGLN2,RAP1A,CNN3,ENG,PCNA,AKR1C3,ANXA4,PSAP,TRIOBP,TST,FLNB,GSTK1,TAGLN,ACADVL,VIM
GO:1903051	negative regulation of proteolysis involved in cellular protein catabolic process	7	67	0.0499	SDCBP,CCAR2,RPL5,HSP90AB1,ALAD,PARK7,RPL23
GO:0000305	response to oxygen radical	4	22	0.05	SOD1,PRDX2,TXNRD1,SOD2
GO:0006278	RNA-dependent DNA biosynthetic process	4	22	0.05	HSP90AB1,PPIA,TNKS1BP1,PTGES3
GO:0007035	vacuolar acidification	4	22	0.05	ATP6V0A1,TCIRG1,ATP6V0D1,ATP6V1H
GO:0009651	response to salt stress	4	22	0.05	BAX,XRCC6,HSP90AB1,XRCC5
