# Supplementary material for: Proteomic Analysis of Marinesco–Sjogren Syndrome Fibroblasts Indicates Pro-Survival Metabolic Adaptation to SIL1 Loss
Source: Int J Mol Sci. 2021 Nov 18;22(22):12449. doi: 10.3390/ijms222212449 (PMC8620507; doi:10.3390/ijms222212449)
Supplement: Supplementary file 1 [file ijms-22-12449-s001.zip › Supplementary figures_Proof/Table S3 - Molecular Functions.xlsx]

## Sheet: Molecular Functions
TERM ID	TERM DESCRIPTION	OBSERVED GENE COUNT	BACKGROUND GENE COUNT	FALSE DISCOVERY RATE	MATCHING PROTEINS IN YOUR NETWORK (labels)
GO:0005488	binding	510	11878	1.17e-25	RALA,DCN,VAMP3,RCN1,HSD17B10,STK10,FAP,DLD,SF3A1,SNRPD3,MYH9,EIF3D,ST13,ACO2,SUPT16H,PYGL,MTHFD1,APEX1,PYGB,AHCY,MYL12A,PGRMC1,MMP2,PLA2G15,ECH1,HNRNPL,OGDH,CAV2,RPL19,DDX5,COL1A1,WFS1,PRPF19,YBX3,TPI1,RAB35,SRSF9,SNX3,EXOC2,LOX,FAHD2A,ENO1,SARS,ATIC,TP53I3,CAT,PTGIS,DSTN,UBA2,CANX,TUBA4A,HSPB1,YWHAH,ESYT2,TRIM28,ATP6V1E1,FUS,LGALS3,EIF2S1,ARL8B,GSTM3,GNS,IGF2BP3,SRSF1,SDCBP,SQRDL,ARL3,PEBP1,LMNB…
GO:0005515	protein binding	345	6607	2.09e-24	RALA,DCN,VAMP3,STK10,FAP,SNRPD3,MYH9,ST13,SUPT16H,PYGL,APEX1,AHCY,ECH1,OGDH,CAV2,DDX5,COL1A1,WFS1,PRPF19,YBX3,TPI1,SRSF9,SNX3,EXOC2,ENO1,SARS,ATIC,TP53I3,CAT,DSTN,UBA2,CANX,TUBA4A,HSPB1,YWHAH,ESYT2,TRIM28,ATP6V1E1,FUS,LGALS3,ARL8B,GSTM3,SRSF1,SDCBP,ARL3,PEBP1,LMNB1,HEXB,IPO5,SPAG9,ATP5B,CSE1L,NAPA,PPP1R12C,CD81,CAPG,GPC1,NOP58,ATP6V0A1,CAD,ICAM1,SCARB2,PDCD6,RAB7A,VDAC1,NRP1,PRKAR2A,CPT1A,TCIRG1,…
GO:0044877	protein-containing complex binding	103	968	1.19e-22	DCN,FAP,SNRPD3,MYH9,ST13,SUPT16H,APEX1,DDX5,YBX3,DSTN,LGALS3,EIF2S1,NAPA,CD81,CAPG,NOP58,ICAM1,RAB7A,PRPF6,CPSF6,PXN,MFGE8,CTSK,HSD17B12,RPS3,HNRNPU,THY1,APP,ATP6V0D1,ITGA2,NPM1,SCIN,CTNNA1,LETM1,SF3B3,EEF2,MMP14,CCAR2,CTBP2,HP1BP3,TLN1,RUVBL1,LASP1,FBN1,FLNC,P4HB,SRPR,ZNF326,SRP72,HMGB1,CTSB,RPSA,TPM1,AP2A1,XRCC6,MYO1C,MYH10,CDC42BPB,EZR,TPR,DHX9,NES,TPM3,BAG3,RAP1A,GNAI3,MYO6,PI4K2A,ENG,SRC,EIF…
GO:0003723	RNA binding	86	850	2.57e-17	HSD17B10,SF3A1,SNRPD3,EIF3D,HNRNPL,RPL19,DDX5,YBX3,SARS,EIF2S1,IGF2BP3,SRSF1,AARS,RBM25,NOP58,PRPF6,CPSF6,SNRPF,RPS3,HNRNPU,RANBP2,EIF5B,NPM1,PCBP1,SF3B3,EEF2,RPL38,PABPC1,HNRNPD,HNRNPA0,NCL,IMPDH2,TUFM,KARS,EIF4A2,HNRNPA1,SRP72,HMGB1,RPL3,RPS3A,HNRNPA2B1,HNRNPH1,MYH10,MATR3,RPL12,IARS2,TPR,DHX9,SYNCRIP,RPL5,RBMX,SERBP1,HSP90AB1,YBX1,PABPC4,EIF6,HNRNPR,DTD1,SLC3A2,LRRFIP1,XRCC5,HNRNPA3,CNP,G3BP1,…
GO:0042802	identical protein binding	129	1754	5.78e-16	STK10,FAP,MYH9,ST13,PYGL,AHCY,CAV2,COL1A1,PRPF19,ENO1,SARS,ATIC,TP53I3,CAT,HSPB1,YWHAH,ESYT2,FUS,GSTM3,SDCBP,HEXB,CAD,PDCD6,VDAC1,CPT1A,PFKL,SH3GL1,SOD1,KIAA1715,NONO,GLUD1,HNRNPU,APP,STOM,BAX,PSME3,ADH5,NPM1,COL1A2,PRDX3,PDIA3,FASN,CTNNA1,ALCAM,GLB1,KIF5B,DPYSL2,CTBP2,SNRNP200,EEA1,NCL,KARS,FBN1,FLNC,TMEM173,SHMT2,CBX3,UGP2,CAV1,CAMK2D,HNRNPA1,PRDX6,ALDH3A2,ANXA2,HNRNPA2B1,WARS,SFPQ,TPM1,MATR3,S…
GO:0016491	oxidoreductase activity	75	716	8.7e-16	HSD17B10,DLD,DHRS7,MTHFD1,APEX1,TXNL1,OGDH,LOX,AKR7A2,TP53I3,CAT,PTGIS,SQRDL,BLVRB,SOD1,GLUD1,HSD17B12,PLOD2,AIFM1,ETHE1,RETSAT,ADH5,PRDX3,TMX3,PDIA3,PRDX2,FASN,GPD2,CTBP2,CYBRD1,UGDH,IMPDH2,PDIA5,HADHB,MDH2,P4HB,ACAA1,CYB5A,PRDX6,ALDH3A2,ETFB,VAT1,CYB5R3,PTGS1,PHGDH,ME1,GSTO1,NSDHL,DHCR24,SDHB,ALDH1B1,PRDX4,AKR1C3,HADHA,ERO1L,LDHB,MGST1,GSTP1,PDIA6,BLVRA,ALDH7A1,PCYOX1,IDH1,CRYZ,IVD,PARK7,HSD17B…
GO:0019899	enzyme binding	144	2197	3.53e-14	RALA,FAP,SNRPD3,CAV2,DDX5,COL1A1,WFS1,YBX3,TPI1,SNX3,EXOC2,ENO1,CAT,UBA2,TUBA4A,HSPB1,YWHAH,TRIM28,ATP6V1E1,GSTM3,SRSF1,PEBP1,LMNB1,IPO5,SPAG9,CSE1L,PPP1R12C,NOP58,ATP6V0A1,CAD,SCARB2,RAB7A,VDAC1,NRP1,PRKAR2A,TCIRG1,PXN,PFKL,SH3GL1,SOD1,RPS3,LAMTOR1,GJA1,HNRNPU,RANBP2,THY1,UCHL1,APP,STOM,NPM1,COL1A2,PRDX3,CKB,PA2G4,TWF2,KIF5B,TBL2,SCAMP3,EEF2,CCAR2,CTBP2,CSPG4,HNRNPD,PRKDC,HNRNPA0,UBE2N,NCL,RUVBL…
GO:0003729	mRNA binding	36	198	2.76e-13	EIF3D,HNRNPL,DDX5,YBX3,IGF2BP3,SRSF1,RBM25,CPSF6,RPS3,HNRNPU,PCBP1,PABPC1,HNRNPD,NCL,RPS3A,HNRNPA2B1,MYH10,TPR,DHX9,RPL5,RBMX,SERBP1,PABPC4,HNRNPR,HNRNPA3,G3BP1,KHSRP,ELAVL1,RPS14,SSB,CRYZ,EIF4G1,EIF2A,PARK7,HNRNPC,SNRNP70
GO:0043168	anion binding	160	2696	1.67e-12	RALA,STK10,DLD,MYH9,ST13,PYGL,MTHFD1,PYGB,PLA2G15,OGDH,DDX5,RAB35,SNX3,SARS,TP53I3,UBA2,TUBA4A,ESYT2,ARL8B,GSTM3,SDCBP,ARL3,PEBP1,AARS,ATP5B,SPTLC1,CAD,SEPT11,RAB7A,NRP1,PRKAR2A,MFGE8,PFKL,RAB5A,ATP6V1A,CCT6A,ATP6V1B2,GLUD1,HSD17B12,PLOD2,HNRNPU,THY1,APP,ADK,AIFM1,EIF5B,ADH5,ANXA5,ITGA2,SCIN,CKB,TWF2,FASN,KIF5B,HIST1H1E,EEF2,PRKDC,TLN1,UBE2N,SNRNP200,EEA1,RUVBL1,TUBB6,PITPNB,TUFM,KARS,FBN1,EIF4A2…
GO:0000166	nucleotide binding	134	2097	2.45e-12	RALA,STK10,DLD,MYH9,ST13,PYGL,MTHFD1,AHCY,DDX5,RAB35,SARS,TP53I3,CAT,UBA2,TUBA4A,ARL8B,ARL3,PEBP1,AARS,ATP5B,CAD,SEPT11,RAB7A,PRKAR2A,PFKL,RAB5A,ATP6V1A,CCT6A,ATP6V1B2,GLUD1,HNRNPU,ADK,AIFM1,EIF5B,CKB,TWF2,FASN,KIF5B,HIST1H1E,EEF2,CTBP2,PRKDC,UBE2N,SNRNP200,RUVBL1,TUBB6,UGDH,IMPDH2,TUFM,KARS,EIF4A2,EHD3,SRPR,TMEM173,UGP2,CAMK2D,MCCC2,THRAP3,WARS,ACSL3,ATP2B4,TGFBR2,XRCC6,MYO1C,MYLK,MYH10,CYB5R3,O…
GO:0036094	small molecule binding	149	2460	3e-12	RALA,STK10,DLD,MYH9,ST13,PYGL,MTHFD1,PYGB,AHCY,OGDH,DDX5,RAB35,SARS,TP53I3,CAT,UBA2,TUBA4A,ARL8B,ARL3,PEBP1,AARS,ATP5B,SPTLC1,CAD,SEPT11,RAB7A,PRKAR2A,PFKL,RAB5A,ATP6V1A,CCT6A,ATP6V1B2,GLUD1,PLOD2,HNRNPU,ADK,AIFM1,EIF5B,ADH5,CKB,LMAN2,TWF2,FASN,KIF5B,HIST1H1E,EEF2,CTBP2,PRKDC,OSBPL3,UBE2N,SNRNP200,RUVBL1,TUBB6,UGDH,IMPDH2,TUFM,KARS,EIF4A2,EHD3,SRPR,TMEM173,SHMT2,UGP2,CAV1,CAMK2D,MCCC2,THRAP3,WARS…
GO:0003824	catalytic activity	267	5592	8.81e-12	RALA,HSD17B10,STK10,FAP,DLD,MYH9,ACO2,PYGL,ATP6V1D,DHRS7,MTHFD1,APEX1,PYGB,CTSZ,AHCY,APMAP,TXNL1,MMP2,PLA2G15,ECH1,OGDH,DDX5,PRPF19,TPI1,CMAS,RAB35,LOX,FAHD2A,ENO1,SARS,AKR7A2,CTSD,ATIC,TP53I3,CAT,PTGIS,UBA2,TUBA4A,TRIM28,ATP6V1E1,ARL8B,GSTM3,GNS,SQRDL,ARL3,HEXB,AARS,ATP5B,PSMB1,SPTLC1,BLVRB,COPS4,ATP6V0A1,CAD,ARSB,PDCD6,RAB7A,NRP1,CPT1A,TCIRG1,HEXA,PFKL,SOD1,CTSK,RAB5A,ATP6V1A,ATP6V1B2,GLUD1,HSD…
GO:0097159	organic cyclic compound binding	253	5382	3.88e-10	RALA,HSD17B10,STK10,DLD,SF3A1,SNRPD3,MYH9,EIF3D,ST13,PYGL,MTHFD1,APEX1,PYGB,AHCY,PGRMC1,HNRNPL,OGDH,RPL19,DDX5,YBX3,RAB35,ENO1,SARS,TP53I3,CAT,PTGIS,UBA2,TUBA4A,TRIM28,FUS,EIF2S1,ARL8B,IGF2BP3,SRSF1,ARL3,PEBP1,AARS,RBM25,ATP5B,SPTLC1,NOP58,CAD,SEPT11,RAB7A,ZFR,PRKAR2A,PRPF6,CPSF6,TMPO,SNRPF,SMARCC2,PFKL,RAB5A,ATP6V1A,CCT6A,NONO,ATP6V1B2,GLUD1,RPS3,HNRNPU,RANBP2,APP,ADK,AIFM1,EIF5B,NPM1,CKB,PA2G4,…
GO:1901363	heterocyclic compound binding	250	5305	4.19e-10	RALA,HSD17B10,STK10,DLD,SF3A1,SNRPD3,MYH9,EIF3D,ST13,PYGL,MTHFD1,APEX1,PYGB,AHCY,PGRMC1,HNRNPL,OGDH,RPL19,DDX5,YBX3,RAB35,ENO1,SARS,TP53I3,CAT,PTGIS,UBA2,TUBA4A,TRIM28,FUS,EIF2S1,ARL8B,IGF2BP3,SRSF1,ARL3,PEBP1,AARS,RBM25,ATP5B,SPTLC1,NOP58,CAD,SEPT11,RAB7A,ZFR,PRKAR2A,PRPF6,CPSF6,TMPO,SNRPF,SMARCC2,PFKL,RAB5A,ATP6V1A,CCT6A,NONO,ATP6V1B2,GLUD1,RPS3,HNRNPU,RANBP2,APP,ADK,AIFM1,EIF5B,NPM1,CKB,PA2G4,…
GO:0008092	cytoskeletal protein binding	71	882	4.82e-10	RALA,MYH9,DSTN,YWHAH,FUS,ARL8B,SDCBP,ARL3,SPAG9,CAPG,PXN,RPS3,GJA1,HNRNPU,MAP1B,SCIN,TWF2,CTNNA1,TBCA,KIF5B,EEF2,TMOD3,DPYSL2,TLN1,EML4,PLEC,LASP1,FLNC,PARVA,CAMK2D,ANXA2,TPM1,MYO1C,MAP4,MYLK,MYH10,OPA1,EZR,TPR,CACYBP,TPM3,S100A4,MYO6,CNN3,HSP90AB1,FABP3,MAPRE1,TPM2,PRNP,MYO1B,INF2,NUMA1,ACTN1,ZNF207,LIMA1,KTN1,MPRIP,ITGB1,TRIOBP,SUN2,STMN1,FLNB,TAGLN,CFL1,CKAP5,TOR1AIP1,PDCD5,TPT1,MARCKS,PDLIM5,…
GO:0097367	carbohydrate derivative binding	128	2163	1.11e-09	RALA,DCN,STK10,MYH9,ST13,PYGL,MTHFD1,DDX5,RAB35,SARS,UBA2,TUBA4A,ARL8B,SDCBP,ARL3,PEBP1,AARS,ATP5B,CAD,SEPT11,RAB7A,NRP1,PRKAR2A,PFKL,CTSK,RAB5A,ATP6V1A,CCT6A,ATP6V1B2,GLUD1,HSD17B12,HNRNPU,THY1,APP,ADK,EIF5B,ITGA2,CKB,TWF2,GLB1,KIF5B,HIST1H1E,EEF2,PRKDC,UBE2N,SNRNP200,RUVBL1,TUBB6,TUFM,KARS,FBN1,EIF4A2,EHD3,SRPR,TMEM173,UGP2,CAMK2D,MCCC2,HMGB1,CTSB,RPL22,THRAP3,WARS,ACSL3,ATP2B4,TGFBR2,XRCC6,MYO…
GO:0017111	nucleoside-triphosphatase activity	63	778	5.9e-09	RALA,MYH9,ATP6V1D,DDX5,RAB35,TUBA4A,ATP6V1E1,ARL8B,ARL3,ATP5B,ATP6V0A1,RAB7A,TCIRG1,RAB5A,ATP6V1A,ATP6V1B2,EIF5B,ATP6V0D1,KIF5B,EEF2,SNRNP200,RUVBL1,TUBB6,TUFM,EIF4A2,SRPR,ATP2B4,XRCC6,ATP6V1H,MYO1C,MYH10,OPA1,DHX9,RAP1A,GNAI3,MYO6,ABCD3,GNG12,HSP90AB1,RRAGC,HSPA1B,XRCC5,MYO1B,G3BP1,ATP6V1C1,DDX17,ATL3,PCYOX1,EIF4B,SEPT9,EFTUD2,GSPT1,RAB34,RAB23,RAB9A,ATP2A2,RAN,MYL6,RAB5C,ASNA1,RUVBL2,DDX6,GNB1
GO:0016462	pyrophosphatase activity	65	819	6.01e-09	RALA,MYH9,ATP6V1D,DDX5,RAB35,TUBA4A,ATP6V1E1,ARL8B,ARL3,ATP5B,ATP6V0A1,RAB7A,TCIRG1,RAB5A,ATP6V1A,ATP6V1B2,EIF5B,ATP6V0D1,KIF5B,EEF2,SNRNP200,RUVBL1,TUBB6,TUFM,EIF4A2,SRPR,PPA2,ATP2B4,XRCC6,ATP6V1H,MYO1C,MYH10,OPA1,DHX9,RAP1A,GNAI3,MYO6,ABCD3,GNG12,HSP90AB1,RRAGC,PPA1,HSPA1B,XRCC5,MYO1B,G3BP1,ATP6V1C1,DDX17,ATL3,PCYOX1,EIF4B,SEPT9,EFTUD2,GSPT1,RAB34,RAB23,RAB9A,ATP2A2,RAN,MYL6,RAB5C,ASNA1,RUVBL2,…
GO:0048037	cofactor binding	47	481	6.01e-09	DLD,ACO2,PYGL,PYGB,AHCY,PGRMC1,OGDH,TP53I3,CAT,PTGIS,GSTM3,SQRDL,SPTLC1,GLUD1,RPS3,PLOD2,AIFM1,FASN,CTBP2,UGDH,SHMT2,CYB5A,CYB5R3,PTGS1,PARP1,PHGDH,ME1,DHCR24,SRC,HMGCL,SDHB,ALDH1B1,HADHA,SUCLG1,LDHB,MGST1,GSTP1,IDH1,TKT,CRYZ,IVD,PGRMC2,TXNRD1,ACADVL,ALDH6A1,ETFA,H6PD
GO:0016614	oxidoreductase activity, acting on CH-OH group of donors	23	135	3.87e-08	HSD17B10,AKR7A2,HSD17B12,ADH5,FASN,GPD2,CTBP2,UGDH,IMPDH2,HADHB,MDH2,CYB5A,ALDH3A2,PHGDH,ME1,NSDHL,DHCR24,AKR1C3,HADHA,LDHB,IDH1,HSD17B4,H6PD
GO:0050662	coenzyme binding	32	274	1.08e-07	DLD,PYGL,PYGB,AHCY,OGDH,TP53I3,CAT,SPTLC1,GLUD1,PLOD2,AIFM1,FASN,CTBP2,UGDH,SHMT2,CYB5R3,PARP1,PHGDH,ME1,DHCR24,HMGCL,ALDH1B1,HADHA,LDHB,IDH1,CRYZ,IVD,TXNRD1,ACADVL,ALDH6A1,ETFA,H6PD
GO:0017076	purine nucleotide binding	108	1865	1.36e-07	RALA,STK10,MYH9,ST13,PYGL,MTHFD1,AHCY,DDX5,RAB35,SARS,UBA2,TUBA4A,ARL8B,ARL3,PEBP1,AARS,ATP5B,CAD,SEPT11,RAB7A,PRKAR2A,PFKL,RAB5A,ATP6V1A,CCT6A,ATP6V1B2,GLUD1,HNRNPU,ADK,EIF5B,CKB,TWF2,KIF5B,HIST1H1E,EEF2,PRKDC,UBE2N,SNRNP200,RUVBL1,TUBB6,TUFM,KARS,EIF4A2,EHD3,SRPR,TMEM173,CAMK2D,MCCC2,THRAP3,WARS,ACSL3,ATP2B4,TGFBR2,XRCC6,MYO1C,MYLK,MYH10,CYB5R3,OPA1,CDC42BPB,TGM2,IARS2,DHX9,BAG3,ME1,RAP1A,GNAI3…
GO:0016787	hydrolase activity	131	2448	2.14e-07	RALA,FAP,MYH9,ATP6V1D,MTHFD1,APEX1,CTSZ,AHCY,APMAP,MMP2,PLA2G15,DDX5,RAB35,FAHD2A,AKR7A2,CTSD,ATIC,CAT,TUBA4A,ATP6V1E1,ARL8B,GNS,ARL3,HEXB,AARS,ATP5B,PSMB1,COPS4,ATP6V0A1,CAD,ARSB,PDCD6,RAB7A,TCIRG1,HEXA,CTSK,RAB5A,ATP6V1A,ATP6V1B2,RPS3,PLBD2,UCHL1,TMEM55A,EIF5B,ATP6V0D1,TPP1,ANPEP,PDIA3,FASN,GLB1,KIF5B,EEF2,MMP14,DPYSL2,GBA,SNRNP200,RUVBL1,TUBB6,TUFM,METAP2,EIF4A2,SRPR,GANAB,PRDX6,PPA2,CTSB,NRD1…
GO:0016616	oxidoreductase activity, acting on the CH-OH group of donors, NAD or NADP as acceptor	20	118	4.61e-07	HSD17B10,AKR7A2,HSD17B12,ADH5,FASN,CTBP2,UGDH,IMPDH2,HADHB,MDH2,CYB5A,PHGDH,ME1,NSDHL,AKR1C3,HADHA,LDHB,IDH1,HSD17B4,H6PD
GO:0051015	actin filament binding	23	158	4.65e-07	MYH9,DSTN,CAPG,SCIN,CTNNA1,EEF2,TLN1,LASP1,FLNC,TPM1,MYO1C,MYH10,EZR,TPM3,MYO6,TPM2,MYO1B,ACTN1,LIMA1,TRIOBP,TAGLN,CFL1,MARCKS
GO:0032553	ribonucleotide binding	106	1868	4.78e-07	RALA,STK10,MYH9,PYGL,MTHFD1,DDX5,RAB35,SARS,UBA2,TUBA4A,ARL8B,ARL3,PEBP1,AARS,ATP5B,CAD,SEPT11,RAB7A,PRKAR2A,PFKL,RAB5A,ATP6V1A,CCT6A,ATP6V1B2,GLUD1,HNRNPU,ADK,EIF5B,CKB,TWF2,KIF5B,HIST1H1E,EEF2,PRKDC,UBE2N,SNRNP200,RUVBL1,TUBB6,TUFM,KARS,EIF4A2,EHD3,SRPR,TMEM173,UGP2,CAMK2D,MCCC2,THRAP3,WARS,ACSL3,ATP2B4,TGFBR2,XRCC6,MYO1C,MYLK,MYH10,CYB5R3,OPA1,CDC42BPB,TGM2,IARS2,DHX9,ME1,RAP1A,GNAI3,MYO6,ABCD…
GO:0042803	protein homodimerization activity	60	830	5.58e-07	STK10,FAP,MYH9,PYGL,CAV2,ENO1,SARS,ATIC,TP53I3,CAT,HSPB1,GSTM3,HEXB,PDCD6,SOD1,APP,STOM,BAX,ADH5,NPM1,FASN,GLB1,CTBP2,EEA1,KARS,TMEM173,CAMK2D,PRDX6,ALDH3A2,WARS,SFPQ,TPM1,STAT1,TPR,CACYBP,S100A10,ABCD3,HSP90AB1,PRPS1,ENG,HMGCL,TPM2,PRDX4,LRRFIP1,SNX9,ACTN1,AIMP1,PSAP,MGST1,NAGA,HM13,ELAVL1,IDH1,TKT,IMPA1,PARK7,HSD17B4,HSPB6,RUVBL2,MTHFD1L
GO:0003730	mRNA 3'-UTR binding	15	63	5.71e-07	HNRNPL,DDX5,YBX3,IGF2BP3,HNRNPU,PABPC1,HNRNPD,HNRNPA2B1,RPL5,SERBP1,HNRNPR,KHSRP,ELAVL1,CRYZ,HNRNPC
GO:0032555	purine ribonucleotide binding	105	1853	5.71e-07	RALA,STK10,MYH9,PYGL,MTHFD1,DDX5,RAB35,SARS,UBA2,TUBA4A,ARL8B,ARL3,PEBP1,AARS,ATP5B,CAD,SEPT11,RAB7A,PRKAR2A,PFKL,RAB5A,ATP6V1A,CCT6A,ATP6V1B2,GLUD1,HNRNPU,ADK,EIF5B,CKB,TWF2,KIF5B,HIST1H1E,EEF2,PRKDC,UBE2N,SNRNP200,RUVBL1,TUBB6,TUFM,KARS,EIF4A2,EHD3,SRPR,TMEM173,CAMK2D,MCCC2,THRAP3,WARS,ACSL3,ATP2B4,TGFBR2,XRCC6,MYO1C,MYLK,MYH10,CYB5R3,OPA1,CDC42BPB,TGM2,IARS2,DHX9,ME1,RAP1A,GNAI3,MYO6,ABCD3,PI4…
GO:0046983	protein dimerization activity	81	1301	7.61e-07	STK10,FAP,MYH9,ST13,PYGL,CAV2,ENO1,SARS,ATIC,TP53I3,CAT,UBA2,HSPB1,YWHAH,GSTM3,SDCBP,HEXB,PDCD6,HEXA,SOD1,APP,STOM,AIFM1,BAX,ADH5,ITGA2,NPM1,FASN,CTNNA1,GLB1,CTBP2,EEA1,KARS,P4HB,TMEM173,CAV1,CAMK2D,PRDX6,CTNNB1,ALDH3A2,WARS,SFPQ,TPM1,STAT1,TPR,CACYBP,S100A10,ABCD3,HSP90AB1,PRPS1,RRAGC,ENG,HMGCL,FLOT1,HIST1H2BL,HIST1H2AC,TPM2,PRDX4,LRRFIP1,SNX9,ACTN1,AIMP1,FLOT2,PSAP,ITGB1,MGST1,NAGA,HM13,ELAVL1,…
GO:0032561	guanyl ribonucleotide binding	36	384	1.5e-06	RALA,RAB35,TUBA4A,ARL8B,ARL3,SEPT11,RAB7A,RAB5A,GLUD1,EIF5B,HIST1H1E,EEF2,TUBB6,TUFM,EHD3,SRPR,TMEM173,OPA1,TGM2,RAP1A,GNAI3,HSP90AB1,PRPS1,RRAGC,SAR1A,AK3,ATL3,SEPT9,EFTUD2,GSPT1,RAB34,RAB23,RAB9A,RAN,RAB5C,SEPT2
GO:0032550	purine ribonucleoside binding	35	370	1.79e-06	RALA,RAB35,TUBA4A,ARL8B,ARL3,SEPT11,RAB7A,RAB5A,GLUD1,EIF5B,HIST1H1E,EEF2,TUBB6,TUFM,EHD3,SRPR,OPA1,TGM2,RAP1A,GNAI3,HSP90AB1,PRPS1,RRAGC,SAR1A,AK3,ATL3,SEPT9,EFTUD2,GSPT1,RAB34,RAB23,RAB9A,RAN,RAB5C,SEPT2
GO:0005198	structural molecule activity	51	679	1.94e-06	CAV2,RPL19,RPS12,TUBA4A,LAMC1,LMNB1,SPAG9,MYL9,MAP1B,COL1A2,CTNNA1,RPL13,RPL38,NUP93,TLN1,TUBB6,RPLP2,PLEC,FBN1,CAV1,RPS21,RPL3,RPS3A,RPSA,RPL22,TPM1,MAP4,MATR3,RPL12,TPR,NES,LAMTOR2,TPM3,RPL5,AHNAK,TPM2,EMILIN1,NUMA1,RPS8,FBLN2,RPS14,RPL9,RPL10,EIF4G1,RPL23,TMEM33,RPL30,VIM,MYL6,RPL18,HSPB6
GO:0016667	oxidoreductase activity, acting on a sulfur group of donors	14	61	2.08e-06	DLD,TXNL1,SQRDL,PRDX3,TMX3,PDIA3,PDIA5,P4HB,GSTO1,ERO1L,PDIA6,PCYOX1,GSTK1,TXNRD1
GO:0016835	carbon-oxygen lyase activity	15	72	2.08e-06	ACO2,APEX1,ENO1,RPS3,ECI1,FASN,HADHB,XRCC6,FH,ECHS1,HADHA,ALAD,HMGA1,PARK7,HSD17B4
GO:0003779	actin binding	37	413	2.3e-06	MYH9,DSTN,YWHAH,CAPG,HNRNPU,SCIN,TWF2,CTNNA1,EEF2,TMOD3,TLN1,PLEC,LASP1,FLNC,PARVA,TPM1,MYO1C,MYLK,MYH10,EZR,TPM3,S100A4,MYO6,CNN3,TPM2,MYO1B,INF2,ACTN1,LIMA1,MPRIP,ITGB1,TRIOBP,FLNB,TAGLN,CFL1,MARCKS,PDLIM5
GO:0005178	integrin binding	19	122	2.3e-06	FAP,CD81,ICAM1,PXN,MFGE8,THY1,APP,ITGA2,MMP14,TLN1,FBN1,P4HB,HMGB1,SRC,EMILIN1,CD9,ACTN1,ITGB1,TGFBI
GO:0005525	GTP binding	34	366	3.32e-06	RALA,RAB35,TUBA4A,ARL8B,ARL3,SEPT11,RAB7A,RAB5A,GLUD1,EIF5B,HIST1H1E,EEF2,TUBB6,TUFM,EHD3,SRPR,OPA1,TGM2,RAP1A,GNAI3,HSP90AB1,RRAGC,SAR1A,AK3,ATL3,SEPT9,EFTUD2,GSPT1,RAB34,RAB23,RAB9A,RAN,RAB5C,SEPT2
GO:0019900	kinase binding	50	678	3.58e-06	CAV2,EXOC2,TUBA4A,HSPB1,SRSF1,PEBP1,SPAG9,PPP1R12C,VDAC1,NRP1,PRKAR2A,PXN,PFKL,RPS3,GJA1,THY1,NPM1,PRDX3,TWF2,KIF5B,TBL2,EEF2,CTBP2,CSPG4,HNRNPA0,TMEM173,CAV1,CTNNB1,WARS,ACSL3,ATP2B4,TGFBR2,AP2A1,OPA1,PARP1,EZR,TPR,HSP90AB1,SRC,MAPRE1,PCNA,PRKAR1A,LDHB,GSTP1,CTNND1,ELAVL1,PARK7,H2AFY,MARCKS,PDLIM5
GO:0050839	cell adhesion molecule binding	24	200	3.68e-06	FAP,CD81,ICAM1,PXN,MFGE8,THY1,APP,NPTN,ITGA2,CTNNA1,MMP14,TLN1,FBN1,P4HB,CTNNB1,HMGB1,EZR,SRC,EMILIN1,CD9,ACTN1,ITGB1,CTNND1,TGFBI
GO:0019901	protein kinase binding	46	599	3.79e-06	CAV2,EXOC2,TUBA4A,HSPB1,SRSF1,PEBP1,SPAG9,PPP1R12C,VDAC1,NRP1,PRKAR2A,PXN,RPS3,GJA1,THY1,NPM1,PRDX3,TWF2,KIF5B,TBL2,EEF2,CTBP2,CSPG4,HNRNPA0,TMEM173,CAV1,CTNNB1,WARS,ACSL3,ATP2B4,TGFBR2,AP2A1,PARP1,EZR,TPR,HSP90AB1,SRC,MAPRE1,PCNA,PRKAR1A,GSTP1,CTNND1,ELAVL1,H2AFY,MARCKS,PDLIM5
GO:0043021	ribonucleoprotein complex binding	18	116	4.55e-06	SNRPD3,DDX5,YBX3,EIF2S1,PRPF6,CPSF6,HNRNPU,NPM1,LETM1,EEF2,SRPR,SRP72,RPSA,DHX9,EIF6,EIF4B,EIF2A,SNRNP70
GO:0016209	antioxidant activity	15	79	4.84e-06	TXNL1,CAT,SOD1,PRDX3,PRDX2,PRDX6,PTGS1,GSTO1,PRDX4,MGST1,GSTP1,PARK7,GSTK1,TXNRD1,SOD2
GO:0046961	proton-transporting ATPase activity, rotational mechanism	9	21	4.97e-06	ATP6V1E1,ATP5B,ATP6V0A1,TCIRG1,ATP6V1A,ATP6V1B2,ATP6V0D1,ATP6V1H,ATP6V1C1
GO:0051287	NAD binding	13	57	4.97e-06	DLD,AHCY,GLUD1,CTBP2,UGDH,CYB5R3,PARP1,PHGDH,ME1,ALDH1B1,HADHA,LDHB,IDH1
GO:0016860	intramolecular oxidoreductase activity	12	47	5.01e-06	TPI1,PTGIS,TMX3,PDIA3,ECI1,PDIA5,P4HB,TXNDC5,ERO1L,PDIA6,GNPDA1,PTGES3
GO:0016853	isomerase activity	20	147	5.89e-06	ECH1,TPI1,PTGIS,TMX3,PDIA3,ECI1,FKBP10,PDIA5,P4HB,PGM1,TXNDC5,ERO1L,LSS,FKBP1A,PDIA6,PPIA,HSD17B4,GNPDA1,FKBP9,PTGES3
GO:0008553	proton-exporting ATPase activity, phosphorylative mechanism	9	23	8.55e-06	ATP6V1E1,ATP5B,ATP6V0A1,TCIRG1,ATP6V1A,ATP6V1B2,ATP6V0D1,ATP6V1H,ATP6V1C1
GO:0035639	purine ribonucleoside triphosphate binding	97	1794	1.01e-05	RALA,STK10,MYH9,PYGL,MTHFD1,DDX5,RAB35,SARS,UBA2,TUBA4A,ARL8B,ARL3,PEBP1,AARS,ATP5B,CAD,SEPT11,RAB7A,PFKL,RAB5A,ATP6V1A,CCT6A,ATP6V1B2,GLUD1,HNRNPU,ADK,EIF5B,CKB,TWF2,KIF5B,HIST1H1E,EEF2,PRKDC,UBE2N,SNRNP200,RUVBL1,TUBB6,TUFM,KARS,EIF4A2,EHD3,SRPR,CAMK2D,MCCC2,THRAP3,WARS,ACSL3,ATP2B4,TGFBR2,XRCC6,MYO1C,MYLK,MYH10,OPA1,CDC42BPB,TGM2,IARS2,DHX9,RAP1A,GNAI3,MYO6,ABCD3,PI4K2A,HSP90AB1,CMPK1,ASS1,PRP…
GO:0016874	ligase activity	20	155	1.15e-05	MTHFD1,SARS,UBA2,AARS,CAD,UCHL1,TRIM25,KARS,MCCC2,WARS,ACSL3,PARP1,IARS2,ASS1,SUCLA2,GART,SUCLG1,PAICS,ACSF2,MTHFD1L
GO:0016887	ATPase activity	34	392	1.15e-05	MYH9,ATP6V1D,DDX5,ATP6V1E1,ATP5B,ATP6V0A1,TCIRG1,ATP6V1A,ATP6V1B2,ATP6V0D1,KIF5B,SNRNP200,RUVBL1,EIF4A2,ATP2B4,XRCC6,ATP6V1H,MYO1C,MYH10,DHX9,ABCD3,HSP90AB1,HSPA1B,XRCC5,MYO1B,G3BP1,ATP6V1C1,DDX17,PCYOX1,ATP2A2,MYL6,ASNA1,RUVBL2,DDX6
GO:0043167	ion binding	253	6066	1.15e-05	RALA,RCN1,STK10,DLD,MYH9,ST13,ACO2,PYGL,MTHFD1,APEX1,PYGB,MYL12A,MMP2,PLA2G15,OGDH,DDX5,COL1A1,RAB35,SNX3,LOX,FAHD2A,ENO1,SARS,TP53I3,CAT,PTGIS,UBA2,CANX,TUBA4A,ESYT2,TRIM28,FUS,ARL8B,GSTM3,GNS,SDCBP,ARL3,PEBP1,AARS,ATP5B,SPTLC1,GPC1,CAD,SEPT11,ARSB,PDCD6,RAB7A,ZFR,NRP1,PRKAR2A,PXN,MFGE8,PFKL,SOD1,KIAA1715,RAB5A,ATP6V1A,CCT6A,ATP6V1B2,GLUD1,HSD17B12,MYL9,PLOD2,HNRNPU,RANBP2,THY1,APP,ADK,AIFM1,EIF…
GO:0043531	ADP binding	10	33	1.23e-05	MYH9,GLUD1,HIST1H1E,RUVBL1,MYH10,CYB5R3,ME1,MYO6,PRPS1,RUVBL2
GO:0016829	lyase activity	21	175	1.71e-05	ACO2,APEX1,APMAP,ENO1,RPS3,ECI1,FASN,HADHB,SHMT2,HMGB1,XRCC6,FH,ECHS1,ME1,HMGCL,HADHA,PAICS,ALAD,HMGA1,PARK7,HSD17B4
GO:0003735	structural constituent of ribosome	19	146	1.88e-05	RPL19,RPS12,RPL13,RPL38,RPLP2,RPS21,RPL3,RPS3A,RPSA,RPL22,RPL12,RPL5,RPS8,RPS14,RPL9,RPL10,RPL23,RPL30,RPL18
GO:0003924	GTPase activity	27	283	3e-05	RALA,RAB35,TUBA4A,ARL8B,ARL3,RAB7A,RAB5A,EIF5B,EEF2,TUBB6,TUFM,SRPR,OPA1,RAP1A,GNAI3,GNG12,RRAGC,ATL3,SEPT9,EFTUD2,GSPT1,RAB34,RAB23,RAB9A,RAN,RAB5C,GNB1
GO:0019003	GDP binding	12	59	3.38e-05	RALA,RAB35,ARL8B,ARL3,RAB7A,RAB5A,GNAI3,PRPS1,RRAGC,RAB9A,RAN,RAB5C
GO:0016684	oxidoreductase activity, acting on peroxide as acceptor	10	43	8.61e-05	CAT,PRDX3,PRDX2,PRDX6,PTGS1,PRDX4,MGST1,GSTP1,PARK7,GSTK1
GO:0016836	hydro-lyase activity	11	55	0.0001	ACO2,ENO1,ECI1,FASN,HADHB,FH,ECHS1,HADHA,ALAD,PARK7,HSD17B4
GO:0003727	single-stranded RNA binding	13	80	0.00011	HNRNPU,PABPC1,HNRNPA1,HMGB1,HNRNPH1,DHX9,SYNCRIP,RBMX,PABPC4,SSB,EIF4B,HNRNPF,HNRNPC
GO:0015631	tubulin binding	29	344	0.00011	MYH9,ARL8B,ARL3,RPS3,GJA1,MAP1B,TBCA,KIF5B,DPYSL2,EML4,MYO1C,MAP4,MYH10,OPA1,EZR,TPR,CACYBP,MYO6,CNN3,MAPRE1,PRNP,MYO1B,NUMA1,ZNF207,SUN2,STMN1,CKAP5,PDCD5,TPT1
GO:0051117	ATPase binding	13	80	0.00011	RALA,WFS1,ATP6V1E1,NOP58,ATP6V0A1,TCIRG1,RUVBL1,CAV1,EZR,NHP2L1,NSFL1C,TOR1AIP1,RUVBL2
GO:0045182	translation regulator activity	16	124	0.00013	EIF3D,EIF2S1,IGF2BP3,AARS,EIF5B,EEF2,PABPC1,TUFM,EIF4A2,EIF6,RPS14,EIF4B,GSPT1,RPL10,EIF4G1,EIF2A
GO:0019829	cation-transporting ATPase activity	11	61	0.00022	ATP6V1E1,ATP5B,ATP6V0A1,TCIRG1,ATP6V1A,ATP6V1B2,ATP6V0D1,ATP2B4,ATP6V1H,ATP6V1C1,ATP2A2
GO:0003756	protein disulfide isomerase activity	7	20	0.00024	TMX3,PDIA3,PDIA5,P4HB,TXNDC5,ERO1L,PDIA6
GO:0044389	ubiquitin-like protein ligase binding	27	325	0.00026	RALA,WFS1,TPI1,TRIM28,PRKAR2A,PXN,UCHL1,CKB,PA2G4,SCAMP3,UBE2N,TMEM173,RTN4,PRDX6,STAT1,CACYBP,RPL5,HSP90AB1,SRC,HSPA1B,XRCC5,SNX9,PRKAR1A,HM13,CUL4B,TRIOBP,RPL23
GO:0004601	peroxidase activity	9	40	0.00028	CAT,PRDX3,PRDX2,PRDX6,PTGS1,PRDX4,MGST1,GSTP1,GSTK1
GO:0005102	signaling receptor binding	79	1513	0.00032	RALA,FAP,ECH1,CAV2,DDX5,CAT,CANX,YWHAH,FUS,LGALS3,SDCBP,ATP5B,CD81,ICAM1,PRPF6,PXN,MFGE8,IGFBP4,SH3GL1,GJA1,THY1,UCHL1,APP,NPTN,ITGA2,VPS35,ALCAM,MMP14,GBA,TLN1,CD276,FBN1,P4HB,CTHRC1,CAV1,CTNNB1,HMGB1,THRAP3,TGFBR2,AP2A1,MYO1C,STAT1,PARP1,NENF,HDGF,S100A4,GNAI3,HSP90AB1,ENG,SRC,HMGCL,HSPA1B,HLA-C,FLOT1,PCNA,PRNP,EMILIN1,CD9,ACTN1,AIMP1,FLOT2,PSAP,ITGB1,HLA-A,CTNND1,FKBP1A,IDH1,STRAP,HMGA1,SERPIN…
GO:0019904	protein domain specific binding	45	706	0.00032	MYH9,ST13,DDX5,SRSF9,YWHAH,TRIM28,SRSF1,CAPG,PRKAR2A,SH3GL1,CCT6A,GJA1,APP,BAX,PRKDC,TLN1,BASP1,HNRNPM,LAMP1,CBX3,HNRNPA1,SRP72,CTNNB1,WARS,ACSL3,ATP2B4,TGM2,EZR,CACYBP,GNAI3,RBMX,GNG12,HSP90AB1,SRC,HSPA1B,HNRNPK,DFFA,PRKAR1A,NUMA1,SH3KBP1,TNKS1BP1,PLSCR3,VIM,DDX6,HIST1H4A
GO:0031625	ubiquitin protein ligase binding	26	311	0.00032	RALA,WFS1,TPI1,TRIM28,PRKAR2A,PXN,UCHL1,CKB,PA2G4,SCAMP3,UBE2N,TMEM173,RTN4,PRDX6,CACYBP,RPL5,HSP90AB1,SRC,HSPA1B,XRCC5,SNX9,PRKAR1A,HM13,CUL4B,TRIOBP,RPL23
GO:0044548	S100 protein binding	6	14	0.00036	ANXA2,EZR,CACYBP,AHNAK,ANXA11,ATP2A2
GO:0030554	adenyl nucleotide binding	79	1524	0.00039	STK10,MYH9,ST13,PYGL,MTHFD1,AHCY,DDX5,SARS,UBA2,PEBP1,AARS,ATP5B,CAD,PRKAR2A,PFKL,ATP6V1A,CCT6A,ATP6V1B2,GLUD1,HNRNPU,ADK,CKB,TWF2,KIF5B,HIST1H1E,PRKDC,UBE2N,SNRNP200,RUVBL1,KARS,EIF4A2,EHD3,TMEM173,CAMK2D,MCCC2,THRAP3,WARS,ACSL3,ATP2B4,TGFBR2,XRCC6,MYO1C,MYLK,MYH10,CYB5R3,CDC42BPB,IARS2,DHX9,BAG3,ME1,MYO6,ABCD3,PI4K2A,HSP90AB1,CMPK1,ASS1,PRPS1,SRC,HMGCL,HSPA1B,STK24,SUCLA2,HADHA,AK3,GART,XRCC5,M…
GO:0015036	disulfide oxidoreductase activity	9	43	0.00042	TXNL1,PDIA3,PDIA5,P4HB,GSTO1,ERO1L,PDIA6,GSTK1,TXNRD1
GO:0051920	peroxiredoxin activity	5	8	0.00044	PRDX3,PRDX2,PRDX6,PRDX4,PARK7
GO:0003725	double-stranded RNA binding	11	70	0.00058	HNRNPU,HMGB1,DHX9,HSP90AB1,SLC3A2,LRRFIP1,ACTN1,ELAVL1,EIF4B,ILF3,VIM
GO:0016627	oxidoreductase activity, acting on the CH-CH group of donors	10	58	0.00064	BLVRB,RETSAT,FASN,ACAA1,DHCR24,SDHB,AKR1C3,BLVRA,IVD,ACADVL
GO:0003857	3-hydroxyacyl-CoA dehydrogenase activity	5	9	0.00065	HSD17B10,HSD17B12,HADHB,HADHA,HSD17B4
GO:0008017	microtubule binding	22	253	0.00072	MYH9,ARL3,RPS3,MAP1B,KIF5B,DPYSL2,EML4,MYO1C,MAP4,MYH10,OPA1,EZR,MYO6,CNN3,MAPRE1,PRNP,MYO1B,NUMA1,ZNF207,SUN2,CKAP5,TPT1
GO:0042162	telomeric DNA binding	8	36	0.00076	APEX1,HNRNPD,NCL,HNRNPA1,HNRNPA2B1,XRCC6,TP53BP1,XRCC5
GO:0019843	rRNA binding	10	60	0.00079	RPL19,RPS3,EEF2,RPL3,RPL12,RPL5,TST,RPS14,RPL9,RPL23
GO:0042626	ATPase-coupled transmembrane transporter activity	14	118	0.00085	ATP6V1D,ATP6V1E1,ATP5B,ATP6V0A1,TCIRG1,ATP6V1A,ATP6V1B2,ATP6V0D1,ATP2B4,ATP6V1H,ABCD3,ATP6V1C1,PCYOX1,ATP2A2
GO:0044325	ion channel binding	14	120	0.00099	YWHAH,VDAC1,SH3GL1,NPTN,CAV1,CAMK2D,CTNNB1,S100A10,HSP90AB1,SRC,PRNP,FHL1,ACTN1,FKBP1A
GO:0051082	unfolded protein binding	13	106	0.0011	ST13,CANX,CCT6A,NPM1,NUDC,PFDN4,HSP90AB1,HSPA1B,NAP1L4,PPIA,HSPB6,RUVBL2,PTGES3
GO:0030898	actin-dependent ATPase activity	5	11	0.0012	MYH9,MYO1C,MYH10,MYO1B,MYL6
GO:0032559	adenyl ribonucleotide binding	76	1514	0.0013	STK10,MYH9,PYGL,MTHFD1,DDX5,SARS,UBA2,PEBP1,AARS,ATP5B,CAD,PRKAR2A,PFKL,ATP6V1A,CCT6A,ATP6V1B2,GLUD1,HNRNPU,ADK,CKB,TWF2,KIF5B,HIST1H1E,PRKDC,UBE2N,SNRNP200,RUVBL1,KARS,EIF4A2,EHD3,TMEM173,CAMK2D,MCCC2,THRAP3,WARS,ACSL3,ATP2B4,TGFBR2,XRCC6,MYO1C,MYLK,MYH10,CYB5R3,CDC42BPB,IARS2,DHX9,ME1,MYO6,ABCD3,PI4K2A,HSP90AB1,CMPK1,ASS1,PRPS1,SRC,HMGCL,HSPA1B,STK24,SUCLA2,HADHA,AK3,GART,XRCC5,MYO1B,PRKAR1A,G3…
GO:0043492	ATPase activity, coupled to movement of substances	14	124	0.0013	ATP6V1D,ATP6V1E1,ATP5B,ATP6V0A1,TCIRG1,ATP6V1A,ATP6V1B2,ATP6V0D1,ATP2B4,ATP6V1H,ABCD3,ATP6V1C1,PCYOX1,ATP2A2
GO:0016620	oxidoreductase activity, acting on the aldehyde or oxo group of donors, NAD or NADP as acceptor	7	31	0.0019	OGDH,ADH5,ALDH3A2,ALDH1B1,AKR1C3,ALDH7A1,ALDH6A1
GO:0003988	acetyl-CoA C-acyltransferase activity	4	6	0.0021	ACAA2,HADHB,ACAA1,HADHA
GO:0008135	translation factor activity, RNA binding	11	84	0.0021	EIF3D,EIF2S1,EIF5B,EEF2,TUFM,EIF4A2,EIF6,EIF4B,GSPT1,EIF4G1,EIF2A
GO:0015037	peptide disulfide oxidoreductase activity	5	13	0.0021	PDIA3,PDIA5,P4HB,GSTO1,PDIA6
GO:0015288	porin activity	4	6	0.0021	VDAC1,VDAC2,TOMM40,VDAC3
GO:0090079	translation regulator activity, nucleic acid binding	12	99	0.0021	EIF3D,EIF2S1,EIF5B,EEF2,PABPC1,TUFM,EIF4A2,EIF6,EIF4B,GSPT1,EIF4G1,EIF2A
GO:0008187	poly-pyrimidine tract binding	6	23	0.0027	HNRNPU,PABPC1,HNRNPH1,PABPC4,SSB,HNRNPC
GO:0048027	mRNA 5'-UTR binding	6	24	0.0033	IGF2BP3,NCL,RPS3A,MYH10,RPL5,RPS14
GO:0001618	virus receptor activity	10	75	0.0035	CD81,ICAM1,SCARB2,ITGB5,ITGA2,ANPEP,LAMP1,RPSA,HSPA1B,ITGB1
GO:0008238	exopeptidase activity	12	106	0.0035	FAP,CTSZ,UCHL1,TPP1,ANPEP,MMP14,METAP2,DPP7,CTSA,TPP2,PRCP,SCRN1
GO:0035258	steroid hormone receptor binding	11	90	0.0035	DDX5,YWHAH,FUS,PRPF6,CTNNB1,PARP1,SRC,PCNA,PARK7,PHB2,RAN
GO:0008022	protein C-terminus binding	17	194	0.0037	SH3GL1,PRDX3,PABPC1,DAB2,NCL,CTNNB1,AP2A1,XRCC6,MYO1C,EZR,SRC,MAPRE1,XRCC5,NUMA1,ATP2A2,PHB2,VIM
GO:0004300	enoyl-CoA hydratase activity	4	8	0.0042	ECI1,HADHB,ECHS1,HADHA
GO:0003743	translation initiation factor activity	8	50	0.0045	EIF3D,EIF2S1,EIF5B,EIF4A2,EIF6,EIF4B,EIF4G1,EIF2A
GO:0005543	phospholipid binding	26	382	0.005	PLA2G15,RAB35,SNX3,ESYT2,SDCBP,PEBP1,MFGE8,THY1,ANXA5,SCIN,TWF2,TLN1,EEA1,PITPNB,HMGB1,ANXA2,MYOF,OPA1,SNX9,MYO1B,NUMA1,ANXA4,PSAP,ANXA11,NSFL1C,PLCD1
GO:0016922	nuclear receptor binding	12	111	0.005	DDX5,YWHAH,FUS,PRPF6,CTNNB1,PARP1,SRC,PCNA,HMGA1,PARK7,PHB2,RAN
GO:0050840	extracellular matrix binding	8	51	0.005	DCN,LGALS3,GPC1,ITGA2,ANXA2,ITGB1,FBLN2,TGFBI
GO:0001099	basal RNA polymerase II transcription machinery binding	7	39	0.0054	NOP58,HNRNPU,CCAR2,RUVBL1,ZNF326,DHX9,RUVBL2
GO:0008429	phosphatidylethanolamine binding	4	9	0.0056	ESYT2,PEBP1,MFGE8,ANXA11
GO:0016509	long-chain-3-hydroxyacyl-CoA dehydrogenase activity	3	3	0.0059	HSD17B12,HADHB,HADHA
GO:0032564	dATP binding	3	3	0.0059	ST13,HIST1H1E,HSP90AB1
GO:0035257	nuclear hormone receptor binding	14	149	0.0059	DDX5,YWHAH,FUS,PRPF6,CTNNB1,THRAP3,STAT1,PARP1,SRC,PCNA,HMGA1,PARK7,PHB2,RAN
GO:0017166	vinculin binding	4	10	0.0073	PXN,CTNNA1,TLN1,ACTN1
GO:0008266	poly(U) RNA binding	5	19	0.0075	PABPC1,HNRNPH1,PABPC4,SSB,HNRNPC
GO:0000049	tRNA binding	8	56	0.0079	HSD17B10,AARS,KARS,IARS2,DTD1,AIMP1,SSB,EIF2A
GO:0008144	drug binding	79	1710	0.0081	STK10,MYH9,PYGL,MTHFD1,PYGB,DDX5,SARS,UBA2,PEBP1,AARS,ATP5B,SPTLC1,CAD,PFKL,ATP6V1A,CCT6A,ATP6V1B2,GLUD1,HNRNPU,ADK,CKB,TWF2,FASN,KIF5B,HIST1H1E,PRKDC,UBE2N,SNRNP200,FKBP10,RUVBL1,KARS,EIF4A2,EHD3,TMEM173,SHMT2,CAMK2D,MCCC2,THRAP3,WARS,ACSL3,ATP2B4,TGFBR2,XRCC6,MYO1C,MYLK,MYH10,CYB5R3,CDC42BPB,IARS2,DHX9,MYO6,ABCD3,PI4K2A,HSP90AB1,CMPK1,ASS1,PRPS1,SRC,HSPA1B,STK24,SUCLA2,AK3,GART,XRCC5,MYO1B,G3BP…
GO:0072341	modified amino acid binding	9	71	0.0081	GSTM3,MFGE8,SCIN,FASN,TLN1,HMGB1,MGST1,GSTP1,PLCD1
GO:0009055	electron transfer activity	11	103	0.0082	DLD,AKR7A2,ADH5,UGDH,CYB5A,ETFB,PHGDH,ME1,SDHB,TXNRD1,ETFA
GO:0015078	proton transmembrane transporter activity	12	120	0.0082	ATP6V1E1,ATP5B,ATP6V0A1,TCIRG1,ATP6V1A,ATP6V1B2,ATP6V0D1,ATP5L,LETM1,CYB5A,ATP6V1H,ATP6V1C1
GO:0016408	C-acyltransferase activity	5	20	0.0087	SPTLC1,ACAA2,HADHB,ACAA1,HADHA
GO:1901681	sulfur compound binding	18	234	0.0088	DLD,OGDH,GSTM3,NRP1,HSD17B12,APP,ITGA2,FBN1,RPL22,HDGF,HMGCL,HADHA,ZNF207,MGST1,GSTP1,SERPINE2,ALDH6A1,PDCD5
GO:0000287	magnesium ion binding	16	196	0.009	ENO1,UBA2,PDCD6,PPA2,COMT,OPA1,CDC42BPB,PI4K2A,PGM1,PRPS1,RRAGC,PPA1,HMGCL,IDH1,IMPA1,RAN
GO:0004177	aminopeptidase activity	7	44	0.009	FAP,ANPEP,MMP14,METAP2,DPP7,TPP2,PRCP
GO:0008097	5S rRNA binding	4	11	0.009	EEF2,RPL3,RPL5,TST
GO:0016208	AMP binding	4	11	0.009	PYGL,HIST1H1E,CYB5R3,PRPS1
GO:0008134	transcription factor binding	35	610	0.0092	APEX1,DDX5,WFS1,UBA2,YWHAH,FUS,NOP58,PRPF6,RPS3,HNRNPU,NPM1,HNRNPD,PRKDC,RUVBL1,TMEM173,CTNNB1,HMGB1,THRAP3,STAT1,PARP1,DHX9,IFI16,HDGF,SRC,PCNA,TP53BP1,ANXA4,HMGA1,HNRNPF,PARK7,RPL23,PSMD9,PHB2,RAN,RUVBL2
GO:0016798	hydrolase activity, acting on glycosyl bonds	12	123	0.0093	APEX1,HEXB,HEXA,GLB1,GBA,GANAB,CTSA,PCNA,PSAP,NAGA,MAN2B1,GBE1
GO:0000146	microfilament motor activity	5	21	0.0098	MYH9,MYO1C,MYH10,MYO6,MYO1B
GO:0033218	amide binding	22	321	0.0099	DLD,GSTM3,IPO5,APP,ITGA2,TPP1,ANPEP,FASN,DHCR24,HSP90AB1,KPNA6,HMGCL,HLA-C,PRNP,HADHA,PSAP,MGST1,HLA-A,GSTP1,PPIA,PHB2,ALDH6A1
GO:0004857	enzyme inhibitor activity	25	388	0.0105	DCN,HSPB1,PEBP1,IPO5,PRKAR2A,APP,CD109,ANXA5,NPM1,PRDX3,CCAR2,ANXA2,WARS,ATP2B4,RPL5,DFFA,RECK,PRKAR1A,ANXA4,SERPINB2,SERPINE2,RPL23,H2AFY,RNH1,SERPINB6
GO:0048306	calcium-dependent protein binding	8	60	0.0105	DDX5,WFS1,PDCD6,ANXA2,S100A4,ANXA4,ANXA11,PLSCR3
GO:0050661	NADP binding	7	46	0.0105	TP53I3,CAT,FASN,ME1,IDH1,CRYZ,H6PD
GO:0005518	collagen binding	8	61	0.0113	DCN,CTSK,HSD17B12,ITGA2,CTSB,ITGB1,CD44,TGFBI
GO:0022829	wide pore channel activity	5	22	0.0113	VDAC1,GJA1,VDAC2,TOMM40,VDAC3
GO:0008289	lipid binding	37	673	0.0128	PGRMC1,PLA2G15,RAB35,SNX3,ESYT2,SDCBP,PEBP1,MFGE8,SH3GL1,THY1,BAX,ADH5,ANXA5,SCIN,TWF2,OSBPL3,TLN1,EEA1,PITPNB,CAV1,HMGB1,ANXA2,MYOF,OPA1,FABP3,HDLBP,SNX9,MYO1B,NUMA1,ANXA4,PSAP,ANXA11,NSFL1C,PGRMC2,PLCD1,NPC2,CRABP2
GO:0008379	thioredoxin peroxidase activity	3	5	0.0128	PRDX3,PRDX2,PRDX4
GO:0043878	glyceraldehyde-3-phosphate dehydrogenase (NAD+) (non-phosphorylating) activity	3	5	0.0128	ALDH3A2,ALDH1B1,ALDH7A1
GO:0005524	ATP binding	68	1462	0.0137	STK10,MYH9,PYGL,MTHFD1,DDX5,SARS,UBA2,PEBP1,AARS,ATP5B,CAD,PFKL,ATP6V1A,CCT6A,ATP6V1B2,GLUD1,HNRNPU,ADK,CKB,TWF2,KIF5B,HIST1H1E,PRKDC,UBE2N,SNRNP200,RUVBL1,KARS,EIF4A2,EHD3,CAMK2D,MCCC2,THRAP3,WARS,ACSL3,ATP2B4,TGFBR2,XRCC6,MYO1C,MYLK,MYH10,CDC42BPB,IARS2,DHX9,MYO6,ABCD3,PI4K2A,HSP90AB1,CMPK1,ASS1,PRPS1,SRC,HSPA1B,STK24,SUCLA2,AK3,GART,XRCC5,MYO1B,G3BP1,DDX17,PAICS,ACSF2,EIF4G1,ATP2A2,ASNA1,RUVBL…
GO:0016879	ligase activity, forming carbon-nitrogen bonds	7	50	0.0153	MTHFD1,UBA2,CAD,ASS1,GART,PAICS,MTHFD1L
GO:0001091	RNA polymerase II general transcription initiation factor binding	4	14	0.0165	NOP58,HNRNPU,RUVBL1,RUVBL2
GO:0003697	single-stranded DNA binding	10	99	0.0171	YBX3,HNRNPU,PCBP1,HNRNPA1,HMGB1,HNRNPA2B1,DHX9,FUBP1,YBX1,HNRNPK
GO:0004553	hydrolase activity, hydrolyzing O-glycosyl compounds	10	99	0.0171	HEXB,HEXA,GLB1,GBA,GANAB,CTSA,PSAP,NAGA,MAN2B1,GBE1
GO:0004364	glutathione transferase activity	5	25	0.0172	GSTM3,GSTO1,MGST1,GSTP1,GSTK1
GO:0019238	cyclohydrolase activity	3	6	0.0176	MTHFD1,ATIC,MTHFD1L
GO:0051087	chaperone binding	10	100	0.0178	ST13,OGDH,SOD1,APP,BAX,TBCA,BAG3,PFDN4,PRNP,HSPB6
GO:0061629	RNA polymerase II-specific DNA-binding transcription factor binding	18	257	0.0192	APEX1,DDX5,YWHAH,FUS,PRPF6,NPM1,CTNNB1,THRAP3,STAT1,PARP1,SRC,PCNA,TP53BP1,ANXA4,HMGA1,PARK7,PHB2,RAN
GO:0004029	aldehyde dehydrogenase (NAD) activity	4	15	0.0193	ADH5,ALDH3A2,ALDH1B1,ALDH7A1
GO:0005521	lamin binding	4	15	0.0193	TMPO,PRNP,SUN2,TOR1AIP1
GO:0016628	oxidoreductase activity, acting on the CH-CH group of donors, NAD or NADP as acceptor	5	26	0.0193	BLVRB,FASN,DHCR24,AKR1C3,BLVRA
GO:0070182	DNA polymerase binding	4	15	0.0193	HMGB1,HSP90AB1,PCNA,PTGES3
GO:0033764	steroid dehydrogenase activity, acting on the CH-OH group of donors, NAD or NADP as acceptor	5	27	0.0219	HSD17B10,HSD17B12,NSDHL,AKR1C3,HSD17B4
GO:0140297	DNA-binding transcription factor binding	21	327	0.0225	APEX1,DDX5,WFS1,YWHAH,FUS,PRPF6,NPM1,CTNNB1,HMGB1,THRAP3,STAT1,PARP1,SRC,PCNA,TP53BP1,ANXA4,HMGA1,PARK7,PSMD9,PHB2,RAN
GO:0016668	oxidoreductase activity, acting on a sulfur group of donors, NAD(P) as acceptor	4	16	0.0227	DLD,TXNL1,PRDX3,TXNRD1
GO:0015925	galactosidase activity	3	7	0.0229	GLB1,PSAP,NAGA
GO:0098634	cell-matrix adhesion mediator activity	3	7	0.0229	ITGA2,EMILIN1,ITGB1
GO:0003678	DNA helicase activity	6	41	0.0236	RUVBL1,XRCC6,DHX9,XRCC5,G3BP1,RUVBL2
GO:0030331	estrogen receptor binding	6	42	0.0261	FUS,CTNNB1,PARP1,SRC,PCNA,PHB2
GO:0008143	poly(A) binding	4	17	0.0266	HNRNPU,PABPC1,SYNCRIP,PABPC4
GO:1990841	promoter-specific chromatin binding	6	43	0.0285	DDX5,TRIM28,HNRNPU,STAT1,DHX9,H2AFY
GO:0003676	nucleic acid binding	133	3332	0.0289	HSD17B10,SF3A1,SNRPD3,EIF3D,APEX1,HNRNPL,RPL19,DDX5,YBX3,ENO1,SARS,TRIM28,FUS,EIF2S1,IGF2BP3,SRSF1,AARS,RBM25,NOP58,ZFR,PRPF6,CPSF6,TMPO,SNRPF,SMARCC2,NONO,RPS3,HNRNPU,RANBP2,APP,AIFM1,EIF5B,NPM1,PA2G4,PCBP1,SF3B3,HIST1H1E,EEF2,RPL38,HP1BP3,PABPC1,HNRNPD,PRKDC,HNRNPA0,EEA1,FUBP3,NCL,BASP1,IMPDH2,TUFM,KARS,EIF4A2,EHD3,HIST1H1B,HUWE1,ZNF326,HNRNPA1,SRP72,HMGB1,RPL3,RPS3A,THRAP3,HNRNPA2B1,HNRNPH1,SF…
GO:0004386	helicase activity	12	147	0.0291	DDX5,SNRNP200,RUVBL1,EIF4A2,XRCC6,DHX9,XRCC5,G3BP1,DDX17,EIF4B,RUVBL2,DDX6
GO:0008432	JUN kinase binding	3	8	0.0293	SPAG9,KIF5B,GSTP1
GO:0016615	malate dehydrogenase activity	3	8	0.0293	MDH2,PHGDH,ME1
GO:0016742	hydroxymethyl-, formyl- and related transferase activity	3	8	0.0293	ATIC,SHMT2,GART
GO:0031406	carboxylic acid binding	14	187	0.0293	PYGL,AARS,CAD,GLUD1,PLOD2,ADH5,KARS,SHMT2,ASS1,FABP3,HMGCL,PSAP,CD44,CRABP2
GO:0060090	molecular adaptor activity	17	251	0.0304	MYH9,ST13,CAV2,SDCBP,SPAG9,NAPA,PDCD6,COL1A2,RBM14,DAB2,LASP1,CAV1,AP2A1,LAMTOR2,SRC,SUN2,EIF4G1
GO:0050660	flavin adenine dinucleotide binding	8	76	0.0312	DLD,AIFM1,CYB5R3,DHCR24,IVD,TXNRD1,ACADVL,ETFA
GO:0031072	heat shock protein binding	10	112	0.0324	ST13,OGDH,RPS3,BAX,LMAN2,TPR,HSP90AB1,TOMM34,HSPA1B,PTGES3
GO:0008307	structural constituent of muscle	6	45	0.0328	MYL9,PLEC,TPM1,TPM3,TPM2,MYL6
GO:0004602	glutathione peroxidase activity	4	19	0.0347	PRDX6,MGST1,GSTP1,GSTK1
GO:0001094	TFIID-class transcription factor complex binding	3	9	0.0361	NOP58,RUVBL1,RUVBL2
GO:0034713	type I transforming growth factor beta receptor binding	3	9	0.0361	TGFBR2,ENG,FKBP1A
GO:0043023	ribosomal large subunit binding	3	9	0.0361	CPSF6,NPM1,EIF6
GO:0043394	proteoglycan binding	5	32	0.0362	SDCBP,CTSK,APP,ITGA2,CTSB
GO:0003712	transcription coregulator activity	29	534	0.0363	APEX1,YBX3,RALY,TRIM28,FUS,PRPF6,SMARCC2,HNRNPU,NPM1,RBM14,CTBP2,RUVBL1,BASP1,CTNNB1,THRAP3,DHX9,HDGF,PBXIP1,PDLIM1,TP53BP1,ACTN1,DDX17,HMGA1,PARK7,LPXN,PSMD9,RAN,NACA,RUVBL2
GO:0004074	biliverdin reductase activity	2	2	0.0366	BLVRB,BLVRA
GO:0004329	formate-tetrahydrofolate ligase activity	2	2	0.0366	MTHFD1,MTHFD1L
GO:0004775	succinate-CoA ligase (ADP-forming) activity	2	2	0.0366	SUCLA2,SUCLG1
GO:0005516	calmodulin binding	14	194	0.0366	MYH9,DDX5,WFS1,EEA1,CAMK2D,ATP2B4,MYO1C,MYLK,MYH10,MYO6,CNN3,MYO1B,EWSR1,MARCKS
GO:0030674	protein binding, bridging	15	215	0.0366	MYH9,ST13,CAV2,SDCBP,SPAG9,NAPA,PDCD6,COL1A2,RBM14,DAB2,LASP1,CAV1,AP2A1,SRC,SUN2
GO:0070180	large ribosomal subunit rRNA binding	2	2	0.0366	RPL19,RPL23
GO:0097718	disordered domain specific binding	5	33	0.039	GJA1,CTNNB1,EZR,HSP90AB1,NUMA1
GO:0003684	damaged DNA binding	7	64	0.0407	APEX1,RPS3,HMGB1,XRCC6,PCNA,TP53BP1,XRCC5
GO:0005546	phosphatidylinositol-4,5-bisphosphate binding	7	64	0.0407	RAB35,SDCBP,SCIN,TWF2,ANXA2,MYO1B,PLCD1
GO:0003713	transcription coactivator activity	19	307	0.0415	APEX1,TRIM28,FUS,PRPF6,SMARCC2,NPM1,RBM14,RUVBL1,CTNNB1,THRAP3,DHX9,PDLIM1,ACTN1,DDX17,HMGA1,PARK7,PSMD9,RAN,NACA
GO:0016801	hydrolase activity, acting on ether bonds	3	10	0.0424	AHCY,AKR7A2,EPHX1
GO:0034596	phosphatidylinositol phosphate 4-phosphatase activity	3	10	0.0424	TMEM55A,SACM1L,TMEM55B
GO:0035091	phosphatidylinositol binding	15	220	0.0424	RAB35,SNX3,ESYT2,SDCBP,THY1,SCIN,TWF2,TLN1,EEA1,PITPNB,ANXA2,SNX9,MYO1B,NUMA1,PLCD1
GO:0061980	regulatory RNA binding	5	34	0.0424	HNRNPA1,HNRNPA2B1,MATR3,DHX9,ELAVL1
GO:0043022	ribosome binding	6	50	0.0467	EIF2S1,LETM1,EEF2,RPSA,EIF6,EIF2A
GO:0070063	RNA polymerase binding	6	50	0.0467	HNRNPU,STOM,CCAR2,ZNF326,ANP32B,DHX9
GO:0003724	RNA helicase activity	7	67	0.0487	DDX5,SNRNP200,EIF4A2,DHX9,G3BP1,DDX17,DDX6
GO:0008186	RNA-dependent ATPase activity	7	67	0.0487	DDX5,SNRNP200,EIF4A2,DHX9,G3BP1,DDX17,DDX6
