# Supplementary material for: Proteomic Analysis of Marinesco–Sjogren Syndrome Fibroblasts Indicates Pro-Survival Metabolic Adaptation to SIL1 Loss
Source: Int J Mol Sci. 2021 Nov 18;22(22):12449. doi: 10.3390/ijms222212449 (PMC8620507; doi:10.3390/ijms222212449)
Supplement: Supplementary file 1 [file ijms-22-12449-s001.zip › Supplementary figures_Proof/Table S4 - Cellular Components.xlsx]

## Sheet: Cellular Components
TERM ID	TERM DESCRIPTION	OBSERVED GENE COUNT	BACKGROUND GENE COUNT	FALSE DISCOVERY RATE	MATCHING PROTEINS IN YOUR NETWORK (labels)
GO:0005737	cytoplasm	564	11238	8.87e-69	RALA,SYPL1,DCN,VAMP3,RCN1,HSD17B10,STK10,FAP,DLD,SNRPD3,SLC25A1,MYH9,EIF3D,ST13,ACO2,PYGL,ATP6V1D,MTHFD1,APEX1,PYGB,CTSZ,AHCY,APMAP,TXNL1,MYL12A,PGRMC1,MMP2,PLA2G15,ECH1,HNRNPL,TBCB,OGDH,CAV2,PDAP1,RPL19,SLC25A11,DDX5,COL1A1,WFS1,PRPF19,YBX3,TPI1,RAB35,RPS12,SNX3,EXOC2,ENO1,SARS,AKR7A2,CTSD,ATIC,TP53I3,CAT,PTGIS,DSTN,UBA2,CANX,TUBA4A,HSPB1,YWHAH,ESYT2,ATP6V1E1,FUS,LGALS3,EIF2S1,ARL8B,GSTM3,GNS,LA…
GO:0005622	intracellular	608	14286	1.27e-56	RALA,SYPL1,DCN,VAMP3,RCN1,HSD17B10,STK10,FAP,DLD,SF3A1,SNRPD3,SLC25A1,MYH9,EIF3D,ST13,ACO2,SUPT16H,PYGL,ATP6V1D,MTHFD1,APEX1,PYGB,CTSZ,AHCY,APMAP,TXNL1,MYL12A,PGRMC1,MMP2,PLA2G15,ECH1,HNRNPL,TBCB,OGDH,CAV2,PDAP1,RPL19,SLC25A11,DDX5,COL1A1,WFS1,PRPF19,YBX3,TPI1,CMAS,RAB35,SRSF9,RPS12,SNX3,EXOC2,LOX,ENO1,SARS,AKR7A2,CTSD,ATIC,TP53I3,CAT,PTGIS,DSTN,RALY,UBA2,CANX,TUBA4A,HSPB1,YWHAH,ESYT2,TRIM28,RBM3…
GO:0043226	organelle	566	12432	1.37e-50	RALA,SYPL1,DCN,VAMP3,RCN1,HSD17B10,STK10,DLD,SF3A1,SNRPD3,SLC25A1,MYH9,ACO2,SUPT16H,PYGL,ATP6V1D,MTHFD1,APEX1,PYGB,CTSZ,AHCY,APMAP,TXNL1,MYL12A,PGRMC1,MMP2,PLA2G15,ECH1,HNRNPL,TBCB,OGDH,CAV2,PDAP1,RPL19,SLC25A11,DDX5,COL1A1,WFS1,PRPF19,YBX3,CMAS,RAB35,SRSF9,RPS12,SNX3,LOX,ENO1,SARS,AKR7A2,CTSD,CAT,PTGIS,DSTN,RALY,UBA2,CANX,TUBA4A,HSPB1,YWHAH,ESYT2,TRIM28,RBM39,ATP6V1E1,FUS,LGALS3,EIF2S1,ARL8B,GST…
GO:0043229	intracellular organelle	560	12193	3.3e-50	RALA,SYPL1,DCN,VAMP3,RCN1,HSD17B10,STK10,DLD,SF3A1,SNRPD3,SLC25A1,MYH9,ACO2,SUPT16H,PYGL,ATP6V1D,MTHFD1,APEX1,PYGB,CTSZ,AHCY,APMAP,TXNL1,MYL12A,PGRMC1,MMP2,PLA2G15,ECH1,HNRNPL,TBCB,OGDH,CAV2,PDAP1,RPL19,SLC25A11,DDX5,COL1A1,WFS1,PRPF19,YBX3,CMAS,RAB35,SRSF9,RPS12,SNX3,LOX,ENO1,SARS,AKR7A2,CTSD,CAT,PTGIS,DSTN,RALY,UBA2,CANX,TUBA4A,HSPB1,YWHAH,ESYT2,TRIM28,RBM39,ATP6V1E1,FUS,LGALS3,EIF2S1,ARL8B,GNS…
GO:0005623	cell	619	16271	5.22e-38	RALA,SYPL1,DCN,VAMP3,RCN1,HSD17B10,STK10,FAP,DLD,SF3A1,SNRPD3,SLC25A1,MYH9,EIF3D,ST13,ACO2,SUPT16H,PYGL,ATP6V1D,MTHFD1,APEX1,PYGB,CTSZ,AHCY,APMAP,TXNL1,MYL12A,PGRMC1,MMP2,PLA2G15,ECH1,HNRNPL,TBCB,OGDH,CAV2,PDAP1,RPL19,SLC25A11,DDX5,COL1A1,WFS1,PRPF19,YBX3,TPI1,CMAS,RAB35,SRSF9,RPS12,SNX3,EXOC2,LOX,ENO1,SARS,AKR7A2,CTSD,ATIC,TP53I3,CAT,PTGIS,DSTN,RALY,UBA2,CANX,TUBA4A,HSPB1,YWHAH,ESYT2,TRIM28,RBM3…
GO:0043227	membrane-bounded organelle	516	11244	1.07e-37	RALA,SYPL1,DCN,VAMP3,RCN1,HSD17B10,STK10,DLD,SF3A1,SNRPD3,SLC25A1,MYH9,ACO2,SUPT16H,PYGL,ATP6V1D,MTHFD1,APEX1,PYGB,CTSZ,AHCY,APMAP,TXNL1,PGRMC1,MMP2,PLA2G15,ECH1,HNRNPL,OGDH,CAV2,PDAP1,SLC25A11,DDX5,COL1A1,WFS1,PRPF19,YBX3,CMAS,RAB35,SRSF9,RPS12,SNX3,LOX,ENO1,SARS,AKR7A2,CTSD,CAT,PTGIS,RALY,UBA2,CANX,HSPB1,YWHAH,ESYT2,TRIM28,RBM39,ATP6V1E1,FUS,LGALS3,EIF2S1,ARL8B,GNS,LAMC1,IGF2BP3,SRSF1,SDCBP,SQR…
GO:0005829	cytosol	305	4958	4.25e-33	VAMP3,SNRPD3,MYH9,EIF3D,ST13,PYGL,ATP6V1D,MTHFD1,AHCY,TXNL1,MYL12A,ECH1,HNRNPL,TBCB,PDAP1,RPL19,YBX3,TPI1,RAB35,RPS12,SNX3,EXOC2,ENO1,SARS,AKR7A2,ATIC,TP53I3,CAT,TUBA4A,HSPB1,YWHAH,ATP6V1E1,EIF2S1,GSTM3,IGF2BP3,SDCBP,DNAJC13,PEBP1,AARS,SPAG9,PSMB1,CSE1L,NAPA,BLVRB,GPC1,NOP58,COPS4,ATP6V0A1,CAD,CDV3,RAB7A,NRP1,PRKAR2A,SNRPF,PXN,PFKL,SH3GL1,SOD1,RAB5A,ATP6V1A,CCT6A,ATP6V1B2,RPS3,MYL9,GJA1,RANBP2,TH…
GO:0043231	intracellular membrane-bounded organelle	478	10365	5.42e-31	DCN,VAMP3,RCN1,HSD17B10,DLD,SF3A1,SNRPD3,SLC25A1,MYH9,ACO2,SUPT16H,MTHFD1,APEX1,PYGB,CTSZ,AHCY,APMAP,TXNL1,PGRMC1,MMP2,PLA2G15,ECH1,HNRNPL,OGDH,CAV2,SLC25A11,DDX5,COL1A1,WFS1,PRPF19,YBX3,CMAS,SRSF9,RPS12,LOX,ENO1,SARS,AKR7A2,CTSD,CAT,PTGIS,RALY,UBA2,CANX,HSPB1,YWHAH,ESYT2,TRIM28,RBM39,FUS,LGALS3,EIF2S1,ARL8B,GNS,LAMC1,IGF2BP3,SRSF1,SDCBP,SQRDL,RMDN3,ARL3,DNAJC13,LMNB1,HEXB,IPO5,RBM25,ATP5B,PSMB1,…
GO:0070013	intracellular organelle lumen	298	5162	3.96e-27	DCN,RCN1,HSD17B10,DLD,SF3A1,SNRPD3,ACO2,SUPT16H,PYGL,APEX1,PYGB,CTSZ,PLA2G15,ECH1,HNRNPL,OGDH,PDAP1,DDX5,COL1A1,WFS1,PRPF19,CMAS,SRSF9,RPS12,CTSD,CAT,UBA2,CANX,TRIM28,RBM39,FUS,GNS,LAMC1,SRSF1,SDCBP,LMNB1,HEXB,IPO5,RBM25,ATP5B,PSMB1,CSE1L,BLVRB,CAPG,GPC1,NOP58,COPS4,ATP6V0A1,CAD,SCARB2,ARSB,VDAC1,HNRNPH3,PRPF6,CPSF6,SNRPF,SMARCC2,HEXA,MFGE8,IGFBP4,PFKL,SOD1,CTSK,KIAA1715,NONO,GLUD1,RPS3,PLBD2,GJA…
GO:0032991	protein-containing complex	282	4792	1.81e-26	DCN,VAMP3,HSD17B10,DLD,SF3A1,SNRPD3,MYH9,EIF3D,ST13,SUPT16H,ATP6V1D,APEX1,TXNL1,MYL12A,HNRNPL,OGDH,CAV2,RPL19,DDX5,COL1A1,WFS1,PRPF19,RPS12,EXOC2,LOX,ENO1,RALY,UBA2,CANX,HSPB1,TRIM28,RBM39,ATP6V1E1,FUS,LGALS3,EIF2S1,LAMC1,SRSF1,SDCBP,IPO5,RBM25,ATP5B,PSMB1,SPTLC1,NAPA,CAPG,NOP58,COPS4,ATP6V0A1,CAD,PDCD6,VDAC1,NRP1,PRKAR2A,TCIRG1,HNRNPH3,PRPF6,CPSF6,SNRPF,SMARCC2,PXN,PFKL,SH3GL1,SOD1,ATP6V1A,CCT6A…
GO:0012505	endomembrane system	262	4347	2.03e-25	SYPL1,DCN,VAMP3,RCN1,STK10,DLD,PYGL,ATP6V1D,APEX1,PYGB,CTSZ,APMAP,PGRMC1,CAV2,PDAP1,COL1A1,WFS1,RAB35,RPS12,SNX3,AKR7A2,CTSD,CAT,PTGIS,CANX,ESYT2,ATP6V1E1,LGALS3,ARL8B,GNS,LAMC1,SDCBP,ARL3,DNAJC13,LMNB1,HEXB,IPO5,SPAG9,PSMB1,TMED2,SPTLC1,CSE1L,NAPA,GPC1,COPS4,ATP6V0A1,SCARB2,ARSB,PDCD6,RAB7A,NRP1,TCIRG1,TMPO,HEXA,MFGE8,IGFBP4,PFKL,SH3GL1,SOD1,CTSK,KIAA1715,RAB5A,ARL6IP5,CNPY2,ATP6V1B2,HSD17B12,RP…
GO:0031982	vesicle	173	2318	4.41e-24	RALA,SYPL1,VAMP3,STK10,DLD,PYGL,ATP6V1D,PYGB,CTSZ,AHCY,PGRMC1,CAV2,PDAP1,COL1A1,RAB35,SNX3,CTSD,CAT,CANX,ATP6V1E1,LGALS3,ARL8B,GNS,SDCBP,DNAJC13,HEXB,SPAG9,PSMB1,TMED2,CD81,CAPG,GPC1,COPS4,ATP6V0A1,ICAM1,SCARB2,ARSB,PDCD6,RAB7A,NRP1,TCIRG1,HEXA,PFKL,SH3GL1,SOD1,CTSK,RAB5A,ATP6V1B2,LAMTOR1,GJA1,APP,TMEM55A,STOM,CD109,ATP6V0D1,ITGB5,PRDX3,VPS35,TPP1,TMX3,ANPEP,PDIA3,PA2G4,FASN,CTNNA1,GLB1,KIF5B,EEF…
GO:0031410	cytoplasmic vesicle	166	2226	6.49e-23	RALA,SYPL1,VAMP3,STK10,DLD,PYGL,ATP6V1D,PYGB,CTSZ,AHCY,PGRMC1,CAV2,PDAP1,COL1A1,RAB35,SNX3,CTSD,CAT,CANX,ATP6V1E1,LGALS3,ARL8B,GNS,SDCBP,DNAJC13,HEXB,SPAG9,PSMB1,TMED2,CAPG,GPC1,COPS4,ATP6V0A1,SCARB2,ARSB,PDCD6,RAB7A,NRP1,TCIRG1,HEXA,PFKL,SH3GL1,SOD1,CTSK,RAB5A,ATP6V1B2,LAMTOR1,GJA1,APP,TMEM55A,STOM,CD109,ATP6V0D1,ITGB5,PRDX3,VPS35,TPP1,TMX3,ANPEP,PDIA3,PA2G4,FASN,CTNNA1,GLB1,KIF5B,EEF2,MMP14,DAB…
GO:1990904	ribonucleoprotein complex	89	770	2.33e-22	HSD17B10,SF3A1,SNRPD3,APEX1,HNRNPL,RPL19,DDX5,PRPF19,RPS12,RALY,CANX,FUS,LGALS3,EIF2S1,SRSF1,RBM25,NOP58,HNRNPH3,PRPF6,CPSF6,SNRPF,RPS3,HNRNPU,NPM1,PCBP1,SF3B3,RPL13,EEF2,RPL38,RBM14,PABPC1,HNRNPD,SNRNP200,NCL,RUVBL1,SF3B2,RPLP2,HNRNPM,CAPRIN1,HNRNPA1,SRP72,SNRPD2,RPS21,RPS3A,RPSA,RPL22,HNRNPA2B1,HNRNPH1,MYH10,DHX9,SYNCRIP,RPL5,RBMX,YBX1,PABPC4,SF3A3,EIF6,HNRNPR,HSPA1B,HNRNPK,CKAP4,XRCC5,HNRNPA3,…
GO:0030141	secretory granule	91	828	1.59e-21	SYPL1,VAMP3,STK10,DLD,PYGL,ATP6V1D,PYGB,CTSZ,PGRMC1,CAV2,PDAP1,COL1A1,CTSD,CAT,LGALS3,GNS,SDCBP,DNAJC13,HEXB,SPAG9,PSMB1,TMED2,ATP6V0A1,ARSB,RAB7A,TCIRG1,HEXA,PFKL,SOD1,LAMTOR1,APP,STOM,CD109,TMX3,ANPEP,PA2G4,CTNNA1,GLB1,EEF2,IMPDH2,TMEM173,LAMP1,ACAA1,CAV1,HUWE1,PRDX6,HMGB1,CTSB,ANXA2,VAT1,XRCC6,CYB5R3,STX7,LAMTOR2,RAP1A,GNAI3,PGM1,HSP90AB1,DPP7,CTSA,VDAC2,HSPA1B,HLA-C,FTL,CKAP4,PRDX4,TXNDC5,ASA…
GO:0042470	melanosome	35	105	1.55e-20	SYPL1,AHCY,RAB35,CTSD,CANX,SDCBP,CAPG,ATP6V0A1,RAB7A,RAB5A,ATP6V1B2,STOM,TPP1,PDIA3,FASN,MMP14,P4HB,LAMP1,GANAB,CTSB,ANXA2,HSP90AB1,FLOT1,SLC3A2,CNP,ITGB1,PDIA6,ANXA11,RAB9A,TMEM33,CALU,RAN,RAB5C,SEC22B,NAP1L1
GO:0099503	secretory vesicle	96	948	1.62e-20	SYPL1,VAMP3,STK10,DLD,PYGL,ATP6V1D,PYGB,CTSZ,PGRMC1,CAV2,PDAP1,COL1A1,RAB35,CTSD,CAT,LGALS3,GNS,SDCBP,DNAJC13,HEXB,SPAG9,PSMB1,TMED2,COPS4,ATP6V0A1,ARSB,RAB7A,TCIRG1,HEXA,PFKL,SOD1,RAB5A,LAMTOR1,APP,STOM,CD109,ATP6V0D1,TMX3,ANPEP,PA2G4,CTNNA1,GLB1,EEF2,IMPDH2,TMEM173,LAMP1,ACAA1,CAV1,HUWE1,PRDX6,HMGB1,CTSB,ANXA2,VAT1,XRCC6,CYB5R3,STX7,LAMTOR2,RAP1A,GNAI3,PI4K2A,PGM1,HSP90AB1,DPP7,CTSA,VDAC2,HSPA1…
GO:0043232	intracellular non-membrane-bounded organelle	231	4005	3.57e-19	MYH9,SUPT16H,APEX1,MYL12A,MMP2,HNRNPL,TBCB,RPL19,DDX5,PRPF19,SRSF9,RPS12,ENO1,DSTN,CANX,TUBA4A,HSPB1,TRIM28,RBM39,EIF2S1,ARL8B,SDCBP,RMDN3,ARL3,LMNB1,IPO5,SPAG9,ATP5B,CAPG,NOP58,SEPT11,RAB7A,ZFR,VDAC1,NRP1,PRKAR2A,CPSF6,TMPO,SMARCC2,PXN,SH3GL1,RAB5A,ARL6IP5,CCT6A,NONO,RPS3,MYL9,GJA1,HNRNPU,RANBP2,APP,STOM,MAP1B,NPM1,SCIN,PA2G4,TWF2,CTNNA1,PCBP1,SF3B3,TBCA,KIF5B,HIST1H1E,RPL13,EEF2,MMP14,TMOD3,DPY…
GO:0098805	whole membrane	124	1554	9.38e-19	SYPL1,VAMP3,STK10,ATP6V1D,PGRMC1,CAV2,RAB35,SNX3,CTSD,CAT,PTGIS,LGALS3,ARL8B,SDCBP,RMDN3,DNAJC13,TMED2,NAPA,GPC1,ATP6V0A1,ICAM1,SCARB2,PDCD6,RAB7A,VDAC1,PRKAR2A,CPT1A,TCIRG1,SH3GL1,RAB5A,LAMTOR1,GJA1,RANBP2,THY1,APP,TMEM55A,STOM,CD109,ATP6V0D1,BAX,RETSAT,VPS35,TMX3,ANPEP,PDIA3,CTNNA1,EEF2,DAB2,EEA1,CYBRD1,HADHB,EHD3,TMEM173,LAMP1,CAV1,CAMK2D,CYB5A,CTNNB1,ALDH3A2,ANXA2,VAT1,ACSL3,ATP2B4,TGFBR2,AP2…
GO:0005773	vacuole	74	682	4.05e-17	DCN,DLD,PYGB,CTSZ,PLA2G15,CTSD,CAT,ARL8B,GNS,SDCBP,DNAJC13,HEXB,NAPA,GPC1,ATP6V0A1,SCARB2,ARSB,RAB7A,TCIRG1,HEXA,SOD1,CTSK,LAMTOR1,PLBD2,GJA1,TMEM55A,STOM,ATP6V0D1,VPS35,TPP1,PA2G4,GLB1,CSPG4,DAB2,GBA,CYBRD1,LAMP1,PRDX6,CTSB,ANXA2,VAT1,AP2A1,ATP6V1H,CYB5R3,STX7,MYO6,HSP90AB1,DPP7,ASS1,CTSA,RRAGC,VPS26A,SRC,FTL,CKAP4,TXNDC5,ASAH1,PRCP,PSAP,ATP6V1C1,MGST1,NAGA,TMEM106B,TMEM55B,HM13,PCYOX1,MAN2B1,AN…
GO:0005764	lysosome	67	582	1.24e-16	DCN,PYGB,CTSZ,PLA2G15,CTSD,CAT,ARL8B,GNS,SDCBP,DNAJC13,HEXB,GPC1,ATP6V0A1,SCARB2,ARSB,RAB7A,HEXA,SOD1,CTSK,LAMTOR1,PLBD2,GJA1,TMEM55A,STOM,VPS35,TPP1,PA2G4,GLB1,CSPG4,DAB2,GBA,CYBRD1,LAMP1,PRDX6,CTSB,ANXA2,VAT1,AP2A1,CYB5R3,STX7,MYO6,HSP90AB1,DPP7,ASS1,CTSA,RRAGC,VPS26A,SRC,FTL,CKAP4,TXNDC5,ASAH1,PRCP,PSAP,MGST1,NAGA,TMEM106B,TMEM55B,HM13,PCYOX1,MAN2B1,ANXA11,DDOST,TOM1,RAB9A,RAB5C,NPC2
GO:0071013	catalytic step 2 spliceosome	28	99	5.65e-15	SF3A1,SNRPD3,DDX5,PRPF19,RALY,SRSF1,PRPF6,SNRPF,HNRNPU,SF3B3,PABPC1,SNRNP200,SF3B2,HNRNPM,HNRNPA1,SNRPD2,HNRNPA2B1,HNRNPH1,SYNCRIP,RBMX,SF3A3,HNRNPR,HNRNPK,HNRNPA3,EFTUD2,HNRNPF,ALYREF,HNRNPC
GO:0005681	spliceosomal complex	34	187	3.18e-13	SF3A1,SNRPD3,DDX5,PRPF19,RALY,LGALS3,SRSF1,RBM25,HNRNPH3,PRPF6,SNRPF,HNRNPU,SF3B3,PABPC1,SNRNP200,SF3B2,HNRNPM,HNRNPA1,SNRPD2,HNRNPA2B1,HNRNPH1,SYNCRIP,RBMX,YBX1,SF3A3,HNRNPR,HNRNPK,HNRNPA3,NHP2L1,EFTUD2,HNRNPF,ALYREF,HNRNPC,SNRNP70
GO:0042582	azurophil granule	31	155	4.95e-13	PYGB,GNS,SDCBP,DNAJC13,HEXB,ARSB,HEXA,LAMTOR1,STOM,PA2G4,GLB1,LAMP1,PRDX6,ANXA2,VAT1,CYB5R3,STX7,DPP7,CTSA,FTL,CKAP4,TXNDC5,PRCP,PSAP,MGST1,MAN2B1,ANXA11,DDOST,TOM1,RAB5C,NPC2
GO:0005783	endoplasmic reticulum	120	1796	9.4e-13	RCN1,APEX1,CTSZ,APMAP,PGRMC1,COL1A1,WFS1,CAT,PTGIS,CANX,ESYT2,LAMC1,SDCBP,TMED2,SPTLC1,SCARB2,ARSB,PDCD6,MFGE8,IGFBP4,KIAA1715,ARL6IP5,CNPY2,HSD17B12,RPS3,GJA1,PLOD2,THY1,UCHL1,APP,STOM,BAX,RETSAT,COL1A2,IKBIP,TMX3,PDIA3,PIEZO1,LMAN2,TMEM43,TBL2,RPL13,KDELC2,OSBPL3,FKBP10,RCN2,PITPNB,PDIA5,HADHB,COL12A1,FBN1,P4HB,SRPR,TMEM173,RTN4,CAV1,CAMK2D,GANAB,CYB5A,SUMF2,SRP72,ALDH3A2,RPS21,RPS3A,CACNA2D1,A…
GO:0031090	organelle membrane	182	3337	4.57e-12	RALA,SYPL1,VAMP3,STK10,SLC25A1,ATP6V1D,CTSZ,PGRMC1,OGDH,CAV2,SLC25A11,WFS1,RAB35,SNX3,CAT,PTGIS,CANX,ESYT2,LGALS3,ARL8B,SDCBP,SQRDL,RMDN3,ARL3,DNAJC13,LMNB1,IPO5,ATP5B,TMED2,SPTLC1,NAPA,ATP6V0A1,SCARB2,PDCD6,RAB7A,VDAC1,CPT1A,TCIRG1,TMPO,SH3GL1,KIAA1715,RAB5A,ARL6IP5,HSD17B12,RPS3,LAMTOR1,GJA1,PLOD2,RANBP2,UCHL1,APP,TMEM55A,STOM,CD109,AIFM1,ATP6V0D1,BAX,RETSAT,VPS35,IKBIP,TMX3,ANPEP,PDIA3,ATP5L,P…
GO:0101002	ficolin-1-rich granule	32	186	6.33e-12	PYGL,CTSZ,PDAP1,CTSD,CAT,LGALS3,GNS,PSMB1,ATP6V0A1,ARSB,TCIRG1,PFKL,LAMTOR1,GLB1,EEF2,IMPDH2,LAMP1,HUWE1,HMGB1,CTSB,XRCC6,PGM1,HSP90AB1,HSPA1B,PRDX4,ASAH1,PRCP,GSTP1,ALAD,IDH1,PPIA,SERPINB6
GO:0043209	myelin sheath	29	157	1.74e-11	RALA,DLD,ACO2,CANX,ATP5B,NAPA,SOD1,ATP6V1A,ATP6V1B2,THY1,UCHL1,PRDX3,CKB,PDIA3,TUFM,MDH2,EHD3,ANXA2,EZR,PHGDH,RAP1A,ASS1,VDAC2,SUCLA2,CNP,ITGB1,LDHB,TKT,GNB1
GO:0005775	vacuolar lumen	30	172	2.47e-11	DCN,PYGB,CTSD,GNS,SDCBP,HEXB,GPC1,SCARB2,ARSB,HEXA,CTSK,PLBD2,TPP1,PA2G4,GLB1,CSPG4,GBA,PRDX6,CTSB,ANXA2,VAT1,CYB5R3,DPP7,CTSA,FTL,TXNDC5,ASAH1,PSAP,MAN2B1,NPC2
GO:1904813	ficolin-1-rich granule lumen	25	125	1.42e-10	PYGL,CTSZ,PDAP1,CTSD,CAT,GNS,PSMB1,ARSB,PFKL,GLB1,EEF2,IMPDH2,HUWE1,HMGB1,CTSB,XRCC6,PGM1,HSP90AB1,HSPA1B,PRDX4,ASAH1,GSTP1,ALAD,IDH1,PPIA
GO:0098589	membrane region	38	311	4.18e-10	CAV2,CTSD,PTGIS,SDCBP,GPC1,ICAM1,VDAC1,PRKAR2A,RAB5A,LAMTOR1,GJA1,RANBP2,THY1,APP,STOM,CTNNA1,EEF2,CAV1,CTNNB1,ANXA2,ATP2B4,TGFBR2,MYOF,MYO1C,EZR,LAMTOR2,GNAI3,PI4K2A,VDAC2,SRC,STX12,FLOT1,PRNP,PRKAR1A,FLOT2,ITGB1,LDHB,PARK7
GO:0045121	membrane raft	37	300	5.91e-10	CAV2,CTSD,PTGIS,SDCBP,GPC1,ICAM1,VDAC1,PRKAR2A,RAB5A,LAMTOR1,GJA1,THY1,APP,STOM,CTNNA1,EEF2,CAV1,CTNNB1,ANXA2,ATP2B4,TGFBR2,MYOF,MYO1C,EZR,LAMTOR2,GNAI3,PI4K2A,VDAC2,SRC,STX12,FLOT1,PRNP,PRKAR1A,FLOT2,ITGB1,LDHB,PARK7
GO:0098588	bounding membrane of organelle	118	1950	6.4e-10	SYPL1,VAMP3,STK10,ATP6V1D,CTSZ,PGRMC1,CAV2,RAB35,SNX3,CAT,LGALS3,ARL8B,RMDN3,ARL3,DNAJC13,TMED2,NAPA,ATP6V0A1,SCARB2,PDCD6,RAB7A,VDAC1,CPT1A,TCIRG1,SH3GL1,RAB5A,LAMTOR1,GJA1,PLOD2,APP,TMEM55A,STOM,CD109,ATP6V0D1,BAX,RETSAT,VPS35,TMX3,ANPEP,PDIA3,PIEZO1,LMAN2,DAB2,EEA1,CYBRD1,PITPNB,HADHB,EHD3,SRPR,TMEM173,LAMP1,CAV1,CAMK2D,CYB5A,ALDH3A2,ANXA2,VAT1,ACSL3,AP2A1,ATP6V1H,CYB5R3,OPA1,GALNT2,STX7,LAMTO…
GO:0030139	endocytic vesicle	35	275	8.75e-10	VAMP3,RAB35,SNX3,ATP6V0A1,RAB7A,TCIRG1,RAB5A,ATP6V0D1,ITGB5,PDIA3,KIF5B,EHD3,LAMP1,CAV1,CAMK2D,AP2A1,MYO1C,STX7,RAP1A,MYO6,STX12,HLA-C,CD9,FLOT2,HLA-A,SH3KBP1,ANXA11,RAB34,GOLIM4,RAB23,RAB9A,FLNB,VIM,RAB5C,SEC22B
GO:0034774	secretory granule lumen	38	323	1.01e-09	PYGL,PYGB,CTSZ,CTSD,CAT,GNS,SDCBP,HEXB,PSMB1,ARSB,PFKL,APP,PA2G4,GLB1,EEF2,IMPDH2,ACAA1,HUWE1,PRDX6,HMGB1,ANXA2,VAT1,XRCC6,CYB5R3,HSP90AB1,DPP7,CTSA,FTL,PRDX4,TXNDC5,XRCC5,ACTN1,GSTP1,ALAD,IDH1,MAN2B1,PPIA,NPC2
GO:0043202	lysosomal lumen	21	94	1.01e-09	DCN,CTSD,GNS,HEXB,GPC1,SCARB2,ARSB,HEXA,CTSK,PLBD2,TPP1,GLB1,CSPG4,GBA,CTSB,CTSA,TXNDC5,ASAH1,PSAP,MAN2B1,NPC2
GO:0005739	mitochondrion	99	1531	1.06e-09	HSD17B10,DLD,SLC25A1,ACO2,MTHFD1,APEX1,MMP2,ECH1,OGDH,SLC25A11,CAT,YWHAH,LGALS3,SQRDL,RMDN3,ATP5B,ARSB,VDAC1,CPT1A,SOD1,GLUD1,RPS3,GJA1,ACAA2,STOM,AIFM1,ETHE1,BAX,ADH5,PRDX3,ATP5L,ECI1,MTCH2,LETM1,GPD2,CCAR2,TUFM,HADHB,KARS,MDH2,TMEM173,SHMT2,CYB5A,MCCC2,PPA2,ETFB,NRD1,VAT1,ACSL3,CYB5R3,OPA1,TGM2,FH,PARP1,IARS2,ECHS1,ME1,ABCD3,PI4K2A,PFDN4,ASS1,VDAC2,TOMM34,SRC,MTCH1,HMGCL,SDHB,HSPA1B,ALDH1B1,SUC…
GO:0045335	phagocytic vesicle	23	122	2.25e-09	VAMP3,SNX3,ATP6V0A1,RAB7A,TCIRG1,RAB5A,ATP6V0D1,ITGB5,PDIA3,KIF5B,LAMP1,MYO1C,RAP1A,STX12,HLA-C,HLA-A,ANXA11,RAB34,RAB23,RAB9A,FLNB,VIM,SEC22B
GO:0012506	vesicle membrane	60	743	4.72e-09	RALA,SYPL1,VAMP3,STK10,ATP6V1D,PGRMC1,CAV2,RAB35,LGALS3,DNAJC13,TMED2,ATP6V0A1,SCARB2,PDCD6,RAB7A,TCIRG1,RAB5A,LAMTOR1,STOM,CD109,ATP6V0D1,TMX3,ANPEP,DAB2,TMEM173,LAMP1,CAV1,CAMK2D,AP2A1,MYOF,MYO1C,AHNAK2,LAMTOR2,RAP1A,MYO6,PI4K2A,SAR1A,HLA-C,CKAP4,CD9,SNX9,PRCP,ANXA4,FLOT2,PSAP,CD59,MGST1,HLA-A,SH3KBP1,CD44,DDOST,RAB34,TOM1,RAB23,RAB9A,ATP2A2,RAB5C,COPZ1,SEC22B,SERPINB6
GO:0030659	cytoplasmic vesicle membrane	58	724	1.24e-08	RALA,SYPL1,VAMP3,STK10,ATP6V1D,PGRMC1,CAV2,RAB35,LGALS3,DNAJC13,TMED2,ATP6V0A1,SCARB2,PDCD6,RAB7A,TCIRG1,RAB5A,LAMTOR1,STOM,CD109,ATP6V0D1,TMX3,ANPEP,DAB2,TMEM173,LAMP1,CAV1,CAMK2D,AP2A1,MYOF,MYO1C,AHNAK2,LAMTOR2,RAP1A,MYO6,PI4K2A,SAR1A,HLA-C,CKAP4,CD9,SNX9,PRCP,FLOT2,PSAP,CD59,MGST1,HLA-A,SH3KBP1,CD44,DDOST,RAB34,TOM1,RAB23,RAB9A,RAB5C,COPZ1,SEC22B,SERPINB6
GO:0005759	mitochondrial matrix	44	463	1.38e-08	HSD17B10,DLD,ACO2,OGDH,ATP5B,VDAC1,SOD1,GLUD1,RPS3,ACAA2,ETHE1,PRDX3,ECI1,CCAR2,TUFM,HADHB,KARS,MDH2,SHMT2,MCCC2,PPA2,ETFB,FH,IARS2,ECHS1,VDAC2,HMGCL,ALDH1B1,SUCLA2,HADHA,PITRM1,AK3,SUCLG1,TST,ALDH7A1,ACSF2,IVD,PARK7,GSTK1,ACADVL,SOD2,ALDH6A1,ETFA,MTHFD1L
GO:0042995	cell projection	114	1969	1.45e-08	VAMP3,FAP,DLD,MYH9,CTSZ,AHCY,PGRMC1,WFS1,RAB35,CANX,HSPB1,ATP6V1E1,FUS,EIF2S1,GSTM3,SLC38A2,ARL3,BLVRB,CAD,SEPT11,NRP1,PRKAR2A,PXN,SH3GL1,SOD1,RAB5A,ATP6V1A,ATP6V1B2,RPS3,THY1,UCHL1,APP,NPTN,ATP6V0D1,ITGA2,MAP1B,SCIN,VPS35,CKB,PIEZO1,TWF2,CTNNA1,ALCAM,KIF5B,CSPG4,OSBPL3,TLN1,EEA1,CYBRD1,BASP1,EHD3,LAMP1,RTN4,CAV1,CAMK2D,CAPRIN1,CTNNB1,HMGB1,ANXA2,ATP2B4,TPM1,AP2A1,SLC39A14,MYO1C,MAP4,MYLK,MYH10,S…
GO:0015629	actin cytoskeleton	42	432	1.75e-08	MYH9,MYL12A,DSTN,CAPG,SEPT11,PXN,SH3GL1,RAB5A,MYL9,SCIN,CTNNA1,TMOD3,LASP1,TPM1,MYO1C,MYLK,MYH10,CDC42BPB,EZR,DHX9,TPM3,MYO6,CNN3,GNG12,PGM1,SRC,HNRNPK,AHNAK,TPM2,MYO1B,ACTN1,LIMA1,MPRIP,TRIOBP,SEPT9,FLNB,LPXN,CFL1,MYL6,HNRNPC,MARCKS,PDLIM5
GO:0030667	secretory granule membrane	34	298	1.76e-08	STK10,ATP6V1D,PGRMC1,CAV2,LGALS3,DNAJC13,TMED2,ATP6V0A1,RAB7A,TCIRG1,LAMTOR1,STOM,CD109,TMX3,ANPEP,TMEM173,LAMP1,CAV1,LAMTOR2,RAP1A,HLA-C,CKAP4,CD9,PRCP,FLOT2,PSAP,CD59,MGST1,HLA-A,CD44,DDOST,TOM1,RAB5C,SERPINB6
GO:0005856	cytoskeleton	117	2068	2.86e-08	MYH9,APEX1,MYL12A,TBCB,PRPF19,DSTN,TUBA4A,HSPB1,RBM39,ARL8B,SDCBP,RMDN3,ARL3,LMNB1,SPAG9,CAPG,SEPT11,NRP1,PRKAR2A,PXN,SH3GL1,RAB5A,ARL6IP5,CCT6A,RPS3,MYL9,GJA1,HNRNPU,RANBP2,APP,STOM,MAP1B,NPM1,SCIN,TWF2,CTNNA1,TBCA,KIF5B,MMP14,TMOD3,DPYSL2,PDLIM2,UACA,TLN1,RUVBL1,TUBB6,BASP1,NUDC,EML4,PLEC,LASP1,FLNC,SHMT2,PARVA,CBX3,SGCD,CTNNB1,TPM1,MYO1C,MAP4,MYLK,MYH10,CDC42BPB,CEP170,EZR,TPR,DHX9,NES,PBXIP1,…
GO:0031981	nuclear lumen	193	4030	2.86e-08	DLD,SF3A1,SNRPD3,SUPT16H,APEX1,PLA2G15,HNRNPL,DDX5,PRPF19,CMAS,SRSF9,RPS12,UBA2,TRIM28,RBM39,FUS,SRSF1,SDCBP,LMNB1,IPO5,RBM25,PSMB1,CSE1L,BLVRB,CAPG,GPC1,NOP58,COPS4,ATP6V0A1,CAD,HNRNPH3,PRPF6,CPSF6,SNRPF,SMARCC2,SOD1,CTSK,KIAA1715,NONO,RPS3,GJA1,HNRNPU,UCHL1,ADK,ETHE1,PSME3,NPM1,PA2G4,PCBP1,SF3B3,TBCA,HIST1H1E,RPL13,NUP93,CCAR2,RBM14,HP1BP3,HNRNPD,DAB2,PRKDC,HNRNPA0,UBE2N,SNRNP200,FKBP10,NCL,RUV…
GO:0120025	plasma membrane bounded cell projection	110	1900	2.86e-08	VAMP3,FAP,DLD,MYH9,CTSZ,AHCY,PGRMC1,WFS1,RAB35,CANX,HSPB1,ATP6V1E1,FUS,EIF2S1,GSTM3,SLC38A2,ARL3,BLVRB,CAD,SEPT11,NRP1,PRKAR2A,PXN,SOD1,RAB5A,ATP6V1A,ATP6V1B2,RPS3,THY1,UCHL1,APP,NPTN,ATP6V0D1,ITGA2,MAP1B,VPS35,CKB,PIEZO1,TWF2,CTNNA1,ALCAM,KIF5B,CSPG4,OSBPL3,TLN1,EEA1,CYBRD1,BASP1,EHD3,LAMP1,RTN4,CAV1,CAMK2D,CAPRIN1,CTNNB1,HMGB1,ANXA2,ATP2B4,TPM1,AP2A1,SLC39A14,MYO1C,MAP4,MYLK,MYH10,STAT1,COMT,OP…
GO:0031967	organelle envelope	75	1146	1.5e-07	SLC25A1,OGDH,SLC25A11,CAT,LGALS3,SDCBP,SQRDL,RMDN3,LMNB1,IPO5,ATP5B,CSE1L,VDAC1,CPT1A,TMPO,SOD1,RPS3,GJA1,RANBP2,APP,AIFM1,BAX,RETSAT,ATP5L,MTCH2,TMEM43,LETM1,GPD2,NUP93,OSBPL3,HADHB,TMEM173,SHMT2,CBX3,RTN4,CYB5A,VAT1,ACSL3,MYOF,MYO1C,MATR3,CYB5R3,OPA1,PARP1,TPR,CACYBP,MYO6,ASS1,YBX1,VDAC2,TOMM34,SRC,KPNA6,MTCH1,SDHB,PRNP,HADHA,CNP,ANXA4,MGST1,SUN2,SCRN1,ANXA11,TOMM40,PARK7,TMEM33,VDAC3,PGRMC2,TO…
GO:0005634	nucleus	288	6892	3.68e-07	DLD,SF3A1,SNRPD3,MYH9,SUPT16H,APEX1,AHCY,TXNL1,MMP2,PLA2G15,HNRNPL,OGDH,CAV2,DDX5,PRPF19,YBX3,CMAS,SRSF9,RPS12,LOX,ENO1,SARS,PTGIS,RALY,UBA2,HSPB1,TRIM28,RBM39,FUS,LGALS3,EIF2S1,IGF2BP3,SRSF1,SDCBP,RMDN3,ARL3,LMNB1,IPO5,RBM25,PSMB1,CSE1L,BLVRB,CAPG,GPC1,NOP58,COPS4,ATP6V0A1,CAD,PDCD6,ZFR,HNRNPH3,PRPF6,CPSF6,TMPO,SNRPF,SMARCC2,SOD1,CTSK,KIAA1715,NONO,RPS3,GJA1,HNRNPU,RANBP2,UCHL1,APP,ADK,AIFM1,ETH…
GO:0022626	cytosolic ribosome	16	78	4.1e-07	RPL19,RPS12,RPS3,RPL13,RPL38,RPLP2,RPS21,RPS3A,RPSA,RPS8,RPS14,RPL10,EIF2A,RPL30,RPS20,RPL18
GO:0005768	endosome	61	876	4.9e-07	VAMP3,RAB35,SNX3,ATP6V1E1,ARL8B,DNAJC13,GPC1,ATP6V0A1,SCARB2,PDCD6,RAB7A,NRP1,TCIRG1,SH3GL1,CTSK,RAB5A,LAMTOR1,GJA1,APP,TMEM55A,ATP6V0D1,PRDX3,VPS35,PDIA3,MMP14,EEA1,EHD3,LAMP1,CAV1,HMGB1,CTSB,ANXA2,AP2A1,EZR,STX7,LAMTOR2,RAP1A,PI4K2A,RRAGC,VPS26A,SRC,STX12,HLA-C,FLOT1,OCIAD1,MYO1B,FLOT2,ITGB1,HLA-A,TMEM106B,TMEM55B,SUN2,NUCB1,TOM1,GOLIM4,RAB23,RAB9A,RAN,APPL2,RAB5C,TPT1
GO:0048471	perinuclear region of cytoplasm	51	670	5.19e-07	VAMP3,APEX1,HNRNPL,CAV2,YBX3,FUS,SPAG9,APP,STOM,AIFM1,ITGA2,VPS35,TWF2,GLB1,KIF5B,OSBPL3,EIF4A2,EHD3,TMEM173,LAMP1,CAV1,PRDX6,CTNNB1,CTSB,ANXA2,ACSL3,STAT1,GALNT2,EZR,STX7,S100A4,RAP1A,MYO6,SERBP1,HSP90AB1,SRC,HSPA1B,CKAP4,MYO1B,INF2,CNP,ANXA4,FLOT2,ITGB1,SEPT9,RAB34,PARK7,LPXN,ATP2A2,DDX6,SEPT2
GO:0035578	azurophil granule lumen	17	92	5.58e-07	PYGB,GNS,SDCBP,HEXB,ARSB,PA2G4,GLB1,PRDX6,ANXA2,VAT1,CYB5R3,DPP7,CTSA,FTL,TXNDC5,MAN2B1,NPC2
GO:0005774	vacuolar membrane	31	311	1.36e-06	ARL8B,DNAJC13,NAPA,ATP6V0A1,RAB7A,TCIRG1,LAMTOR1,TMEM55A,STOM,ATP6V0D1,DAB2,CYBRD1,LAMP1,ANXA2,AP2A1,ATP6V1H,MYO6,HSP90AB1,RRAGC,CKAP4,PRCP,PSAP,ATP6V1C1,MGST1,TMEM106B,TMEM55B,HM13,PCYOX1,DDOST,TOM1,RAB5C
GO:0005938	cell cortex	26	230	1.57e-06	MYH9,CTSZ,EXOC2,ENO1,DSTN,PXN,SCIN,NCL,LASP1,CAV1,CTNNB1,ANXA2,MYH10,EZR,MYO6,MAPRE1,NUMA1,TRIOBP,AKAP12,SEPT9,FLNB,CRIP2,RAI14,CFL1,MARCKS,SEPT2
GO:0005788	endoplasmic reticulum lumen	30	299	1.86e-06	RCN1,CTSZ,COL1A1,WFS1,CANX,LAMC1,ARSB,MFGE8,IGFBP4,APP,COL1A2,PDIA3,TMEM43,KDELC2,FKBP10,RCN2,PDIA5,COL12A1,FBN1,P4HB,GANAB,SUMF2,CKAP4,TXNDC5,KTN1,ERO1L,PDIA6,NUCB1,CALU,H6PD
GO:0005844	polysome	14	66	1.88e-06	RPL19,FUS,EIF2S1,RPS3,EEF2,RPL38,RPS21,MYH10,DHX9,EIF4B,EIF4G1,RPL30,VIM,RPL18
GO:0099512	supramolecular fiber	58	873	4.28e-06	DCN,MMP2,TBCB,COL1A1,ENO1,TUBA4A,HSPB1,RMDN3,ARL3,LMNB1,NRP1,CCT6A,MYL9,GJA1,HNRNPU,MAP1B,COL1A2,TWF2,TBCA,KIF5B,TMOD3,TUBB6,NUDC,EML4,PLEC,FBN1,FLNC,PARVA,CTNNB1,ATP2B4,TPM1,MYO1C,AHNAK2,MAP4,CEP170,EZR,NES,PBXIP1,TPM3,BAG3,MYO6,GNG12,PDLIM1,SRC,MAPRE1,AHNAK,TPM2,MYO1B,NUMA1,CNP,ACTN1,ZNF207,FKBP1A,SEPT9,STMN1,FLNB,VIM,DDX6
GO:0005654	nucleoplasm	161	3446	4.56e-06	DLD,SF3A1,SNRPD3,SUPT16H,APEX1,PLA2G15,HNRNPL,DDX5,PRPF19,CMAS,SRSF9,RPS12,UBA2,TRIM28,RBM39,FUS,SRSF1,SDCBP,LMNB1,RBM25,PSMB1,CSE1L,BLVRB,CAPG,GPC1,NOP58,COPS4,ATP6V0A1,CAD,HNRNPH3,PRPF6,CPSF6,SNRPF,SMARCC2,SOD1,CTSK,KIAA1715,NONO,RPS3,GJA1,HNRNPU,UCHL1,ADK,ETHE1,PSME3,NPM1,PCBP1,SF3B3,CCAR2,RBM14,HP1BP3,HNRNPD,PRKDC,HNRNPA0,UBE2N,SNRNP200,NCL,RUVBL1,SF3B2,BASP1,UGDH,NUDC,TRIM25,HNRNPM,PTTG1IP,C…
GO:0031252	cell leading edge	33	371	5.37e-06	FAP,MYH9,PXN,RAB5A,ATP6V1B2,RPS3,THY1,APP,PIEZO1,TWF2,CTNNA1,CSPG4,TLN1,CTNNB1,ANXA2,TPM1,SLC39A14,MYO1C,MYLK,MYH10,CDC42BPB,EZR,MYO6,SRC,FLOT1,SNX9,ACTN1,FLOT2,ITGB1,CTNND1,CD44,CFL1,VIM
GO:0005840	ribosome	23	201	6.17e-06	APEX1,RPL19,RPS12,CANX,EIF2S1,RPS3,RPL13,EEF2,RPL38,RPLP2,RPS21,RPS3A,RPSA,DHX9,RPS8,RPS14,RPL9,RPL10,EIF2A,RPL23,RPL30,RPS20,RPL18
GO:0010008	endosome membrane	37	457	8.79e-06	VAMP3,RAB35,SNX3,ARL8B,DNAJC13,ATP6V0A1,SCARB2,RAB7A,TCIRG1,SH3GL1,RAB5A,LAMTOR1,TMEM55A,ATP6V0D1,VPS35,PDIA3,EEA1,EHD3,LAMP1,CAV1,ANXA2,AP2A1,STX7,LAMTOR2,PI4K2A,VPS26A,STX12,HLA-C,MYO1B,HLA-A,TMEM106B,TMEM55B,SUN2,GOLIM4,RAB23,APPL2,RAB5C
GO:0034399	nuclear periphery	18	134	1.33e-05	LMNB1,IPO5,CAD,NONO,HNRNPU,NUP93,RUVBL1,HNRNPM,ZNF326,HNRNPA2B1,SFPQ,MATR3,TPR,NUMA1,CFL1,PHB2,VIM,RUVBL2
GO:0032432	actin filament bundle	12	57	1.38e-05	MYH9,SEPT11,PXN,TPM1,MYLK,MYH10,TPM3,ACTN1,LIMA1,SEPT9,FLNB,MARCKS
GO:0005741	mitochondrial outer membrane	21	181	1.49e-05	RMDN3,VDAC1,CPT1A,GJA1,BAX,HADHB,TMEM173,CYB5A,VAT1,ACSL3,CYB5R3,OPA1,ASS1,VDAC2,TOMM34,PRNP,CNP,MGST1,TOMM40,VDAC3,PHB2
GO:0030670	phagocytic vesicle membrane	13	71	1.94e-05	VAMP3,ATP6V0A1,RAB7A,TCIRG1,RAB5A,ATP6V0D1,LAMP1,HLA-C,HLA-A,RAB34,RAB23,RAB9A,SEC22B
GO:0016469	proton-transporting two-sector ATPase complex	11	49	2.15e-05	ATP6V1D,ATP6V1E1,ATP5B,ATP6V0A1,TCIRG1,ATP6V1A,ATP6V1B2,ATP6V0D1,ATP5L,ATP6V1H,ATP6V1C1
GO:0031968	organelle outer membrane	22	203	2.26e-05	RMDN3,VDAC1,CPT1A,GJA1,BAX,RETSAT,HADHB,TMEM173,CYB5A,VAT1,ACSL3,CYB5R3,OPA1,ASS1,VDAC2,TOMM34,PRNP,CNP,MGST1,TOMM40,VDAC3,PHB2
GO:0019898	extrinsic component of membrane	25	254	2.28e-05	CAV2,SNX3,ESYT2,RAB7A,MFGE8,CTNNA1,GBA,EEA1,CTNNB1,ANXA2,OPA1,EZR,TPR,S100A10,GNAI3,GNG12,SRC,PRNP,SNX9,NUMA1,FKBP1A,NUCB1,SERPINE2,ATP2A2,GNB1
GO:0042175	nuclear outer membrane-endoplasmic reticulum membrane network	63	1043	2.31e-05	PGRMC1,WFS1,PTGIS,CANX,ESYT2,SDCBP,TMED2,SPTLC1,SCARB2,PDCD6,KIAA1715,ARL6IP5,HSD17B12,GJA1,PLOD2,RANBP2,UCHL1,BAX,RETSAT,IKBIP,TMX3,PIEZO1,LMAN2,TBL2,OSBPL3,PITPNB,PDIA5,SRPR,TMEM173,RTN4,CAV1,CAMK2D,CYB5A,ALDH3A2,ACSL3,CYB5R3,PTGS1,GALNT2,NSDHL,DHCR24,HLA-C,CKAP4,SACM1L,ERGIC1,KTN1,ERO1L,CD59,MGST1,HLA-A,LSS,HM13,ATL3,FKBP1A,PDIA6,DDOST,RAB9A,TMEM33,CALU,ATP2A2,COPZ1,SEC22B,ASNA1,EPHX1
GO:0099568	cytoplasmic region	33	402	2.37e-05	MYH9,CTSZ,EXOC2,ENO1,DSTN,CANX,HSPB1,PXN,SOD1,UCHL1,SCIN,KIF5B,NCL,LASP1,CAV1,CTNNB1,ANXA2,MAP4,MYH10,OPA1,EZR,MYO6,MAPRE1,NUMA1,TRIOBP,AKAP12,SEPT9,FLNB,CRIP2,RAI14,CFL1,MARCKS,SEPT2
GO:0001725	stress fiber	11	50	2.4e-05	MYH9,SEPT11,PXN,TPM1,MYLK,MYH10,TPM3,ACTN1,LIMA1,SEPT9,FLNB
GO:0005789	endoplasmic reticulum membrane	62	1022	2.4e-05	PGRMC1,WFS1,PTGIS,CANX,ESYT2,SDCBP,TMED2,SPTLC1,SCARB2,PDCD6,KIAA1715,ARL6IP5,HSD17B12,GJA1,PLOD2,UCHL1,BAX,RETSAT,IKBIP,TMX3,PIEZO1,LMAN2,TBL2,OSBPL3,PITPNB,PDIA5,SRPR,TMEM173,RTN4,CAV1,CAMK2D,CYB5A,ALDH3A2,ACSL3,CYB5R3,PTGS1,GALNT2,NSDHL,DHCR24,HLA-C,CKAP4,SACM1L,ERGIC1,KTN1,ERO1L,CD59,MGST1,HLA-A,LSS,HM13,ATL3,FKBP1A,PDIA6,DDOST,RAB9A,TMEM33,CALU,ATP2A2,COPZ1,SEC22B,ASNA1,EPHX1
GO:0098827	endoplasmic reticulum subcompartment	62	1025	2.5e-05	PGRMC1,WFS1,PTGIS,CANX,ESYT2,SDCBP,TMED2,SPTLC1,SCARB2,PDCD6,KIAA1715,ARL6IP5,HSD17B12,GJA1,PLOD2,UCHL1,BAX,RETSAT,IKBIP,TMX3,PIEZO1,LMAN2,TBL2,OSBPL3,PITPNB,PDIA5,SRPR,TMEM173,RTN4,CAV1,CAMK2D,CYB5A,ALDH3A2,ACSL3,CYB5R3,PTGS1,GALNT2,NSDHL,DHCR24,HLA-C,CKAP4,SACM1L,ERGIC1,KTN1,ERO1L,CD59,MGST1,HLA-A,LSS,HM13,ATL3,FKBP1A,PDIA6,DDOST,RAB9A,TMEM33,CALU,ATP2A2,COPZ1,SEC22B,ASNA1,EPHX1
GO:0043005	neuron projection	67	1142	2.55e-05	VAMP3,CTSZ,AHCY,PGRMC1,WFS1,CANX,HSPB1,FUS,SLC38A2,ARL3,BLVRB,CAD,SEPT11,NRP1,SOD1,RAB5A,THY1,UCHL1,APP,NPTN,ATP6V0D1,ITGA2,MAP1B,VPS35,CKB,TWF2,ALCAM,KIF5B,EEA1,BASP1,LAMP1,RTN4,CAMK2D,CAPRIN1,HMGB1,ATP2B4,MYO1C,MAP4,MYH10,STAT1,COMT,OPA1,CACYBP,S100A4,BAG3,RAP1A,CNN3,PI4K2A,HSP90AB1,ASS1,SRC,HNRNPR,PRNP,HNRNPA3,NUMA1,ERO1L,ITGB1,SH3KBP1,CTNND1,TRIOBP,STMN1,PARK7,PHB2,VIM,SEPT2,PDLIM5,GNB1
GO:0042641	actomyosin	12	63	2.93e-05	MYH9,SEPT11,PXN,TPM1,MYLK,MYH10,CDC42BPB,TPM3,ACTN1,LIMA1,SEPT9,FLNB
GO:0016363	nuclear matrix	15	106	4.79e-05	LMNB1,CAD,NONO,HNRNPU,RUVBL1,HNRNPM,ZNF326,HNRNPA2B1,SFPQ,MATR3,NUMA1,CFL1,PHB2,VIM,RUVBL2
GO:0009986	cell surface	46	690	5.02e-05	RALA,VAMP3,FAP,CTSZ,APMAP,ENO1,ATP5B,ICAM1,SCARB2,ARSB,NRP1,MFGE8,HNRNPU,THY1,APP,ITGB5,ANXA5,ITGA2,TMX3,ANPEP,PDIA3,LMAN2,ALCAM,TLN1,CD276,P4HB,LAMP1,HMGB1,ANXA2,NRD1,TGFBR2,HSP90AB1,ENG,HLA-C,SLC3A2,PRNP,CD9,ANXA4,AIMP1,CD59,ITGB1,HLA-A,HM13,CD44,SERPINE2,PHB2
GO:0033176	proton-transporting V-type ATPase complex	8	25	5.23e-05	ATP6V1D,ATP6V0A1,TCIRG1,ATP6V1A,ATP6V1B2,ATP6V0D1,ATP6V1H,ATP6V1C1
GO:0005765	lysosomal membrane	24	252	5.26e-05	ARL8B,DNAJC13,ATP6V0A1,RAB7A,LAMTOR1,TMEM55A,STOM,DAB2,CYBRD1,LAMP1,ANXA2,AP2A1,MYO6,HSP90AB1,CKAP4,PRCP,PSAP,MGST1,TMEM106B,TMEM55B,HM13,DDOST,TOM1,RAB5C
GO:0044853	plasma membrane raft	14	95	6.16e-05	CAV2,PTGIS,PRKAR2A,CTNNA1,CAV1,CTNNB1,ATP2B4,TGFBR2,MYOF,EZR,SRC,FLOT1,PRKAR1A,FLOT2
GO:0035577	azurophil granule membrane	11	57	6.28e-05	DNAJC13,LAMTOR1,STOM,LAMP1,CKAP4,PRCP,PSAP,MGST1,DDOST,TOM1,RAB5C
GO:0005730	nucleolus	56	926	7.1e-05	APEX1,DDX5,SRSF9,IPO5,CAPG,NOP58,NONO,RPS3,NPM1,PA2G4,SF3B3,TBCA,RPL13,RBM14,DAB2,PRKDC,UBE2N,FKBP10,NCL,RCN2,HNRNPM,EIF4A2,CTSB,RPL3,RPS3A,XRCC6,MYO1C,STAT1,PARP1,EZR,DHX9,IFI16,GNAI3,RPL5,CMPK1,EIF6,STK24,DTD1,XRCC5,ZNF207,DDX17,NHP2L1,RPS14,EWSR1,ILF3,RAB34,RPL23,H2AFY,RAI14,CKAP5,TXNRD1,ACADVL,RAN,RPL18,ASNA1,DDX6
GO:0005903	brush border	14	97	7.4e-05	MYH9,SLC38A2,SCIN,CYBRD1,PLEC,MYO1C,MYH10,EZR,HSP90AB1,MYO1B,ACTN1,LIMA1,FLNB,MYL6
GO:0070937	CRD-mediated mRNA stability complex	5	6	9.54e-05	HNRNPU,DHX9,SYNCRIP,YBX1,CSDE1
GO:0098552	side of membrane	33	436	9.54e-05	CAV2,CANX,ESYT2,ICAM1,MFGE8,RAB5A,THY1,ANXA5,ITGA2,ANPEP,ALCAM,CD276,P4HB,LAMP1,TGFBR2,EZR,GNAI3,GNG12,ENG,SRC,HLA-C,PRNP,CD9,SNX9,CD59,ITGB1,HLA-A,HM13,FKBP1A,NUCB1,SERPINE2,ATP2A2,GNB1
GO:0043292	contractile fiber	22	228	9.78e-05	MMP2,ENO1,HSPB1,MYL9,GJA1,TWF2,TMOD3,PLEC,FLNC,PARVA,CTNNB1,ATP2B4,TPM1,AHNAK2,TPM3,BAG3,PDLIM1,AHNAK,TPM2,ACTN1,FKBP1A,FLNB
GO:0022627	cytosolic small ribosomal subunit	9	38	9.82e-05	RPS12,RPS3,RPS21,RPS3A,RPSA,RPS8,RPS14,EIF2A,RPS20
GO:0016607	nuclear speck	30	381	0.00012	SF3A1,APEX1,PRPF19,RBM39,SRSF1,RBM25,COPS4,ATP6V0A1,PRPF6,CPSF6,NONO,HNRNPU,PCBP1,RBM14,HP1BP3,SF3B2,BASP1,THRAP3,SFPQ,IFI16,SF3A3,HSPA1B,CKAP4,DDX17,TKT,EFTUD2,ALYREF,LPXN,BCLAF1,SNRNP70
GO:0010494	cytoplasmic stress granule	10	51	0.00013	EIF2S1,PABPC1,CAPRIN1,YBX1,PABPC4,HNRNPK,G3BP1,KHSRP,ELAVL1,DDX6
GO:0005635	nuclear envelope	33	446	0.00014	SDCBP,LMNB1,IPO5,CSE1L,TMPO,RANBP2,APP,BAX,RETSAT,TMEM43,NUP93,OSBPL3,CBX3,RTN4,MYOF,MYO1C,MATR3,PARP1,TPR,CACYBP,MYO6,YBX1,KPNA6,PRNP,ANXA4,SUN2,SCRN1,ANXA11,TMEM33,PGRMC2,TOR1AIP1,NUCB2,RAN
GO:0030666	endocytic vesicle membrane	17	152	0.00017	VAMP3,ATP6V0A1,RAB7A,TCIRG1,RAB5A,ATP6V0D1,LAMP1,CAV1,CAMK2D,AP2A1,HLA-C,CD9,HLA-A,RAB34,RAB23,RAB9A,SEC22B
GO:0120114	Sm-like protein family complex	12	78	0.00017	SF3A1,SNRPD3,PRPF6,SNRPF,SF3B3,SNRNP200,SF3B2,SNRPD2,NHP2L1,EFTUD2,STRAP,SNRNP70
GO:0005684	U2-type spliceosomal complex	11	67	0.00021	SF3A1,SNRPD3,PRPF19,PRPF6,SNRPF,SF3B3,SF3B2,SNRPD2,NHP2L1,EFTUD2,SNRNP70
GO:0030532	small nuclear ribonucleoprotein complex	11	67	0.00021	SF3A1,SNRPD3,PRPF6,SNRPF,SF3B3,SNRNP200,SF3B2,SNRPD2,NHP2L1,EFTUD2,SNRNP70
GO:0005769	early endosome	27	341	0.00026	SNX3,DNAJC13,NRP1,SH3GL1,RAB5A,GJA1,APP,ATP6V0D1,PRDX3,VPS35,EEA1,CAV1,HMGB1,ANXA2,STX7,RAP1A,PI4K2A,VPS26A,STX12,HLA-C,FLOT1,MYO1B,HLA-A,NUCB1,TOM1,APPL2,RAB5C
GO:0098796	membrane protein complex	59	1047	0.00026	VAMP3,ATP6V1D,ATP6V1E1,SDCBP,ATP5B,SPTLC1,NAPA,ATP6V0A1,PDCD6,VDAC1,TCIRG1,ATP6V1A,ATP6V1B2,LAMTOR1,GJA1,ATP6V0D1,BAX,ITGB5,ITGA2,VPS35,ATP5L,CTNNA1,SRPR,SGCD,CTNNB1,HMGB1,CACNA2D1,TGFBR2,AP2A1,ATP6V1H,STX7,LAMTOR2,GNAI3,GNG12,VDAC2,RRAGC,ENG,SAR1A,VPS26A,STX12,SDHB,HLA-C,FLOT1,EMILIN1,SACM1L,FLOT2,ATP6V1C1,ITGB1,HLA-A,HM13,FKBP1A,SUN2,DDOST,TOMM40,VDAC3,ATP2A2,COPZ1,SEC22B,GNB1
GO:0005777	peroxisome	15	127	0.00027	ECH1,CAT,SOD1,TMEM173,ACAA1,ALDH3A2,ACSL3,ABCD3,HMGCL,MGST1,IDH1,TKT,HSD17B4,GSTK1,VIM
GO:0098862	cluster of actin-based cell projections	16	143	0.00027	MYH9,SLC38A2,SCIN,TWF2,CYBRD1,PLEC,MYO1C,MYH10,EZR,HSP90AB1,MYO1B,ACTN1,LIMA1,TRIOBP,FLNB,MYL6
GO:0019897	extrinsic component of plasma membrane	16	145	0.00031	CAV2,ESYT2,MFGE8,CTNNA1,EEA1,CTNNB1,ANXA2,S100A10,GNAI3,GNG12,SRC,SNX9,NUMA1,SERPINE2,ATP2A2,GNB1
GO:0030016	myofibril	20	216	0.00036	MMP2,ENO1,HSPB1,TWF2,TMOD3,PLEC,FLNC,PARVA,CTNNB1,ATP2B4,TPM1,AHNAK2,TPM3,BAG3,PDLIM1,AHNAK,TPM2,ACTN1,FKBP1A,FLNB
GO:0033178	proton-transporting two-sector ATPase complex, catalytic domain	6	17	0.0004	ATP6V1E1,ATP5B,ATP6V1A,ATP6V1B2,ATP6V1H,ATP6V1C1
GO:0097525	spliceosomal snRNP complex	10	60	0.00041	SF3A1,SNRPD3,PRPF6,SNRPF,SNRNP200,SF3B2,SNRPD2,NHP2L1,EFTUD2,SNRNP70
GO:0005811	lipid droplet	11	74	0.00044	PRPF19,RAB7A,CAV1,ANXA2,ACSL3,CYB5R3,NSDHL,CKAP4,LSS,RAB5C,METTL7A
GO:0005901	caveola	11	74	0.00044	CAV2,PTGIS,CTNNA1,CAV1,CTNNB1,ATP2B4,TGFBR2,MYOF,SRC,FLOT1,FLOT2
GO:0005740	mitochondrial envelope	44	722	0.00046	SLC25A1,OGDH,SLC25A11,CAT,LGALS3,SQRDL,RMDN3,ATP5B,VDAC1,CPT1A,SOD1,RPS3,GJA1,AIFM1,BAX,ATP5L,MTCH2,LETM1,GPD2,HADHB,TMEM173,SHMT2,CYB5A,VAT1,ACSL3,CYB5R3,OPA1,ASS1,VDAC2,TOMM34,SRC,MTCH1,SDHB,PRNP,HADHA,CNP,MGST1,TOMM40,PARK7,VDAC3,PLSCR3,ACADVL,PHB2,SLC25A24
GO:0030027	lamellipodium	18	185	0.00046	FAP,PXN,APP,PIEZO1,TWF2,CTNNA1,CSPG4,CTNNB1,SLC39A14,MYLK,MYH10,CDC42BPB,FLOT1,FLOT2,ITGB1,CTNND1,CD44,CFL1
GO:0071944	cell periphery	212	5254	0.00053	RALA,SYPL1,VAMP3,HSD17B10,STK10,FAP,MYH9,ATP6V1D,CTSZ,PGRMC1,MMP2,CAV2,PDAP1,SLC25A11,RAB35,EXOC2,ENO1,ATIC,CAT,PTGIS,DSTN,HSPB1,YWHAH,ESYT2,ATP6V1E1,LGALS3,SLC38A2,SDCBP,DNAJC13,ATP5B,NAPA,BLVRB,CD81,GPC1,ATP6V0A1,ICAM1,SCARB2,CDV3,RAB7A,VDAC1,NRP1,PRKAR2A,TCIRG1,PXN,MFGE8,RAB5A,ARL6IP5,ATP6V1A,ATP6V1B2,RPS3,LAMTOR1,GJA1,THY1,APP,STOM,CD109,NPTN,ATP6V0D1,ANO10,ITGB5,ANXA5,ITGA2,MAP1B,SCIN,TMX3,A…
GO:0042383	sarcolemma	14	122	0.00058	SLC38A2,PLEC,FLNC,LAMP1,SGCD,CAMK2D,ANXA2,CACNA2D1,ATP2B4,AHNAK2,EZR,FLOT1,AHNAK,ITGB1
GO:0005576	extracellular region	114	2505	0.0006	FAP,PYGL,PYGB,CTSZ,MMP2,PLA2G15,PDAP1,COL1A1,RAB35,LOX,CTSD,CAT,PTGIS,TUBA4A,LGALS3,GSTM3,GNS,LAMC1,SDCBP,HEXB,PSMB1,CD81,GPC1,ICAM1,ARSB,NRP1,MFGE8,IGFBP4,PFKL,SOD1,CTSK,HSD17B12,THY1,APP,CD109,ANXA5,COL1A2,CKB,ANPEP,PDIA3,PA2G4,LMAN2,GLB1,EEF2,MMP14,CSPG4,UACA,TLN1,IMPDH2,COL12A1,KARS,FBN1,P4HB,CTHRC1,ACAA1,HUWE1,PRDX6,HMGB1,CTSB,ANXA2,HNRNPA2B1,VAT1,XRCC6,CYB5R3,GALNT2,NENF,TAGLN2,HTRA1,RBMX,P…
GO:1902494	catalytic complex	67	1295	0.00077	HSD17B10,DLD,SF3A1,SNRPD3,TXNL1,OGDH,DDX5,WFS1,PRPF19,ENO1,RALY,UBA2,HSPB1,SRSF1,PSMB1,SPTLC1,PRKAR2A,PRPF6,SNRPF,SMARCC2,PFKL,HNRNPU,PSME3,SF3B3,GPD2,PABPC1,UBE2N,SNRNP200,EEA1,RUVBL1,SF3B2,HNRNPM,MAT2B,P4HB,HNRNPA1,SNRPD2,MCCC2,HNRNPA2B1,HNRNPH1,TGFBR2,TPR,DHX9,CACYBP,SYNCRIP,GNAI3,MYO6,RBMX,GNG12,PRPS1,SF3A3,ENG,HNRNPR,SDHB,HNRNPK,SUGT1,HNRNPA3,PRKAR1A,CUL4B,EFTUD2,DDOST,HNRNPF,ALYREF,ATP2A2,P…
GO:0042788	polysomal ribosome	7	30	0.00082	RPL19,EEF2,RPL38,RPS21,DHX9,RPL30,RPL18
GO:0005912	adherens junction	21	252	0.00086	MYH9,CAV2,SDCBP,NRP1,PXN,GJA1,ITGA2,CTNNA1,PLEC,PARVA,CTNNB1,FLOT1,ACTN1,FLOT2,LIMA1,ITGB1,SH3KBP1,CTNND1,LPXN,TNKS1BP1,DDX6
GO:0030662	coated vesicle membrane	16	161	0.00086	VAMP3,RAB35,TMED2,SCARB2,PDCD6,RAB5A,DAB2,AP2A1,MYO6,SAR1A,HLA-C,CD9,CD59,HLA-A,COPZ1,SEC22B
GO:0031966	mitochondrial membrane	41	679	0.00092	SLC25A1,OGDH,SLC25A11,LGALS3,SQRDL,RMDN3,ATP5B,VDAC1,CPT1A,RPS3,GJA1,AIFM1,BAX,ATP5L,MTCH2,LETM1,GPD2,HADHB,TMEM173,SHMT2,CYB5A,VAT1,ACSL3,CYB5R3,OPA1,ASS1,VDAC2,TOMM34,SRC,MTCH1,SDHB,PRNP,HADHA,CNP,MGST1,TOMM40,VDAC3,PLSCR3,ACADVL,PHB2,SLC25A24
GO:0001772	immunological synapse	7	31	0.00094	MYH9,LGALS3,CD81,ICAM1,ALCAM,EZR,STX7
GO:0005793	endoplasmic reticulum-Golgi intermediate compartment	13	113	0.00095	CTSZ,TMED2,ANPEP,PIEZO1,LMAN2,P4HB,HMGB1,ERGIC1,CD59,PDIA6,NUCB1,NUCB2,SEC22B
GO:0001726	ruffle	16	164	0.001	FAP,MYH9,RAB5A,ATP6V1B2,RPS3,TLN1,ANXA2,TPM1,MYO1C,EZR,MYO6,SRC,SNX9,ACTN1,ITGB1,CFL1
GO:0042382	paraspeckles	4	6	0.001	CPSF6,NONO,HNRNPM,SFPQ
GO:0042645	mitochondrial nucleoid	8	43	0.001	ATP5B,VDAC1,TUFM,HADHB,SHMT2,VDAC2,HADHA,ACADVL
GO:0070820	tertiary granule	16	164	0.001	CTSD,LGALS3,ATP6V0A1,TCIRG1,LAMTOR1,STOM,LAMP1,STX7,LAMTOR2,PGM1,ASAH1,PRCP,CD59,IDH1,METTL7A,SERPINB6
GO:0044391	ribosomal subunit	15	152	0.0014	RPL19,RPS12,RPS3,RPL38,RPLP2,RPS21,RPS3A,RPSA,RPS8,RPS14,RPL10,EIF2A,RPL30,RPS20,RPL18
GO:0005791	rough endoplasmic reticulum	10	74	0.0016	CANX,ARSB,PLOD2,APP,SRPR,RPS21,CKAP4,HM13,NUCB1,RPL18
GO:0031984	organelle subcompartment	78	1616	0.0016	VAMP3,CTSZ,PGRMC1,CAV2,WFS1,PTGIS,CANX,ESYT2,SDCBP,ARL3,TMED2,SPTLC1,NAPA,SCARB2,PDCD6,KIAA1715,ARL6IP5,HSD17B12,GJA1,PLOD2,UCHL1,APP,BAX,RETSAT,IKBIP,TMX3,PIEZO1,LMAN2,TBL2,OSBPL3,PITPNB,PDIA5,SRPR,TMEM173,RTN4,CAV1,CAMK2D,CYB5A,ALDH3A2,ACSL3,CYB5R3,PTGS1,GALNT2,NSDHL,PI4K2A,DHCR24,SAR1A,STX12,HLA-C,CKAP4,SACM1L,SNX9,NUMA1,ERGIC1,KTN1,ERO1L,CD59,MGST1,HLA-A,LSS,HM13,ATL3,FKBP1A,PDIA6,NUCB1,DDOST…
GO:0005886	plasma membrane	204	5159	0.0021	RALA,SYPL1,VAMP3,HSD17B10,STK10,FAP,MYH9,ATP6V1D,CTSZ,PGRMC1,MMP2,CAV2,PDAP1,SLC25A11,RAB35,EXOC2,ENO1,ATIC,CAT,PTGIS,HSPB1,YWHAH,ESYT2,ATP6V1E1,LGALS3,SLC38A2,SDCBP,DNAJC13,ATP5B,NAPA,BLVRB,CD81,GPC1,ATP6V0A1,ICAM1,SCARB2,CDV3,RAB7A,VDAC1,NRP1,PRKAR2A,TCIRG1,PXN,MFGE8,RAB5A,ARL6IP5,ATP6V1A,ATP6V1B2,RPS3,LAMTOR1,GJA1,THY1,APP,STOM,CD109,NPTN,ATP6V0D1,ANO10,ITGB5,ANXA5,ITGA2,MAP1B,SCIN,TMX3,ANPEP,…
GO:0030017	sarcomere	17	195	0.0021	MMP2,ENO1,HSPB1,TMOD3,FLNC,PARVA,CTNNB1,ATP2B4,TPM1,AHNAK2,TPM3,BAG3,PDLIM1,TPM2,ACTN1,FKBP1A,FLNB
GO:0016471	vacuolar proton-transporting V-type ATPase complex	5	16	0.0022	ATP6V0A1,TCIRG1,ATP6V0D1,ATP6V1H,ATP6V1C1
GO:0005689	U12-type spliceosomal complex	6	26	0.0023	SNRPD3,SNRPF,SF3B3,SF3B2,SNRPD2,YBX1
GO:0030135	coated vesicle	20	255	0.0023	VAMP3,CTSZ,RAB35,SNX3,TMED2,SCARB2,PDCD6,RAB5A,APP,DAB2,AP2A1,MYO6,SAR1A,HLA-C,CD9,SNX9,CD59,HLA-A,COPZ1,SEC22B
GO:0005819	spindle	23	322	0.0029	MYH9,PRPF19,HSPB1,ARL8B,RMDN3,ARL3,CAPG,RPS3,HNRNPU,APP,NPM1,CBX3,CTNNB1,MAP4,MYH10,CEP170,TPR,NUMA1,ZNF207,ANXA11,NSFL1C,CKAP5,SEPT2
GO:0016600	flotillin complex	4	9	0.003	CTNNA1,CTNNB1,FLOT1,FLOT2
GO:0033180	proton-transporting V-type ATPase, V1 domain	4	9	0.003	ATP6V1A,ATP6V1B2,ATP6V1H,ATP6V1C1
GO:0005782	peroxisomal matrix	8	53	0.0031	ECH1,CAT,ACAA1,ABCD3,HMGCL,IDH1,HSD17B4,GSTK1
GO:0005884	actin filament	9	67	0.0031	TPM1,MYO1C,EZR,TPM3,MYO6,GNG12,SRC,TPM2,MYO1B
GO:0035770	ribonucleoprotein granule	17	204	0.0031	HNRNPL,EIF2S1,HNRNPU,PCBP1,PABPC1,NCL,CAPRIN1,DHX9,YBX1,PABPC4,HNRNPK,CKAP4,HNRNPA3,G3BP1,KHSRP,ELAVL1,DDX6
GO:0044291	cell-cell contact zone	9	67	0.0031	YWHAH,GJA1,CTNNA1,CTNNB1,FLOT1,AHNAK,ACTN1,FLOT2,ITGB1
GO:0097526	spliceosomal tri-snRNP complex	6	28	0.0031	SNRPD3,PRPF6,SNRNP200,SNRPD2,NHP2L1,EFTUD2
GO:0031256	leading edge membrane	14	150	0.0032	FAP,RPS3,THY1,PIEZO1,CSPG4,TLN1,TPM1,MYO1C,EZR,MYO6,SRC,ITGB1,CD44,CFL1
GO:0046930	pore complex	5	18	0.0032	VDAC1,BAX,VDAC2,TOMM40,VDAC3
GO:0071011	precatalytic spliceosome	7	41	0.0035	SNRPD3,PRPF6,SF3B3,SF3B2,SNRPD2,NHP2L1,SNRNP70
GO:0005925	focal adhesion	13	134	0.0036	MYH9,CAV2,SDCBP,NRP1,PXN,ITGA2,PLEC,PARVA,ACTN1,LIMA1,ITGB1,SH3KBP1,LPXN
GO:0016020	membrane	310	8420	0.0036	RALA,SYPL1,VAMP3,HSD17B10,STK10,FAP,SLC25A1,MYH9,ATP6V1D,CTSZ,APMAP,PGRMC1,MMP2,PLA2G15,OGDH,CAV2,PDAP1,SLC25A11,WFS1,RAB35,SNX3,EXOC2,ENO1,CTSD,ATIC,CAT,PTGIS,CANX,HSPB1,YWHAH,ESYT2,ATP6V1E1,LGALS3,ARL8B,SLC38A2,SDCBP,SQRDL,RMDN3,ARL3,DNAJC13,LMNB1,IPO5,ATP5B,TMED2,SPTLC1,NAPA,BLVRB,CD81,GPC1,ATP6V0A1,ICAM1,SCARB2,PDCD6,CDV3,RAB7A,VDAC1,NRP1,PRKAR2A,CPT1A,TCIRG1,TMPO,PXN,MFGE8,SH3GL1,KIAA1715,RA…
GO:0030424	axon	32	530	0.0039	CTSZ,CANX,HSPB1,SLC38A2,BLVRB,CAD,SEPT11,NRP1,SOD1,RAB5A,THY1,UCHL1,APP,ATP6V0D1,ITGA2,MAP1B,TWF2,ALCAM,KIF5B,EEA1,BASP1,RTN4,MAP4,MYH10,STAT1,COMT,OPA1,HSP90AB1,HNRNPR,CTNND1,PARK7,PHB2
GO:0016604	nuclear body	41	742	0.004	SF3A1,SNRPD3,APEX1,PRPF19,RBM39,SRSF1,RBM25,NOP58,COPS4,ATP6V0A1,PRPF6,CPSF6,NONO,HNRNPU,PCBP1,RBM14,HP1BP3,SF3B2,BASP1,TRIM25,HNRNPM,THRAP3,HNRNPA2B1,SFPQ,MYO1C,DHX9,IFI16,SF3A3,HSPA1B,TPP2,CKAP4,PCNA,TP53BP1,DDX17,TKT,EFTUD2,PARK7,ALYREF,LPXN,BCLAF1,SNRNP70
GO:0098590	plasma membrane region	54	1061	0.004	RALA,VAMP3,FAP,MYH9,CAV2,RAB35,PTGIS,ATP6V1E1,CD81,PRKAR2A,TCIRG1,ATP6V1A,RPS3,GJA1,THY1,NPTN,ATP6V0D1,PIEZO1,CTNNA1,CSPG4,TLN1,CYBRD1,EHD3,CAV1,CTNNB1,ANXA2,ATP2B4,TPM1,TGFBR2,AP2A1,MYOF,MYO1C,MYLK,MYH10,COMT,EZR,MYO6,PI4K2A,HSP90AB1,SRC,MAPRE1,FLOT1,KCTD12,SLC3A2,CD9,PRKAR1A,FLOT2,LIMA1,ITGB1,CD44,CFL1,SEPT2,PDLIM5,GNB1
GO:0098858	actin-based cell projection	16	192	0.0041	ATP6V1E1,ATP6V1A,ATP6V1B2,APP,TWF2,OSBPL3,CTNNB1,AP2A1,MYO1C,EZR,MYO6,MYO1B,CNP,ITGB1,TRIOBP,CD44
GO:0005798	Golgi-associated vesicle	14	155	0.0042	CTSZ,TMED2,PDCD6,GJA1,APP,AP2A1,SAR1A,HLA-C,CD59,HLA-A,HM13,NUCB1,COPZ1,SEC22B
GO:0005924	cell-substrate adherens junction	13	137	0.0042	MYH9,CAV2,SDCBP,NRP1,PXN,ITGA2,PLEC,PARVA,ACTN1,LIMA1,ITGB1,SH3KBP1,LPXN
GO:0032587	ruffle membrane	10	87	0.0043	FAP,RPS3,TLN1,TPM1,MYO1C,EZR,MYO6,SRC,ITGB1,CFL1
GO:0015630	microtubule cytoskeleton	56	1118	0.0045	MYH9,APEX1,TBCB,PRPF19,TUBA4A,HSPB1,RBM39,ARL8B,RMDN3,ARL3,SPAG9,CAPG,PRKAR2A,PXN,CCT6A,RPS3,HNRNPU,RANBP2,APP,MAP1B,NPM1,TBCA,KIF5B,RUVBL1,TUBB6,NUDC,EML4,SHMT2,CBX3,CTNNB1,MAP4,MYH10,CEP170,EZR,TPR,DHX9,PBXIP1,GNAI3,MAPRE1,HSPA1B,FLOT1,PCNA,NUMA1,CNP,ZNF207,TRIOBP,SEPT9,ANXA11,STMN1,RAB23,NSFL1C,CKAP5,RAN,RUVBL2,MARCKS,SEPT2
GO:0005862	muscle thin filament tropomyosin	3	4	0.0048	TPM1,TPM3,TPM2
GO:0030660	Golgi-associated vesicle membrane	11	105	0.0048	TMED2,PDCD6,GJA1,AP2A1,SAR1A,HLA-C,CD59,HLA-A,HM13,COPZ1,SEC22B
GO:0031253	cell projection membrane	22	317	0.0048	FAP,RAB35,RPS3,THY1,PIEZO1,CSPG4,TLN1,CYBRD1,EHD3,CTNNB1,TPM1,MYO1C,EZR,MYO6,HSP90AB1,SRC,MAPRE1,ITGB1,CD44,CFL1,SEPT2,GNB1
GO:0022625	cytosolic large ribosomal subunit	6	32	0.005	RPL19,RPL38,RPLP2,RPL10,RPL30,RPL18
GO:0042581	specific granule	14	159	0.005	STK10,ATP6V1D,CTSZ,PGRMC1,CTSD,LAMTOR1,STOM,ACAA1,LAMTOR2,RAP1A,CKAP4,CD59,ANXA11,TOM1
GO:0035579	specific granule membrane	10	90	0.0052	STK10,ATP6V1D,PGRMC1,LAMTOR1,STOM,LAMTOR2,RAP1A,CKAP4,CD59,TOM1
GO:0030134	COPII-coated ER to Golgi transport vesicle	9	75	0.0056	CTSZ,TMED2,PDCD6,APP,SAR1A,HLA-C,CD59,HLA-A,SEC22B
GO:0031901	early endosome membrane	13	143	0.0056	SNX3,DNAJC13,SH3GL1,RAB5A,EEA1,CAV1,STX7,PI4K2A,STX12,HLA-C,HLA-A,APPL2,RAB5C
GO:0031258	lamellipodium membrane	5	22	0.0062	FAP,PIEZO1,CSPG4,CD44,CFL1
GO:0099513	polymeric cytoskeletal fiber	36	645	0.0064	TBCB,TUBA4A,RMDN3,ARL3,LMNB1,NRP1,CCT6A,GJA1,HNRNPU,MAP1B,TBCA,KIF5B,TUBB6,NUDC,EML4,TPM1,MYO1C,MAP4,CEP170,EZR,NES,PBXIP1,TPM3,MYO6,GNG12,SRC,MAPRE1,TPM2,MYO1B,NUMA1,CNP,ZNF207,SEPT9,STMN1,VIM,DDX6
GO:0009897	external side of plasma membrane	17	223	0.0065	ICAM1,MFGE8,THY1,ANXA5,ITGA2,ANPEP,ALCAM,CD276,P4HB,LAMP1,TGFBR2,ENG,PRNP,CD9,CD59,ITGB1,SERPINE2
GO:0030496	midbody	14	165	0.0066	RALA,EXOC2,ARL8B,ARL3,CAPG,HNRNPU,ANXA2,MYH10,GNAI3,CTNND1,TRIOBP,ANXA11,RAN,SEPT2
GO:0098826	endoplasmic reticulum tubular network membrane	3	5	0.0069	KIAA1715,RTN4,ATL3
GO:0005720	nuclear heterochromatin	6	35	0.0071	TRIM28,HIST1H1E,HIST1H1B,CBX3,H2AFY,TNKS1BP1
GO:0046540	U4/U6 x U5 tri-snRNP complex	5	23	0.0071	PRPF6,SNRNP200,SNRPD2,NHP2L1,EFTUD2
GO:0001931	uropod	4	13	0.0073	MYH9,EZR,FLOT1,FLOT2
GO:0005694	chromosome	48	950	0.0078	SUPT16H,APEX1,PRPF19,TRIM28,ZFR,CPSF6,TMPO,SMARCC2,HNRNPU,HIST1H1E,CCAR2,HP1BP3,RUVBL1,HIST1H1B,CBX3,CTNNB1,HMGB1,HNRNPA2B1,SFPQ,XRCC6,STAT1,TPR,DHX9,BUB3,RBMX,HNRNPK,DFFA,HIST1H2BL,HIST1H2AC,SUGT1,PCNA,TP53BP1,XRCC5,NUMA1,ZNF207,HIST2H3A,SUN2,HMGA1,NSFL1C,PARK7,H2AFY,CKAP5,TNKS1BP1,RUVBL2,DDX6,HIST1H4A,SEPT2,PTGES3
GO:0019866	organelle inner membrane	30	513	0.0078	SLC25A1,SLC25A11,LGALS3,SQRDL,LMNB1,ATP5B,TMPO,RPS3,AIFM1,ATP5L,MTCH2,TMEM43,LETM1,GPD2,HADHB,SHMT2,CBX3,MATR3,OPA1,SRC,MTCH1,SDHB,HADHA,CNP,SUN2,TOMM40,TOR1AIP1,ACADVL,PHB2,SLC25A24
GO:0032993	protein-DNA complex	15	188	0.0078	NPM1,HIST1H1E,HP1BP3,PRKDC,HIST1H1B,CTNNB1,XRCC6,PARP1,HIST1H2BL,HIST1H2AC,PCNA,XRCC5,HIST2H3A,H2AFY,HIST1H4A
GO:0070062	extracellular exosome	9	80	0.0078	SDCBP,CD81,ICAM1,ANPEP,ANXA2,HNRNPA2B1,RBMX,AHNAK,CD9
GO:0005719	nuclear euchromatin	5	24	0.0081	TRIM28,CBX3,CTNNB1,RBMX,RUVBL2
GO:0036464	cytoplasmic ribonucleoprotein granule	15	191	0.0087	EIF2S1,HNRNPU,PCBP1,PABPC1,NCL,CAPRIN1,DHX9,YBX1,PABPC4,HNRNPK,CKAP4,G3BP1,KHSRP,ELAVL1,DDX6
GO:0005902	microvillus	9	82	0.009	ATP6V1E1,ATP6V1A,ATP6V1B2,CTNNB1,MYO1C,EZR,MYO6,CNP,CD44
GO:0034715	pICln-Sm protein complex	3	6	0.0095	SNRPD3,SNRPF,SNRPD2
GO:0005770	late endosome	17	234	0.0097	ARL8B,SCARB2,RAB7A,LAMTOR1,GJA1,TMEM55A,VPS35,LAMP1,ANXA2,STX7,LAMTOR2,RAP1A,SRC,TMEM106B,TMEM55B,RAB9A,TPT1
GO:0032154	cleavage furrow	7	52	0.0097	RALA,MYH9,MYLK,MYH10,LIMA1,ITGB1,SEPT2
GO:0031965	nuclear membrane	20	300	0.0106	SDCBP,LMNB1,IPO5,TMPO,RANBP2,RETSAT,TMEM43,NUP93,OSBPL3,CBX3,MYOF,MATR3,TPR,MYO6,YBX1,PRNP,ANXA4,SUN2,SCRN1,TOR1AIP1
GO:0016459	myosin complex	8	69	0.0112	MYH9,MYL12A,MYL9,MYO1C,MYH10,MYO6,MYO1B,MYL6
GO:0030425	dendrite	30	531	0.0119	WFS1,CANX,FUS,SLC38A2,SEPT11,SOD1,RAB5A,THY1,APP,NPTN,MAP1B,CKB,ALCAM,LAMP1,RTN4,CAPRIN1,MYH10,STAT1,COMT,OPA1,CNN3,PI4K2A,HSP90AB1,HNRNPR,PRNP,NUMA1,ERO1L,ITGB1,CTNND1,GNB1
GO:0016528	sarcoplasm	8	70	0.0121	PLEC,FLNC,CAMK2D,CACNA2D1,FABP3,FKBP1A,CALU,ATP2A2
GO:0030018	Z disc	11	122	0.0121	HSPB1,FLNC,PARVA,CTNNB1,ATP2B4,AHNAK2,BAG3,PDLIM1,ACTN1,FKBP1A,FLNB
GO:0000792	heterochromatin	8	71	0.0129	TRIM28,HIST1H1E,HIST1H1B,CBX3,HMGA1,H2AFY,TNKS1BP1,DDX6
GO:0005615	extracellular space	54	1134	0.0129	FAP,CTSZ,MMP2,PLA2G15,COL1A1,LOX,CTSD,PTGIS,LAMC1,SDCBP,CD81,GPC1,ICAM1,IGFBP4,SOD1,CTSK,APP,CD109,ANXA5,COL1A2,CKB,ANPEP,PDIA3,LMAN2,MMP14,KARS,FBN1,CTHRC1,HMGB1,CTSB,ANXA2,HNRNPA2B1,NENF,HTRA1,RBMX,ENG,FABP3,AHNAK,EMILIN1,ASAH1,CD9,HDLBP,CNP,AIMP1,PSAP,CRELD2,PDIA6,PCYOX1,MAN2B1,SERPINB2,SERPINE2,TGFBI,TPT1,SERPINB6
GO:0012507	ER to Golgi transport vesicle membrane	7	56	0.0136	TMED2,PDCD6,SAR1A,HLA-C,CD59,HLA-A,SEC22B
GO:0005643	nuclear pore	8	72	0.0137	IPO5,RANBP2,NUP93,MYO1C,TPR,KPNA6,TMEM33,RAN
GO:0005637	nuclear inner membrane	7	57	0.0147	LMNB1,TMPO,TMEM43,CBX3,MATR3,SUN2,TOR1AIP1
GO:0030427	site of polarized growth	13	164	0.0147	CTSZ,NRP1,THY1,APP,TWF2,KIF5B,BASP1,RTN4,MYH10,PI4K2A,HSP90AB1,HNRNPR,CTNND1
GO:0034719	SMN-Sm protein complex	4	17	0.0147	SNRPD3,SNRPF,SNRPD2,STRAP
GO:0030133	transport vesicle	22	356	0.0148	SYPL1,VAMP3,CAV2,RAB35,TMED2,COPS4,PDCD6,RAB5A,APP,ATP6V0D1,LAMP1,AP2A1,PI4K2A,VDAC2,SAR1A,HLA-C,CD59,HLA-A,GOLIM4,RAB9A,COPZ1,SEC22B
GO:0071007	U2-type catalytic step 2 spliceosome	5	29	0.015	SNRPD3,PRPF19,SNRPF,SNRPD2,EFTUD2
GO:0098576	lumenal side of membrane	5	29	0.015	CANX,HLA-C,HLA-A,HM13,NUCB1
GO:0150034	distal axon	17	250	0.0166	CTSZ,BLVRB,CAD,NRP1,RAB5A,THY1,APP,ATP6V0D1,ITGA2,TWF2,KIF5B,BASP1,RTN4,MYH10,HSP90AB1,HNRNPR,CTNND1
GO:0002102	podosome	5	30	0.0168	SH3GL1,SCIN,SRC,HNRNPK,LPXN
GO:0097386	glial cell projection	4	18	0.017	EIF2S1,APP,EZR,ITGB1
GO:0005794	Golgi apparatus	66	1474	0.0175	DCN,VAMP3,CTSZ,CAV2,COL1A1,RPS12,AKR7A2,CAT,ARL3,TMED2,NAPA,GPC1,ATP6V0A1,SCARB2,ARSB,PDCD6,RAB7A,GJA1,APP,LMAN2,TMEM43,FASN,CTNNA1,GLB1,MMP14,CSPG4,PITPNB,TMEM173,CAV1,GANAB,ACSL3,FAM114A1,AP2A1,PTGS1,GALNT2,GNAI3,MYO6,PI4K2A,DHCR24,DPP7,SAR1A,STX12,MAPRE1,HLA-C,STK24,PRNP,SACM1L,SNX9,NUMA1,ERGIC1,AIMP1,CD59,HLA-A,CRELD2,NUCB1,CD44,RAB34,TGFBI,GOLIM4,NSFL1C,RAB9A,NUCB2,CALU,COPZ1,SEC22B,CSDE1
GO:0045202	synapse	42	849	0.0183	SYPL1,VAMP3,MYH9,PGRMC1,RAB35,CANX,FUS,BLVRB,COPS4,CAD,SEPT11,SH3GL1,RAB5A,APP,NPTN,ATP6V0D1,ITGA2,MAP1B,VPS35,CTBP2,EEA1,LAMP1,RTN4,CTNNB1,MAP4,MYH10,COMT,CNN3,PI4K2A,VDAC2,SRC,HNRNPR,KCTD12,PRNP,PRKAR1A,ITGB1,SH3KBP1,CTNND1,SERPINE2,PARK7,ATP2A2,PDLIM5
GO:0030863	cortical cytoskeleton	8	77	0.0187	MYH9,DSTN,LASP1,EZR,MAPRE1,NUMA1,TRIOBP,CFL1
GO:0005686	U2 snRNP	4	19	0.0194	SF3A1,SNRPD3,SF3B2,SNRPD2
GO:0043034	costamere	4	19	0.0194	PLEC,FLNC,AHNAK2,AHNAK
GO:0101003	ficolin-1-rich granule membrane	7	61	0.0194	LGALS3,ATP6V0A1,TCIRG1,LAMTOR1,LAMP1,PRCP,SERPINB6
GO:0005687	U4 snRNP	3	9	0.0201	SNRPD3,SNRPF,SNRPD2
GO:0016281	eukaryotic translation initiation factor 4F complex	3	9	0.0201	EIF4A2,EIF4B,EIF4G1
GO:0070419	nonhomologous end joining complex	3	9	0.0201	PRKDC,XRCC6,XRCC5
GO:0036477	somatodendritic compartment	37	731	0.0204	PGRMC1,WFS1,CANX,FUS,SLC38A2,CAD,SEPT11,NRP1,SOD1,RAB5A,THY1,UCHL1,APP,NPTN,MAP1B,VPS35,CKB,ALCAM,LAMP1,RTN4,CAPRIN1,MYH10,STAT1,COMT,OPA1,CNN3,PI4K2A,HSP90AB1,ASS1,HNRNPR,PRNP,NUMA1,G3BP1,ERO1L,ITGB1,CTNND1,GNB1
GO:0005584	collagen type I trimer	2	2	0.0206	COL1A1,COL1A2
GO:0043564	Ku70:Ku80 complex	2	2	0.0206	XRCC6,XRCC5
GO:0044609	DBIRD complex	2	2	0.0206	CCAR2,ZNF326
GO:0045177	apical part of cell	22	370	0.0206	VAMP3,FAP,ATP6V1E1,TCIRG1,ATP6V1A,GJA1,THY1,APP,ATP6V0D1,CSPG4,CAV1,CTNNB1,AP2A1,EZR,MYO6,HSP90AB1,SLC3A2,CD9,MYO1B,ATP6V1C1,MGST1,CD44
GO:0072563	endothelial microparticle	2	2	0.0206	ANXA5,ENG
GO:0000785	chromatin	27	489	0.0213	TRIM28,CPSF6,TMPO,SMARCC2,HIST1H1E,CCAR2,HP1BP3,RUVBL1,HIST1H1B,CBX3,CTNNB1,SFPQ,STAT1,DHX9,RBMX,HNRNPK,DFFA,HIST1H2BL,HIST1H2AC,HIST2H3A,HMGA1,PARK7,H2AFY,TNKS1BP1,RUVBL2,DDX6,HIST1H4A
GO:0005685	U1 snRNP	4	20	0.0215	SNRPD3,SNRPF,SNRPD2,SNRNP70
GO:0005697	telomerase holoenzyme complex	4	20	0.0215	SNRPD3,HNRNPU,HNRNPC,PTGES3
GO:0005916	fascia adherens	3	10	0.0241	GJA1,CTNNB1,ACTN1
GO:0016461	unconventional myosin complex	3	10	0.0241	MYO1C,MYO6,MYL6
GO:0033179	proton-transporting V-type ATPase, V0 domain	3	10	0.0241	ATP6V0A1,TCIRG1,ATP6V0D1
GO:0097449	astrocyte projection	3	10	0.0241	EIF2S1,APP,EZR
GO:0005682	U5 snRNP	4	21	0.0243	SNRPD3,PRPF6,SNRNP200,SNRPD2
GO:0030426	growth cone	12	159	0.025	CTSZ,NRP1,THY1,APP,TWF2,KIF5B,BASP1,RTN4,MYH10,HSP90AB1,HNRNPR,CTNND1
GO:0033116	endoplasmic reticulum-Golgi intermediate compartment membrane	7	66	0.0258	CTSZ,TMED2,PIEZO1,LMAN2,ERGIC1,CD59,SEC22B
GO:0005865	striated muscle thin filament	4	22	0.0277	TMOD3,TPM1,TPM3,TPM2
GO:0044297	cell body	28	526	0.0277	PGRMC1,CANX,FUS,SLC38A2,CAD,NRP1,SOD1,RAB5A,THY1,UCHL1,MAP1B,VPS35,CKB,ALCAM,LAMP1,RTN4,MYH10,COMT,EZR,CACYBP,CNN3,PI4K2A,HSP90AB1,ASS1,NUMA1,G3BP1,PARK7,GNB1
GO:0014704	intercalated disc	6	51	0.0284	YWHAH,GJA1,CTNNA1,CTNNB1,ACTN1,ITGB1
GO:0000221	vacuolar proton-transporting V-type ATPase, V1 domain	2	3	0.0311	ATP6V1H,ATP6V1C1
GO:0033177	proton-transporting two-sector ATPase complex, proton-transporting domain	4	23	0.0311	ATP6V0A1,TCIRG1,ATP6V0D1,ATP5L
GO:0034666	integrin alpha2-beta1 complex	2	3	0.0311	ITGA2,ITGB1
GO:0097513	myosin II filament	2	3	0.0311	MYH9,MYH10
GO:0031970	organelle envelope lumen	8	87	0.0315	CAT,SOD1,APP,AIFM1,SHMT2,OPA1,CACYBP,PARK7
GO:0044309	neuron spine	11	145	0.0318	CANX,FUS,SEPT11,APP,MAP1B,EEA1,MYH10,COMT,CNN3,ITGB1,CTNND1
GO:0031616	spindle pole centrosome	3	12	0.0343	NPM1,NUMA1,NSFL1C
GO:0034709	methylosome	3	12	0.0343	SNRPD3,SNRPF,SNRPD2
GO:0045239	tricarboxylic acid cycle enzyme complex	3	12	0.0343	DLD,OGDH,FH
GO:0055038	recycling endosome membrane	7	74	0.0422	VAMP3,RAB35,PDIA3,EHD3,STX12,HLA-C,HLA-A
GO:0005757	mitochondrial permeability transition pore complex	2	4	0.0434	VDAC1,BAX
GO:0005850	eukaryotic translation initiation factor 2 complex	2	4	0.0434	EIF2S1,EIF2A
GO:0030906	retromer, cargo-selective complex	2	4	0.0434	VPS35,VPS26A
GO:0030981	cortical microtubule cytoskeleton	2	4	0.0434	MAPRE1,NUMA1
GO:0031227	intrinsic component of endoplasmic reticulum membrane	11	153	0.0434	WFS1,CANX,ESYT2,KIAA1715,TBL2,RTN4,HLA-C,SACM1L,HLA-A,HM13,TMEM33
GO:0031594	neuromuscular junction	6	57	0.0434	MYH9,APP,MYH10,PRKAR1A,ITGB1,SERPINE2
GO:0071556	integral component of lumenal side of endoplasmic reticulum membrane	4	26	0.0434	CANX,HLA-C,HLA-A,HM13
GO:0097255	R2TP complex	2	4	0.0434	RUVBL1,RUVBL2
GO:0000790	nuclear chromatin	19	333	0.0447	TRIM28,CPSF6,SMARCC2,HIST1H1E,CCAR2,RUVBL1,HIST1H1B,CBX3,CTNNB1,STAT1,DHX9,RBMX,HNRNPK,DFFA,HIST1H2AC,H2AFY,TNKS1BP1,RUVBL2,HIST1H4A
