# Supplementary material for: Proteomic Analysis of Marinesco–Sjogren Syndrome Fibroblasts Indicates Pro-Survival Metabolic Adaptation to SIL1 Loss
Source: Int J Mol Sci. 2021 Nov 18;22(22):12449. doi: 10.3390/ijms222212449 (PMC8620507; doi:10.3390/ijms222212449)
Supplement: Supplementary file 1 [file ijms-22-12449-s001.zip › Supplementary figures_Proof/Table S5 - KEGG Pathways.xlsx]

## Sheet: KEGG
TERM ID	TERM DESCRIPTION	OBSERVED GENE COUNT	BACKGROUND GENE COUNT	FALSE DISCOVERY RATE	MATCHING PROTEINS IN YOUR NETWORK (labels)
hsa01100	Metabolic pathways	99	1250	1.52e-13	HSD17B10,DLD,ACO2,PYGL,ATP6V1D,MTHFD1,PYGB,AHCY,OGDH,TPI1,CMAS,ENO1,ATIC,PTGIS,ATP6V1E1,GNS,HEXB,ATP5B,SPTLC1,BLVRB,ATP6V0A1,CAD,ARSB,TCIRG1,HEXA,PFKL,ATP6V1A,ATP6V1B2,GLUD1,HSD17B12,ACAA2,ADK,ATP6V0D1,ADH5,CKB,ANPEP,ATP5L,FASN,GLB1,GBA,UGDH,IMPDH2,HADHB,MAT2B,MDH2,ACAA1,SHMT2,UGP2,GANAB,PRDX6,MCCC2,ALDH3A2,ACSL3,ATP6V1H,COMT,PTGS1,FH,GALNT2,ECHS1,PHGDH,ME1,NSDHL,PI4K2A,PGM1,DHCR24,ASS1,PRPS1,HMG…
hsa03040	Spliceosome	26	130	3.14e-10	SF3A1,SNRPD3,DDX5,PRPF19,SRSF9,SRSF1,RBM25,PRPF6,SNRPF,HNRNPU,PCBP1,SF3B3,SNRNP200,SF3B2,HNRNPM,HNRNPA1,SNRPD2,RBMX,SF3A3,HNRNPK,HNRNPA3,NHP2L1,EFTUD2,ALYREF,HNRNPC,SNRNP70
hsa01200	Carbon metabolism	24	116	7.91e-10	DLD,ACO2,OGDH,TPI1,ENO1,CAT,PFKL,GLUD1,ADH5,MDH2,SHMT2,FH,ECHS1,PHGDH,ME1,PRPS1,SDHB,SUCLA2,HADHA,SUCLG1,IDH1,TKT,ALDH6A1,H6PD
hsa04145	Phagosome	26	145	1.35e-09	VAMP3,ATP6V1D,CANX,TUBA4A,ATP6V1E1,ATP6V0A1,RAB7A,TCIRG1,RAB5A,ATP6V1A,ATP6V1B2,ATP6V0D1,ITGB5,ITGA2,EEA1,TUBB6,LAMP1,ATP6V1H,STX7,STX12,HLA-C,ATP6V1C1,ITGB1,HLA-A,RAB5C,SEC22B
hsa04142	Lysosome	24	123	1.39e-09	CTSZ,PLA2G15,CTSD,GNS,HEXB,ATP6V0A1,SCARB2,ARSB,TCIRG1,HEXA,CTSK,ATP6V0D1,TPP1,GLB1,GBA,LAMP1,CTSB,ATP6V1H,CTSA,ASAH1,PSAP,NAGA,MAN2B1,NPC2
hsa00280	Valine, leucine and isoleucine degradation	14	48	2.19e-07	HSD17B10,DLD,ACAA2,HADHB,ACAA1,MCCC2,ALDH3A2,ECHS1,HMGCL,ALDH1B1,HADHA,ALDH7A1,IVD,ALDH6A1
hsa03010	Ribosome	21	130	3.48e-07	RPL19,RPS12,RPS3,RPL13,RPL38,RPLP2,RPS21,RPL3,RPS3A,RPSA,RPL22,RPL12,RPL5,RPS8,RPS14,RPL9,RPL10,RPL23,RPL30,RPS20,RPL18
hsa00071	Fatty acid degradation	13	44	5.13e-07	CPT1A,ACAA2,ADH5,ECI1,HADHB,ACAA1,ALDH3A2,ACSL3,ECHS1,ALDH1B1,HADHA,ALDH7A1,ACADVL
hsa00020	Citrate cycle (TCA cycle)	9	30	7e-05	DLD,ACO2,OGDH,MDH2,FH,SDHB,SUCLA2,SUCLG1,IDH1
hsa04510	Focal adhesion	21	197	0.00012	MYL12A,CAV2,COL1A1,LAMC1,PPP1R12C,PXN,MYL9,ITGB5,ITGA2,COL1A2,TLN1,FLNC,PARVA,CAV1,CTNNB1,MYLK,RAP1A,SRC,ACTN1,ITGB1,FLNB
hsa04966	Collecting duct acid secretion	8	25	0.00014	ATP6V1D,ATP6V1E1,ATP6V0A1,TCIRG1,ATP6V1A,ATP6V1B2,ATP6V0D1,ATP6V1C1
hsa01212	Fatty acid metabolism	10	48	0.00024	CPT1A,HSD17B12,ACAA2,FASN,HADHB,ACAA1,ACSL3,ECHS1,HADHA,ACADVL
hsa05110	Vibrio cholerae infection	10	48	0.00024	ATP6V1D,ATP6V1E1,ATP6V0A1,TCIRG1,ATP6V1A,ATP6V1B2,ATP6V0D1,ATP6V1H,ERO1L,ATP6V1C1
hsa04721	Synaptic vesicle cycle	11	61	0.00025	ATP6V1D,ATP6V1E1,NAPA,ATP6V0A1,TCIRG1,ATP6V1A,ATP6V1B2,ATP6V0D1,AP2A1,ATP6V1H,ATP6V1C1
hsa04217	Necroptosis	17	155	0.00048	PYGL,PYGB,VDAC1,GLUD1,AIFM1,BAX,CAMK2D,HMGB1,STAT1,PARP1,HSP90AB1,VDAC2,FTL,HIST1H2AC,PPIA,H2AFY,VDAC3
hsa04670	Leukocyte transendothelial migration	14	112	0.00063	MYL12A,MMP2,ICAM1,PXN,MYL9,THY1,CTNNA1,CTNNB1,EZR,RAP1A,GNAI3,ACTN1,ITGB1,CTNND1
hsa05205	Proteoglycans in cancer	19	195	0.00065	DCN,MMP2,CAV2,DDX5,PPP1R12C,GPC1,PXN,ITGB5,ITGA2,FLNC,CAV1,CAMK2D,CTNNB1,EZR,SRC,ITGB1,EIF4B,CD44,FLNB
hsa01230	Biosynthesis of amino acids	11	72	0.00075	ACO2,TPI1,ENO1,PFKL,MAT2B,SHMT2,PHGDH,ASS1,PRPS1,IDH1,TKT
hsa00620	Pyruvate metabolism	8	39	0.0013	DLD,MDH2,ALDH3A2,FH,ME1,ALDH1B1,LDHB,ALDH7A1
hsa04216	Ferroptosis	8	40	0.0014	PCBP1,ACSL3,SLC39A14,VDAC2,FTL,SLC3A2,PRNP,VDAC3
hsa05120	Epithelial cell signaling in Helicobacter pylori infection	10	66	0.0015	ATP6V1D,ATP6V1E1,ATP6V0A1,TCIRG1,ATP6V1A,ATP6V1B2,ATP6V0D1,ATP6V1H,SRC,ATP6V1C1
hsa04141	Protein processing in endoplasmic reticulum	16	161	0.0016	WFS1,CANX,EIF2S1,BAX,PDIA3,LMAN2,P4HB,GANAB,HSP90AB1,SAR1A,CKAP4,TXNDC5,ERO1L,PDIA6,DDOST,NSFL1C
hsa00010	Glycolysis / Gluconeogenesis	10	68	0.0017	DLD,TPI1,ENO1,PFKL,ADH5,ALDH3A2,PGM1,ALDH1B1,LDHB,ALDH7A1
hsa00190	Oxidative phosphorylation	14	131	0.0019	ATP6V1D,ATP6V1E1,ATP5B,ATP6V0A1,TCIRG1,ATP6V1A,ATP6V1B2,ATP6V0D1,ATP5L,PPA2,ATP6V1H,PPA1,SDHB,ATP6V1C1
hsa00640	Propanoate metabolism	7	32	0.0019	DLD,ECHS1,SUCLA2,HADHA,SUCLG1,LDHB,ALDH6A1
hsa05323	Rheumatoid arthritis	11	84	0.0019	ATP6V1D,ATP6V1E1,ATP6V0A1,ICAM1,TCIRG1,CTSK,ATP6V1A,ATP6V1B2,ATP6V0D1,ATP6V1H,ATP6V1C1
hsa04144	Endocytosis	20	242	0.0021	CAV2,RAB35,SNX3,RAB7A,SH3GL1,RAB5A,VPS35,KIF5B,DAB2,EEA1,EHD3,CAV1,TGFBR2,AP2A1,VPS26A,SRC,HLA-C,HLA-A,SH3KBP1,RAB5C
hsa05100	Bacterial invasion of epithelial cells	10	72	0.0021	CAV2,SEPT11,PXN,CTNNA1,CAV1,CTNNB1,SRC,ITGB1,SEPT9,SEPT2
hsa00520	Amino sugar and nucleotide sugar metabolism	8	48	0.0029	CMAS,HEXB,HEXA,UGDH,UGP2,CYB5R3,PGM1,GNPDA1
hsa04146	Peroxisome	10	81	0.0047	ECH1,CAT,SOD1,ACAA1,ACSL3,ABCD3,HMGCL,IDH1,HSD17B4,SOD2
hsa00380	Tryptophan metabolism	7	40	0.005	OGDH,CAT,ALDH3A2,ECHS1,ALDH1B1,HADHA,ALDH7A1
hsa00511	Other glycan degradation	5	18	0.0051	HEXB,HEXA,GLB1,GBA,MAN2B1
hsa05418	Fluid shear stress and atherosclerosis	13	133	0.0052	MMP2,CAV2,GSTM3,GPC1,ICAM1,CAV1,CTNNB1,GSTO1,HSP90AB1,ASS1,SRC,MGST1,GSTP1
hsa00531	Glycosaminoglycan degradation	5	19	0.0059	GNS,HEXB,ARSB,HEXA,GLB1
hsa00410	beta-Alanine metabolism	6	31	0.007	ALDH3A2,ECHS1,ALDH1B1,HADHA,ALDH7A1,ALDH6A1
hsa00670	One carbon pool by folate	5	20	0.007	MTHFD1,ATIC,SHMT2,GART,MTHFD1L
hsa05412	Arrhythmogenic right ventricular cardiomyopathy (ARVC)	9	72	0.007	GJA1,ITGB5,ITGA2,CTNNA1,SGCD,CTNNB1,CACNA2D1,ITGB1,ATP2A2
hsa03013	RNA transport	14	159	0.0074	EIF3D,EIF2S1,RANBP2,EIF5B,NUP93,PABPC1,EIF4A2,TPR,PABPC4,EIF4B,STRAP,EIF4G1,ALYREF,RAN
hsa04810	Regulation of actin cytoskeleton	16	205	0.0106	MYH9,MYL12A,PPP1R12C,PXN,MYL9,ITGB5,ITGA2,SCIN,MYLK,MYH10,EZR,GNG12,SRC,ACTN1,ITGB1,CFL1
hsa05152	Tuberculosis	14	172	0.0139	CTSD,ATP6V0A1,RAB7A,TCIRG1,RAB5A,ATP6V0D1,BAX,EEA1,LAMP1,CAMK2D,ATP6V1H,STAT1,SRC,RAB5C
hsa00062	Fatty acid elongation	5	25	0.0142	HSD17B12,ACAA2,HADHB,ECHS1,HADHA
hsa04611	Platelet activation	11	123	0.02	MYL12A,COL1A1,ITGA2,COL1A2,TLN1,MYLK,PTGS1,RAP1A,GNAI3,SRC,ITGB1
hsa00630	Glyoxylate and dicarboxylate metabolism	5	28	0.0209	DLD,ACO2,CAT,MDH2,SHMT2
hsa04530	Tight junction	13	167	0.0257	MYH9,MYL12A,YBX3,TUBA4A,MYL9,MYH10,EZR,RAP1A,SRC,PCNA,ACTN1,ITGB1,MYL6
hsa00030	Pentose phosphate pathway	5	30	0.0259	PFKL,PGM1,PRPS1,TKT,H6PD
hsa00310	Lysine degradation	7	59	0.0259	OGDH,PLOD2,ALDH3A2,ECHS1,ALDH1B1,HADHA,ALDH7A1
hsa05146	Amoebiasis	9	94	0.0276	COL1A1,HSPB1,LAMC1,RAB7A,RAB5A,COL1A2,ACTN1,RAB5C,SERPINB6
hsa04210	Apoptosis	11	135	0.0335	CTSZ,CTSD,TUBA4A,EIF2S1,LMNB1,CTSK,AIFM1,BAX,CTSB,PARP1,DFFA
hsa00500	Starch and sucrose metabolism	5	33	0.0341	PYGL,PYGB,UGP2,PGM1,GBE1
hsa05410	Hypertrophic cardiomyopathy (HCM)	8	81	0.035	ITGB5,ITGA2,SGCD,CACNA2D1,TPM1,TPM3,ITGB1,ATP2A2
hsa00920	Sulfur metabolism	3	10	0.0364	SQRDL,ETHE1,TST
hsa04612	Antigen processing and presentation	7	66	0.0391	CANX,PSME3,PDIA3,CTSB,HSP90AB1,HLA-C,HLA-A
hsa00480	Glutathione metabolism	6	50	0.0392	GSTM3,ANPEP,GSTO1,MGST1,GSTP1,IDH1
hsa00980	Metabolism of xenobiotics by cytochrome P450	7	70	0.0495	AKR7A2,GSTM3,ADH5,GSTO1,MGST1,GSTP1,EPHX1
hsa05130	Pathogenic Escherichia coli infection	6	53	0.0495	TUBA4A,NCL,TUBB6,CTNNB1,EZR,ITGB1
hsa05414	Dilated cardiomyopathy (DCM)	8	88	0.0495	ITGB5,ITGA2,SGCD,CACNA2D1,TPM1,TPM3,ITGB1,ATP2A2
