# Supplementary material for: Proteomic Analysis of Marinesco–Sjogren Syndrome Fibroblasts Indicates Pro-Survival Metabolic Adaptation to SIL1 Loss
Source: Int J Mol Sci. 2021 Nov 18;22(22):12449. doi: 10.3390/ijms222212449 (PMC8620507; doi:10.3390/ijms222212449)
Supplement: Supplementary file 1 [file ijms-22-12449-s001.zip › Supplementary figures_Proof/Table S6 - Canonical Pathways.xlsx]

## Sheet: IPA Canonical Pathway
© 2000-2021 QIAGEN. All rights reserved.
INGENUITY CANONICAL PATHWAYS	-log(p-value)	z-score	MATCHING PROTEINS IN YOUR NETWORK (labels)
Phagosome Maturation	14.6		ATP6V0A1,ATP6V0D1,ATP6V1A,ATP6V1B2,ATP6V1C1,ATP6V1D,ATP6V1E1,ATP6V1H,CANX,CTSA,CTSB,CTSD,CTSK,CTSZ,EEA1,HLA-A,HLA-C,LAMP1,NAPA,PRDX2,PRDX6,RAB5A,RAB5C,RAB7A,TCIRG1,TUBA4A,TUBB6,VAMP3
EIF2 Signaling	14	-2.357	EIF2A,EIF2S1,EIF3D,EIF4A2,EIF4G1,EIF5B,HNRNPA1,PABPC1,RALA,RAP1A,RPL10,RPL12,RPL13,RPL18,RPL19,RPL22,RPL23,RPL3,RPL30,RPL38,RPL5,RPL9,RPLP2,RPS12,RPS14,RPS20,RPS21,RPS3,RPS3A,RPS8,RPSA,WARS1
Caveolar-mediated Endocytosis Signaling	7.97		CAV1,COPZ1,FLNB,FLNC,FLOT1,FLOT2,HLA-A,HLA-C,ITGA2,ITGB1,ITGB5,RAB5A,RAB5C,SRC
Fatty Acid β-oxidation I	7.88	2.53	ACAA1,ACAA2,ACSL3,ECHS1,ECI1,HADHA,HADHB,HSD17B10,HSD17B4,IVD
Remodeling of Epithelial Adherens Junctions	7.58	0.816	ACTN1,CTNNA1,CTNNB1,CTNND1,EXOC2,MAPRE1,RAB5A,RAB5C,RAB7A,RALA,SRC,TUBA4A,TUBB6
TCA Cycle II (Eukaryotic)	6.89	2.121	ACO2,DLD,FH,MDH2,OGDH,SDHB,SUCLA2,SUCLG1
Isoleucine Degradation I	6.83	2.236	ACAA2,DLD,ECHS1,HADHA,HADHB,HSD17B10,HSD17B4
Mitochondrial Dysfunction	6.78		ACO2,AIFM1,APP,ATP5F1B,ATP5MG,CAT,CPT1A,CYB5A,CYB5R3,GPD2,HSD17B10,OGDH,PARK7,PRDX3,SDHB,SOD2,VDAC1,VDAC2,VDAC3
Regulation of eIF4 and p70S6K Signaling	6.43	2	EIF2A,EIF2S1,EIF3D,EIF4A2,EIF4G1,ITGA2,ITGB1,ITGB5,PABPC1,RALA,RAP1A,RPS12,RPS14,RPS20,RPS21,RPS3,RPS3A,RPS8,RPSA
Sirtuin Signaling Pathway	6.42	-0.258	APEX1,APP,ATP5F1B,BAX,CPT1A,GLUD1,H1-4,H1-5,LDHB,PARP1,PRKDC,SDHB,SF3A1,SOD1,SOD2,TOMM34,TOMM40,TP53BP1,TRIM28,TUBA4A,VDAC1,VDAC2,VDAC3,XRCC5,XRCC6
Estrogen Receptor Signaling	5.75	1.043	ATP5F1B,CACNA2D1,CAV1,CFL1,CTBP2,DDX5,GNAI3,GNB1,GNG12,HNRNPD,HSP90AB1,MMP14,MMP2,MPRIP,MYL12A,MYL6,MYL9,PCNA,PDIA3,PLCD1,PRKAR1A,PRKAR2A,PRKDC,RALA,RAP1A,SDHB,SOD2,SRC,THRAP3
Glutaryl-CoA Degradation	5.46	1.342	ACAA2,HADHA,HADHB,HSD17B10,HSD17B4,PARK7
Aryl Hydrocarbon Receptor Signaling	5.21	1.633	ALDH1B1,ALDH3A2,ALDH6A1,ALDH7A1,BAX,CTSD,GSTK1,GSTM3,GSTO1,GSTP1,HSP90AB1,HSPB1,MGST1,PTGES3,SRC,TGM2
Role of MAPK Signaling in Promoting the Pathogenesis of Influenza	5.01	2.887	ATP6V0A1,ATP6V0D1,ATP6V1A,ATP6V1B2,ATP6V1C1,ATP6V1D,ATP6V1E1,ATP6V1H,BAX,PRDX6,RALA,RAP1A,TCIRG1
Coronavirus Pathogenesis Pathway	5.01	1.886	ATP6V1A,BAX,EIF2A,NPM1,PA2G4,RAB7A,RPS12,RPS14,RPS20,RPS21,RPS3,RPS3A,RPS8,RPSA,STAT1,STING1,TGFBR2,TRIM25
Valine Degradation I	4.99	2.236	ALDH6A1,DLD,ECHS1,HADHA,HADHB,HSD17B4
Leukocyte Extravasation Signaling	4.72	-0.243	ACTN1,CD44,CTNNA1,CTNNB1,CTNND1,EZR,GNAI3,ICAM1,ITGA2,ITGB1,MMP14,MMP2,MYL6,PXN,RAP1A,SRC,THY1
Xenobiotic Metabolism AHR Signaling Pathway	4.68	2.714	ALDH1B1,ALDH3A2,ALDH6A1,ALDH7A1,GSTK1,GSTM3,GSTO1,GSTP1,HSP90AB1,MGST1,PTGES3
Virus Entry via Endocytic Pathways	4.65		AP2A1,CAV1,FLNB,FLNC,HLA-A,HLA-C,ITGA2,ITGB1,ITGB5,RALA,RAP1A,SRC
Iron homeostasis signaling pathway	4.64		ACO2,ATP6V0A1,ATP6V0D1,ATP6V1A,ATP6V1B2,ATP6V1C1,ATP6V1D,ATP6V1E1,ATP6V1H,CYBRD1,FTL,PCBP1,SLC39A14,TCIRG1
Tryptophan Degradation III (Eukaryotic)	4.49	1.342	ACAA2,HADHA,HADHB,HSD17B10,HSD17B4,PARK7
Ferroptosis Signaling Pathway	4.46	0.277	CTSB,EIF2A,FTL,G3BP1,HSPB1,MACROH2A1,PEBP1,RALA,RAP1A,SLC39A14,SLC3A2,TXNRD1,VDAC2
Protein Kinase A Signaling	4.44	1.698	AKAP12,APEX1,CAMK2D,CTNNB1,FLNB,FLNC,GNAI3,GNB1,GNG12,H1-4,H1-5,MYH10,MYL12A,MYL6,MYL9,MYLK,PDIA3,PLCD1,PRKAR1A,PRKAR2A,PXN,PYGB,PYGL,RAP1A,TGFBR2,YWHAH
Granzyme B Signaling	4.33	-1.342	DFFA,LMNB1,NUMA1,PARP1,PRKDC
Semaphorin Neuronal Repulsive Signaling Pathway	4.24	-2.673	CD44,CFL1,CSPG4,DPYSL2,ITGA2,ITGB1,ITGB5,MPRIP,MYL12A,MYL6,MYL9,NRP1,PRKAR1A,PRKAR2A
RAN Signaling	4.19	-2.236	CSE1L,IPO5,KPNA6,RAN,RANBP2
Epithelial Adherens Junction Signaling	4.02		ACTN1,CTNNA1,CTNNB1,CTNND1,MYH10,MYH9,MYL6,MYL9,RALA,RAP1A,SRC,TGFBR2,TUBA4A,TUBB6
Tight Junction Signaling	4.02		CPSF6,CTNNA1,CTNNB1,MYH10,MYH9,MYL6,MYL9,MYLK,NAPA,PRKAR1A,PRKAR2A,SAFB,TGFBR2,VAMP3,YBX3
Superpathway of Cholesterol Biosynthesis	3.99	2.236	ACAA2,DHCR24,HADHA,HADHB,LSS,NSDHL
Actin Cytoskeleton Signaling	3.93	-0.5	ACTN1,CFL1,EZR,GNG12,ITGA2,ITGB1,ITGB5,MPRIP,MYH10,MYH9,MYL12A,MYL6,MYL9,MYLK,PXN,RALA,RAP1A,TLN1
Regulation of Cellular Mechanics by Calpain Protease	3.87	2.236	ACTN1,EZR,ITGA2,ITGB1,ITGB5,PXN,RALA,RAP1A,SRC,TLN1
Ketogenesis	3.84		ACAA2,HADHA,HADHB,HMGCL
Purine Nucleotides De Novo Biosynthesis II	3.84	-2	ATIC,GART,IMPDH2,PAICS
Dilated Cardiomyopathy Signaling Pathway	3.8	2.309	ATP2A2,BAG3,BAX,CACNA2D1,CAMK2D,MYH10,MYH9,MYL6,MYL9,PRKAR1A,PRKAR2A,SGCD,TPM1
Tetrahydrofolate Salvage from 5,10-methenyltetrahydrofolate	3.74		GART,MTHFD1,MTHFD1L
Folate Polyglutamylation	3.74		MTHFD1,MTHFD1L,SHMT2
Cellular Effects of Sildenafil (Viagra)	3.71		CACNA2D1,MPRIP,MYH10,MYH9,MYL12A,MYL6,MYL9,MYLK,PABPC4,PDIA3,PLCD1,PRKAR1A,PRKAR2A
Glutathione-mediated Detoxification	3.67	1.633	ANPEP,GSTK1,GSTM3,GSTO1,GSTP1,MGST1
Germ Cell-Sertoli Cell Junction Signaling	3.66		ACTN1,CFL1,CTNNA1,CTNNB1,CTNND1,ITGA2,ITGB1,PXN,RALA,RAP1A,SRC,TGFBR2,TUBA4A,TUBB6
RhoGDI Signaling	3.62	0	CD44,CFL1,EZR,GNAI3,GNB1,GNG12,ITGA2,ITGB1,ITGB5,MYH10,MYH9,MYL12A,MYL6,MYL9,PPP1R12C,SRC
ILK Signaling	3.51	-1.604	ACTN1,CFL1,CTNNB1,FLNB,FLNC,ITGB1,ITGB5,MYH10,MYH9,MYL6,MYL9,NACA,PARVA,PXN,VIM
Spliceosomal Cycle	3.51	-2.646	EFTUD2,PRPF19,SF3A1,SF3A3,SF3B2,SF3B3,SNRNP200
Synaptogenesis Signaling Pathway	3.5	2.183	AP2A1,CACNA2D1,CAMK2D,CFL1,CTNNB1,CTNND1,MAP1B,MARCKS,NAP1L1,NAP1L4,NAPA,PRKAR1A,PRKAR2A,RAB5A,RAB5C,RALA,RAP1A,SRC,TLN1,VAMP3
PAK Signaling	3.47	0.333	CFL1,ITGA2,ITGB1,ITGB5,MYL12A,MYL6,MYL9,MYLK,PXN,RALA,RAP1A
Signaling by Rho Family GTPases	3.45	0.832	CFL1,EZR,GNAI3,GNB1,GNG12,ITGA2,ITGB1,ITGB5,MYL12A,MYL6,MYL9,MYLK,PPP1R12C,SEPTIN11,SEPTIN2,SEPTIN9,STMN1,VIM
Insulin Secretion Signaling Pathway	3.45	2.183	CACNA2D1,CAMK2D,DLD,EIF2A,EIF2S1,EIF4A2,EIF4G1,NAPA,PABPC1,PDIA3,PLCD1,PRKAR1A,PRKAR2A,RAP1A,SRC,SRP72,STAT1,VAMP3
DNA Double-Strand Break Repair by Non-Homologous End Joining	3.38		PARP1,PRKDC,XRCC5,XRCC6
Apelin Adipocyte Signaling Pathway	3.31	0.333	CAT,GNAI3,GSTK1,GSTP1,MGST1,PRDX6,PRKAR1A,PRKAR2A,SOD1
RhoA Signaling	3.29	-0.302	CFL1,EZR,KTN1,MPRIP,MYL12A,MYL6,MYL9,MYLK,SEPTIN11,SEPTIN2,SEPTIN9
Telomere Extension by Telomerase	3.26		HNRNPA1,HNRNPA2B1,XRCC5,XRCC6
mTOR Signaling	3.2	1	EIF3D,EIF4A2,EIF4B,EIF4G1,FKBP1A,RALA,RAP1A,RPS12,RPS14,RPS20,RPS21,RPS3,RPS3A,RPS8,RPSA
Paxillin Signaling	3.18	0.333	ACTN1,ITGA2,ITGB1,ITGB5,PARVA,PXN,RALA,RAP1A,SRC,TLN1
Integrin Signaling	3.18	0	ACTN1,CAV1,ITGA2,ITGB1,ITGB5,MPRIP,MYL12A,MYL9,MYLK,PARVA,PXN,RALA,RAP1A,SRC,TLN1
NRF2-mediated Oxidative Stress Response	3.15	2.449	AKR7A2,CAT,DNAJC13,EPHX1,FTL,GSTK1,GSTM3,GSTO1,GSTP1,HSP90AB1,MGST1,RALA,RAP1A,SOD1,SOD2,TXNRD1
Xenobiotic Metabolism PXR Signaling Pathway	3.15	2.673	ALDH1B1,ALDH3A2,ALDH6A1,ALDH7A1,CAMK2D,CAT,GSTK1,GSTM3,GSTO1,GSTP1,HSP90AB1,MGST1,PRKAR1A,PRKAR2A
G Beta Gamma Signaling	3.14	2.714	CACNA2D1,CAV1,CAV2,GNAI3,GNB1,GNG12,PRKAR1A,PRKAR2A,RALA,RAP1A,SRC
Calcium Signaling	3.12	2.646	ATP2A2,ATP2B4,CACNA2D1,CAMK2D,LETM1,MYH10,MYH9,MYL6,MYL9,PRKAR1A,PRKAR2A,RAP1A,TPM1,TPM2,TPM3
Gap Junction Signaling	3.02		CAV1,CTNNB1,GJA1,GNAI3,PDIA3,PLCD1,PRKAR1A,PRKAR2A,RALA,RAP1A,SMARCC2,SRC,TUBA4A,TUBB6
Superoxide Radicals Degradation	3.01		CAT,SOD1,SOD2
Axonal Guidance Signaling	2.89		CFL1,DPYSL2,GNAI3,GNB1,GNG12,ITGA2,ITGB1,ITGB5,MMP14,MMP2,MYL12A,MYL6,MYL9,NRP1,PDIA3,PITRM1,PLCD1,PRKAR1A,PRKAR2A,PXN,RALA,RAP1A,RTN4,SDCBP,TUBA4A,TUBB6
Apelin Cardiomyocyte Signaling Pathway	2.86	-0.333	ATP2A2,CAT,GNAI3,MYL12A,MYL6,MYL9,MYLK,PDIA3,PLCD1
Sertoli Cell-Sertoli Cell Junction Signaling	2.86		ACTN1,CTNNA1,CTNNB1,ITGA2,ITGB1,ITGB5,PRKAR1A,PRKAR2A,RALA,RAP1A,SRC,TUBA4A,TUBB6,YBX3
Leucine Degradation I	2.84		HMGCL,IVD,MCCC2
Folate Transformations I	2.84		MTHFD1,MTHFD1L,SHMT2
Thrombin Signaling	2.78	1.89	CAMK2D,GNAI3,GNB1,GNG12,MPRIP,MYL12A,MYL6,MYL9,MYLK,PDIA3,PLCD1,RALA,RAP1A,SRC
Prostanoid Biosynthesis	2.7		PTGES3,PTGIS,PTGS1
Calcium Transport I	2.7		ANXA5,ATP2A2,ATP2B4
Ketolysis	2.7		ACAA2,HADHA,HADHB
Inosine-5'-phosphate Biosynthesis II	2.68		ATIC,PAICS
PPARα/RXRα Activation	2.66	0	ACAA1,CKAP5,FASN,GPD2,HSP90AB1,ITGB5,PDIA3,PLCD1,PRKAR1A,PRKAR2A,RALA,RAP1A,TGFBR2
α-Adrenergic Signaling	2.66	1.342	GNAI3,GNB1,GNG12,PRKAR1A,PRKAR2A,PYGB,PYGL,RALA,RAP1A
Clathrin-mediated Endocytosis Signaling	2.66		AP2A1,DAB2,ITGB1,ITGB5,MYO6,PCYOX1,RAB5A,RAB5C,RAB7A,SH3GL1,SH3KBP1,SNX9,SRC
14-3-3-mediated Signaling	2.65	1.633	BAX,PDIA3,PLCD1,RALA,RAP1A,SRC,TUBA4A,TUBB6,VIM,YWHAH
Noradrenaline and Adrenaline Degradation	2.64	2.236	ADH5,ALDH1B1,ALDH3A2,ALDH7A1,COMT
Hepatic Fibrosis / Hepatic Stellate Cell Activation	2.64		BAX,COL12A1,COL1A1,COL1A2,ICAM1,IGFBP4,MMP2,MYH10,MYH9,MYL6,MYL9,STAT1,TGFBR2
Ethanol Degradation IV	2.52	2	ALDH1B1,ALDH3A2,ALDH7A1,CAT
Ephrin B Signaling	2.5	-2	CFL1,CTNNB1,GNAI3,GNB1,GNG12,HNRNPK,PXN
Glycogen Degradation II	2.45		PGM1,PYGB,PYGL
BER pathway	2.45		APEX1,PARP1,PCNA
Tumoricidal Function of Hepatic Natural Killer Cells	2.45		AIFM1,BAX,DFFA,ICAM1
Ovarian Cancer Signaling	2.44	1.89	CD44,CTNNB1,GJA1,MMP2,PA2G4,PRKAR1A,PRKAR2A,PTGS1,RALA,RAP1A,SRC
tRNA Charging	2.43	-1.342	AARS1,IARS2,KARS1,SARS1,WARS1
Regulation of Actin-based Motility by Rho	2.39	-0.378	CFL1,ITGA2,ITGB1,ITGB5,MPRIP,MYL12A,MYL6,MYL9,MYLK
Glutathione Redox Reactions I	2.38	1	GSTK1,GSTP1,MGST1,PRDX6
Heme Degradation	2.38		BLVRA,BLVRB
Oxidized GTP and dGTP Detoxification	2.38		DDX6,RUVBL2
Macropinocytosis Signaling	2.37	2	ITGB1,ITGB5,RAB34,RAB5A,RALA,RAP1A,SRC
Cardiac Hypertrophy Signaling	2.37	1.941	CACNA2D1,GNAI3,GNB1,GNG12,HSPB1,MYL12A,MYL6,MYL9,PDIA3,PLCD1,PRKAR1A,PRKAR2A,RALA,RAP1A,TGFBR2
Cholesterol Biosynthesis I	2.35		DHCR24,LSS,NSDHL
Cholesterol Biosynthesis II (via 24,25-dihydrolanosterol)	2.35		DHCR24,LSS,NSDHL
Cholesterol Biosynthesis III (via Desmosterol)	2.35		DHCR24,LSS,NSDHL
Hepatic Fibrosis Signaling Pathway	2.32	-1.147	CACNA2D1,COL1A1,COL1A2,CTNNB1,FTL,GNAI3,ICAM1,ITGA2,ITGB1,ITGB5,MYL12A,MYL6,MYL9,MYLK,PRKAR1A,PRKAR2A,RALA,RAP1A,SDHB,SOD2,TGFBR2
GNRH Signaling	2.31	1.897	CACNA2D1,CAMK2D,GNAI3,GNB1,GNG12,MMP2,PRKAR1A,PRKAR2A,PXN,RALA,RAP1A,SRC
Xenobiotic Metabolism Signaling	2.28		ALDH1B1,ALDH3A2,ALDH6A1,ALDH7A1,CAMK2D,CAT,FTL,GSTK1,GSTM3,GSTO1,GSTP1,HSP90AB1,MGST1,PTGES3,RALA,RAP1A
ERK/MAPK Signaling	2.28	2.111	HSPB1,ITGA2,ITGB1,ITGB5,PRKAR1A,PRKAR2A,PXN,RALA,RAP1A,SRC,STAT1,TLN1,YWHAH
Glycogen Degradation III	2.25		PGM1,PYGB,PYGL
Mevalonate Pathway I	2.25		ACAA2,HADHA,HADHB
Chemokine Signaling	2.25	1.134	CAMK2D,CFL1,GNAI3,MPRIP,RALA,RAP1A,SRC
Endocannabinoid Developing Neuron Pathway	2.23	0.816	CTNNB1,GNAI3,GNB1,GNG12,PRKAR1A,PRKAR2A,RALA,RAP1A,SRC
Role of NFAT in Cardiac Hypertrophy	2.18	3.464	CACNA2D1,CAMK2D,GNAI3,GNB1,GNG12,PDIA3,PLCD1,PRKAR1A,PRKAR2A,RALA,RAP1A,SRC,TGFBR2
2-ketoglutarate Dehydrogenase Complex	2.17		DLD,OGDH
Coronavirus Replication Pathway	2.16	-0.447	BAG3,COPZ1,HNRNPA1,TUBA4A,TUBB6
P2Y Purigenic Receptor Signaling Pathway	2.09	2.828	GNAI3,GNB1,GNG12,PDIA3,PLCD1,PRKAR1A,PRKAR2A,RALA,RAP1A
Dopamine Degradation	2.09	2	ALDH1B1,ALDH3A2,ALDH7A1,COMT
Ephrin Receptor Signaling	2.08	1.508	CFL1,GNAI3,GNB1,GNG12,ITGA2,ITGB1,ITGB5,PXN,RALA,RAP1A,SDCBP,SRC
Chondroitin Sulfate Degradation (Metazoa)	2.08		ARSB,HEXA,HEXB
Tumor Microenvironment Pathway	2.04	0.905	CD44,COL1A1,COL1A2,CSPG4,HLA-A,HLA-C,ICAM1,MMP14,MMP2,RALA,RAP1A
Histamine Degradation	2.01		ALDH1B1,ALDH3A2,ALDH7A1
Necroptosis Signaling Pathway	2	1.897	CAMK2D,FKBP1A,GLUD1,PYGL,STAT1,TOMM34,TOMM40,VDAC1,VDAC2,VDAC3
Arginine Biosynthesis IV	2		ASS1,GLUD1
Lactose Degradation III	2		GLB1,PSAP
Ethanol Degradation II	2	2	ADH5,ALDH1B1,ALDH3A2,ALDH7A1
Agrin Interactions at Neuromuscular Junction	1.95	1.342	ITGB1,LAMC1,PXN,RALA,RAP1A,SRC
γ-linolenate Biosynthesis II (Animals)	1.94		ACSL3,CYB5A,CYB5R3
Superpathway of Geranylgeranyldiphosphate Biosynthesis I (via Mevalonate)	1.94		ACAA2,HADHA,HADHB
Gαi Signaling	1.91	-0.378	CAV1,GNAI3,GNB1,GNG12,PRKAR1A,PRKAR2A,RALA,RAP1A,SRC
Melatonin Signaling	1.9	0.816	CAMK2D,GNAI3,PDIA3,PLCD1,PRKAR1A,PRKAR2A
Xenobiotic Metabolism CAR Signaling Pathway	1.88	1.508	ALDH1B1,ALDH3A2,ALDH6A1,ALDH7A1,GSTK1,GSTM3,GSTO1,GSTP1,HSP90AB1,MGST1,SRC
Granzyme A Signaling	1.87		APEX1,H1-4,H1-5
Neuregulin Signaling	1.87	2	DCN,HSP90AB1,ITGA2,ITGB1,ITGB5,RALA,RAP1A,SRC
FAK Signaling	1.87		ITGA2,ITGB1,ITGB5,PXN,RALA,RAP1A,SRC,TLN1
Superpathway of Serine and Glycine Biosynthesis I	1.86		PHGDH,SHMT2
Glycogen Biosynthesis II (from UDP-D-Glucose)	1.86		GBE1,UGP2
AMPK Signaling	1.85	2.828	AK3,CPT1A,EEF2,ELAVL1,FASN,GNAI3,GNB1,GNG12,PFKL,PRKAR1A,PRKAR2A,RAB7A,SMARCC2
Colorectal Cancer Metastasis Signaling	1.85	2.714	BAX,CTNNB1,GNAI3,GNB1,GNG12,MMP14,MMP2,PRKAR1A,PRKAR2A,RALA,RAP1A,SRC,STAT1,TGFBR2
Neuroprotective Role of THOP1 in Alzheimer's Disease	1.85	0	APP,FAP,HLA-A,HLA-C,HTRA1,PRKAR1A,PRKAR2A,TPP1
CXCR4 Signaling	1.83	-0.333	GNAI3,GNB1,GNG12,MYL12A,MYL6,MYL9,PXN,RALA,RAP1A,SRC
Endocannabinoid Cancer Inhibition Pathway	1.82	-1	CTNNB1,EIF2A,GNAI3,MMP2,PRKAR1A,PRKAR2A,SPTLC1,SRC,VIM
Fatty Acid α-oxidation	1.81		ALDH1B1,ALDH3A2,ALDH7A1
p53 Signaling	1.79	0.447	BAX,CTNNB1,PCNA,PRKDC,SERPINE2,ST13,TP53I3
Antiproliferative Role of Somatostatin Receptor 2	1.76	2	GNB1,GNG12,RALA,RAP1A,SMARCC2,SRC
VEGF Signaling	1.76	0.447	ACTN1,EIF2S1,ELAVL1,PXN,RALA,RAP1A,SRC
Putrescine Degradation III	1.75		ALDH1B1,ALDH3A2,ALDH7A1
Histidine Degradation III	1.74		MTHFD1,MTHFD1L
LPS/IL-1 Mediated Inhibition of RXR Function	1.72		ACSL3,ALDH1B1,ALDH3A2,ALDH6A1,ALDH7A1,CAT,CPT1A,FABP3,GSTK1,GSTM3,GSTO1,GSTP1,MGST1
Estrogen-Dependent Breast Cancer Signaling	1.71		HSD17B10,HSD17B12,HSD17B4,RALA,RAP1A,SRC
Antigen Presentation Pathway	1.7		CANX,HLA-A,HLA-C,PDIA3
IGF-1 Signaling	1.66	1.342	IGFBP4,PRKAR1A,PRKAR2A,PXN,RALA,RAP1A,YWHAH
BAG2 Signaling Pathway	1.6	2	ANXA2,CTSB,HSPA1A/HSPA1B,PSMB1,PSMD9,PSME3
Vitamin-C Transport	1.59		GSTO1,STOM,TXNRD1
p70S6K Signaling	1.59	1.134	EEF2,GNAI3,PDIA3,PLCD1,RALA,RAP1A,SRC,YWHAH
Adenine and Adenosine Salvage VI	1.57		ADK
Lanosterol Biosynthesis	1.57		LSS
Gα12/13 Signaling	1.57	-0.707	CTNNB1,MYL12A,MYL6,MYL9,PXN,RALA,RAP1A,SRC
IL-8 Signaling	1.56	0.632	BAX,GNAI3,GNB1,GNG12,ICAM1,LASP1,MMP2,MYL9,RALA,RAP1A,SRC
Pentose Phosphate Pathway	1.55		H6PD,TKT
Tryptophan Degradation X (Mammalian, via Tryptamine)	1.55		ALDH1B1,ALDH3A2,ALDH7A1
CCR3 Signaling in Eosinophils	1.53		CFL1,GNAI3,GNB1,GNG12,MPRIP,MYLK,RALA,RAP1A
Estrogen Biosynthesis	1.53	2	AKR1C3,HSD17B10,HSD17B12,HSD17B4
Agranulocyte Adhesion and Diapedesis	1.52		EZR,GNAI3,ICAM1,ITGA2,ITGB1,MMP14,MMP2,MYH10,MYH9,MYL6,MYL9
Role of PKR in Interferon Induction and Antiviral Response	1.52	1.134	BAX,EIF2S1,HMGB1,HSP90AB1,HSPA1A/HSPA1B,METAP2,NPM1,STAT1
CDK5 Signaling	1.51	1.342	ITGA2,ITGB1,LAMC1,PRKAR1A,PRKAR2A,RALA,RAP1A
Glycolysis I	1.5		ENO1,PFKL,TPI1
Gluconeogenesis I	1.5		ENO1,MDH2,ME1
HOTAIR Regulatory Pathway	1.5	0.333	CD44,COL1A1,COL1A2,CTNNB1,ELAVL1,ICAM1,MMP14,MMP2,VIM
Molecular Mechanisms of Cancer	1.49		BAX,CAMK2D,CTNNA1,CTNNB1,CTNND1,GNAI3,GNB1,GNG12,ITGA2,ITGB1,ITGB5,PA2G4,PRKAR1A,PRKAR2A,PRKDC,RALA,RAP1A,SRC,TGFBR2
Unfolded protein response	1.47	1.342	CANX,DNAJC13,EIF2A,HSPA1A/HSPA1B,P4HB,PDIA6
Role of Tissue Factor in Cancer	1.44		CFL1,ITGB1,P4HB,PDIA6,RALA,RAP1A,SRC
GPCR-Mediated Nutrient Sensing in Enteroendocrine Cells	1.44	2.646	CACNA2D1,GNAI3,GNG12,PDIA3,PLCD1,PRKAR1A,PRKAR2A
Actin Nucleation by ARP-WASP Complex	1.41	1.342	ITGA2,ITGB1,ITGB5,PPP1R12C,RALA,RAP1A
Xenobiotic Metabolism General Signaling Pathway	1.41	2.121	FTL,GSTK1,GSTM3,GSTO1,GSTP1,MGST1,RALA,RAP1A
Huntington's Disease Signaling	1.39		ATP5F1B,BAX,CTSD,GNB1,GNG12,HSPA1A/HSPA1B,NAPA,PSMB1,PSMD9,PSME3,SDHB,TGM2,VAMP3
Natural Killer Cell Signaling	1.37	2.53	CFL1,COL1A1,COL1A2,HLA-A,HLA-C,HSPA1A/HSPA1B,ITGB1,PXN,RALA,RAP1A
Adrenomedullin signaling pathway	1.37	1.414	BAX,MMP2,MYLK,PDIA3,PLCD1,PRKAR1A,PRKAR2A,RALA,RAP1A,SMARCC2
Gαs Signaling	1.35	2.236	GNAI3,GNB1,GNG12,PRKAR1A,PRKAR2A,RAP1A,SRC
Endocannabinoid Neuronal Synapse Pathway	1.35	0.378	CACNA2D1,GNAI3,GNB1,GNG12,PDIA3,PLCD1,PRKAR1A,PRKAR2A
Cardiac β-adrenergic Signaling	1.34	1	AKAP12,APEX1,ATP2A2,CACNA2D1,GNAI3,GNB1,GNG12,PRKAR1A,PRKAR2A
Oleate Biosynthesis II (Animals)	1.34		ALDH6A1,CYB5A
GPCR-Mediated Integration of Enteroendocrine Signaling Exemplified by an L Cell	1.34	0.447	GNAI3,PDIA3,PLCD1,PRKAR1A,PRKAR2A
UVA-Induced MAPK Signaling	1.32	2.236	PARP1,PDIA3,PLCD1,RALA,RAP1A,STAT1
