# Supplementary material for: Proteomic Analysis of Marinesco–Sjogren Syndrome Fibroblasts Indicates Pro-Survival Metabolic Adaptation to SIL1 Loss
Source: Int J Mol Sci. 2021 Nov 18;22(22):12449. doi: 10.3390/ijms222212449 (PMC8620507; doi:10.3390/ijms222212449)
Supplement: Supplementary file 1 [file ijms-22-12449-s001.zip › Supplementary figures_Proof/Table S7 - Disease or Functions.xlsx]

## Sheet: Disease or Functions
© 2000-2021 QIAGEN. All rights reserved.
CATEGORIES	DISEASE AND FUNCTIONS ANNOTATION	p-value	z-score	PREDICTED ACTIVATION STATE	MOLECULES
Protein Synthesis	Metabolism of protein	3.96e-40	-0.38		ANPEP,APEX1,APP,BAG3,BUB3,CALU,CANX,CAPRIN1,CAT,CAV1,CCAR2,CCT6A,CD81,CFL1,CKAP4,CKAP5,CSDE1,CSPG4,CTNNB1,CTNND1,CTSA,CTSB,CTSD,CTSK,CTSZ,CUL4B,DDOST,DDX6,DHX9,DLD,DPP7,EEF2,EIF2A,EIF2S1,EIF3D,EIF4A2,EIF4B,EIF4G1,EIF5B,EIF6,ELAVL1,FAP,FBN1,FKBP1A,FLOT1,FLOT2,FUS,GBA,GJA1,GPC1,GSPT1,H1-5,HEXB,HNRNPD,HNRNPK,HNRNPL,HSP90AB1,HSPA1A/HSPA1B,HSPB1,HTRA1,ICAM1,IGF2BP3,IGFBP4,ILF3,ITGA2,ITGB1,KTN1,LAMC1,L…
Cancer,Organismal Injury and Abnormalities	Non-melanoma solid tumor	6.03e-37	-1.383		ABCD3,ACAA1,ACAA2,ACADVL,ACO2,ACSF2,ACSL3,ACTN1,ADH5,ADK,AHCY,AHNAK,AHNAK2,AIFM1,AIMP1,AK3,AKAP12,AKR1C3,AKR7A2,ALAD,ALCAM,ALDH1B1,ALDH3A2,ALDH6A1,ALDH7A1,ALYREF,ANO10,ANP32B,ANPEP,ANXA11,ANXA2,ANXA4,ANXA5,AP2A1,APEX1,APMAP,APP,APPL2,ARL6IP5,ARL8B,ARSB,ASAH1,ASS1,ATIC,ATL3,ATP2A2,ATP2B4,ATP5F1B,ATP5MG,ATP6V0A1,ATP6V0D1,ATP6V1A,ATP6V1B2,ATP6V1C1,ATP6V1D,ATP6V1E1,ATP6V1H,BAG3,BASP1,BAX,BCLAF1,BLVRA…
Cell Death and Survival	Necrosis	2.31e-36	1.126		AARS1,ACO2,ADH5,AIFM1,AIMP1,AKAP12,ALCAM,ANPEP,ANXA2,ANXA5,APEX1,APMAP,APP,ARSB,ASAH1,ASS1,ATIC,ATP2A2,ATP2B4,BAG3,BAX,BCLAF1,BUB3,CAMK2D,CAPRIN1,CAT,CAV1,CBX3,CCAR2,CCT6A,CD44,CD59,CD81,CD9,CKAP5,CNP,CNPY2,COL1A1,COMT,COPZ1,CRABP2,CSE1L,CSPG4,CTBP2,CTNNA1,CTNNB1,CTNND1,CTSB,CTSD,CTSZ,CUL4B,DAB2,DCN,DDX17,DFFA,DHCR24,DHX9,EEA1,EEF2,EIF2A,EIF2S1,EIF4B,EIF4G1,EIF5B,EIF6,ELAVL1,ENG,ENO1,EPHX1,ETHE1,…
Cancer,Organismal Injury and Abnormalities	Cancer	5.95e-35	2.273	Increased	ABCD3,ACAA1,ACAA2,ACADVL,ACO2,ACSF2,ACSL3,ACTN1,ADH5,ADK,AHCY,AHNAK,AHNAK2,AIFM1,AIMP1,AK3,AKAP12,AKR1C3,AKR7A2,ALAD,ALCAM,ALDH1B1,ALDH3A2,ALDH6A1,ALDH7A1,ALYREF,ANO10,ANP32B,ANPEP,ANXA11,ANXA2,ANXA4,ANXA5,AP2A1,APEX1,APMAP,APP,APPL2,ARL6IP5,ARL8B,ARSB,ASAH1,ASS1,ATIC,ATL3,ATP2A2,ATP2B4,ATP5F1B,ATP5MG,ATP6V0A1,ATP6V0D1,ATP6V1A,ATP6V1B2,ATP6V1C1,ATP6V1D,ATP6V1E1,ATP6V1H,BAG3,BASP1,BAX,BCLAF1,BLVRA…
Cancer,Organismal Injury and Abnormalities	Carcinoma	2e-34	-0.378		ABCD3,ACAA1,ACAA2,ACADVL,ACO2,ACSF2,ACSL3,ACTN1,ADH5,ADK,AHCY,AHNAK,AHNAK2,AIFM1,AIMP1,AK3,AKAP12,AKR1C3,AKR7A2,ALAD,ALCAM,ALDH1B1,ALDH3A2,ALDH6A1,ALDH7A1,ALYREF,ANO10,ANP32B,ANPEP,ANXA11,ANXA2,ANXA4,ANXA5,AP2A1,APEX1,APMAP,APP,APPL2,ARL6IP5,ARL8B,ARSB,ASAH1,ASS1,ATIC,ATL3,ATP2A2,ATP2B4,ATP5F1B,ATP5MG,ATP6V0A1,ATP6V0D1,ATP6V1A,ATP6V1B2,ATP6V1C1,ATP6V1D,ATP6V1E1,ATP6V1H,BAG3,BASP1,BAX,BCLAF1,BLVRA…
Cancer,Organismal Injury and Abnormalities	Tumorigenesis of tissue	3.52e-34	-1.332		ABCD3,ACAA1,ACAA2,ACADVL,ACO2,ACSF2,ACSL3,ACTN1,ADH5,ADK,AHCY,AHNAK,AHNAK2,AIFM1,AIMP1,AK3,AKAP12,AKR1C3,AKR7A2,ALAD,ALCAM,ALDH1B1,ALDH3A2,ALDH6A1,ALDH7A1,ALYREF,ANO10,ANP32B,ANPEP,ANXA11,ANXA2,ANXA4,ANXA5,AP2A1,APEX1,APMAP,APP,APPL2,ARL6IP5,ARL8B,ARSB,ASAH1,ASS1,ATIC,ATL3,ATP2A2,ATP2B4,ATP5F1B,ATP5MG,ATP6V0A1,ATP6V0D1,ATP6V1A,ATP6V1B2,ATP6V1C1,ATP6V1D,ATP6V1E1,ATP6V1H,BAG3,BASP1,BAX,BCLAF1,BLVRA…
Cancer,Organismal Injury and Abnormalities	Nonhematologic malignant neoplasm	1.26e-33	-0.927		ABCD3,ACAA1,ACAA2,ACADVL,ACO2,ACSF2,ACSL3,ACTN1,ADH5,ADK,AHCY,AHNAK,AHNAK2,AIFM1,AIMP1,AK3,AKAP12,AKR1C3,AKR7A2,ALAD,ALCAM,ALDH1B1,ALDH3A2,ALDH6A1,ALDH7A1,ALYREF,ANO10,ANP32B,ANPEP,ANXA11,ANXA2,ANXA4,ANXA5,AP2A1,APEX1,APMAP,APP,APPL2,ARL6IP5,ARL8B,ARSB,ASAH1,ASS1,ATIC,ATL3,ATP2A2,ATP2B4,ATP5F1B,ATP5MG,ATP6V0A1,ATP6V0D1,ATP6V1A,ATP6V1B2,ATP6V1C1,ATP6V1D,ATP6V1E1,ATP6V1H,BAG3,BASP1,BAX,BCLAF1,BLVRA…
Cancer,Organismal Injury and Abnormalities	Non-hematological solid tumor	1.54e-33	-1.528		ABCD3,ACAA1,ACAA2,ACADVL,ACO2,ACSF2,ACSL3,ACTN1,ADH5,ADK,AHCY,AHNAK,AHNAK2,AIFM1,AIMP1,AK3,AKAP12,AKR1C3,AKR7A2,ALAD,ALCAM,ALDH1B1,ALDH3A2,ALDH6A1,ALDH7A1,ALYREF,ANO10,ANP32B,ANPEP,ANXA11,ANXA2,ANXA4,ANXA5,AP2A1,APEX1,APMAP,APP,APPL2,ARL6IP5,ARL8B,ARSB,ASAH1,ASS1,ATIC,ATL3,ATP2A2,ATP2B4,ATP5F1B,ATP5MG,ATP6V0A1,ATP6V0D1,ATP6V1A,ATP6V1B2,ATP6V1C1,ATP6V1D,ATP6V1E1,ATP6V1H,BAG3,BASP1,BAX,BCLAF1,BLVRA…
Cancer,Organismal Injury and Abnormalities	Malignant solid tumor	2.78e-33	0.604		ABCD3,ACAA1,ACAA2,ACADVL,ACO2,ACSF2,ACSL3,ACTN1,ADH5,ADK,AHCY,AHNAK,AHNAK2,AIFM1,AIMP1,AK3,AKAP12,AKR1C3,AKR7A2,ALAD,ALCAM,ALDH1B1,ALDH3A2,ALDH6A1,ALDH7A1,ALYREF,ANO10,ANP32B,ANPEP,ANXA11,ANXA2,ANXA4,ANXA5,AP2A1,APEX1,APMAP,APP,APPL2,ARL6IP5,ARL8B,ARSB,ASAH1,ASS1,ATIC,ATL3,ATP2A2,ATP2B4,ATP5F1B,ATP5MG,ATP6V0A1,ATP6V0D1,ATP6V1A,ATP6V1B2,ATP6V1C1,ATP6V1D,ATP6V1E1,ATP6V1H,BAG3,BASP1,BAX,BCLAF1,BLVRA…
Cancer,Organismal Injury and Abnormalities	Head and neck tumor	4.1e-33	-0.043		ABCD3,ACAA1,ACAA2,ACADVL,ACO2,ACSF2,ACSL3,ACTN1,AHCY,AHNAK,AHNAK2,AIFM1,AIMP1,AK3,AKAP12,AKR1C3,AKR7A2,ALAD,ALCAM,ALDH1B1,ALDH3A2,ALDH6A1,ALDH7A1,ALYREF,ANO10,ANP32B,ANPEP,ANXA11,ANXA2,ANXA5,AP2A1,APEX1,APMAP,APP,APPL2,ARL6IP5,ARL8B,ARSB,ASAH1,ASS1,ATIC,ATL3,ATP2A2,ATP2B4,ATP5F1B,ATP6V0A1,ATP6V0D1,ATP6V1A,ATP6V1B2,ATP6V1C1,ATP6V1D,ATP6V1E1,ATP6V1H,BAG3,BASP1,BAX,BCLAF1,BLVRA,BLVRB,BUB3,CACNA2D1,C…
Cancer,Organismal Injury and Abnormalities	Solid tumor	7.37e-33	0.129		ABCD3,ACAA1,ACAA2,ACADVL,ACO2,ACSF2,ACSL3,ACTN1,ADH5,ADK,AHCY,AHNAK,AHNAK2,AIFM1,AIMP1,AK3,AKAP12,AKR1C3,AKR7A2,ALAD,ALCAM,ALDH1B1,ALDH3A2,ALDH6A1,ALDH7A1,ALYREF,ANO10,ANP32B,ANPEP,ANXA11,ANXA2,ANXA4,ANXA5,AP2A1,APEX1,APMAP,APP,APPL2,ARL6IP5,ARL8B,ARSB,ASAH1,ASS1,ATIC,ATL3,ATP2A2,ATP2B4,ATP5F1B,ATP5MG,ATP6V0A1,ATP6V0D1,ATP6V1A,ATP6V1B2,ATP6V1C1,ATP6V1D,ATP6V1E1,ATP6V1H,BAG3,BASP1,BAX,BCLAF1,BLVRA…
Cancer,Endocrine System Disorders,Organismal Injury and Abnormalities	Nonpituitary endocrine tumor	1.8e-31	0.484		ABCD3,ACAA1,ACAA2,ACADVL,ACO2,ACSF2,ACSL3,ACTN1,AHCY,AHNAK,AHNAK2,AIFM1,AIMP1,AK3,AKAP12,AKR1C3,AKR7A2,ALAD,ALCAM,ALDH3A2,ALDH6A1,ALDH7A1,ALYREF,ANO10,ANP32B,ANPEP,ANXA11,ANXA2,ANXA5,AP2A1,APMAP,APP,APPL2,ARL6IP5,ARL8B,ARSB,ASAH1,ASS1,ATIC,ATL3,ATP2A2,ATP2B4,ATP5F1B,ATP6V0A1,ATP6V0D1,ATP6V1A,ATP6V1B2,ATP6V1D,ATP6V1E1,ATP6V1H,BASP1,BCLAF1,BLVRA,BLVRB,BUB3,CACNA2D1,CAD,CALU,CAMK2D,CANX,CAPG,CAPRIN1…
Cancer,Organismal Injury and Abnormalities	Extracranial solid tumor	1.96e-31	1.173		ABCD3,ACAA1,ACAA2,ACADVL,ACO2,ACSF2,ACSL3,ACTN1,ADH5,ADK,AHCY,AHNAK,AHNAK2,AIFM1,AIMP1,AK3,AKAP12,AKR1C3,AKR7A2,ALAD,ALCAM,ALDH1B1,ALDH3A2,ALDH6A1,ALDH7A1,ALYREF,ANO10,ANP32B,ANPEP,ANXA11,ANXA2,ANXA4,ANXA5,AP2A1,APEX1,APMAP,APP,APPL2,ARL6IP5,ARL8B,ARSB,ASAH1,ASS1,ATIC,ATL3,ATP2A2,ATP2B4,ATP5F1B,ATP5MG,ATP6V0A1,ATP6V0D1,ATP6V1A,ATP6V1B2,ATP6V1C1,ATP6V1D,ATP6V1E1,ATP6V1H,BAG3,BASP1,BAX,BCLAF1,BLVRA…
Cancer,Endocrine System Disorders,Organismal Injury and Abnormalities	Thyroid gland tumor	7.33e-31			ABCD3,ACAA1,ACAA2,ACADVL,ACO2,ACSF2,ACSL3,ACTN1,AHCY,AHNAK,AHNAK2,AIFM1,AIMP1,AK3,AKAP12,AKR1C3,AKR7A2,ALAD,ALCAM,ALDH3A2,ALDH6A1,ALDH7A1,ALYREF,ANO10,ANP32B,ANPEP,ANXA11,ANXA2,ANXA5,AP2A1,APMAP,APPL2,ARL6IP5,ARL8B,ARSB,ASAH1,ASS1,ATIC,ATL3,ATP2A2,ATP2B4,ATP5F1B,ATP6V0A1,ATP6V0D1,ATP6V1A,ATP6V1B2,ATP6V1D,ATP6V1E1,ATP6V1H,BASP1,BCLAF1,BLVRA,BLVRB,BUB3,CACNA2D1,CAD,CALU,CAMK2D,CANX,CAPG,CAPRIN1,CAT…
Cancer,Endocrine System Disorders,Organismal Injury and Abnormalities	Thyroid carcinoma	1.15e-30			ABCD3,ACAA1,ACAA2,ACADVL,ACO2,ACSF2,ACSL3,ACTN1,AHCY,AHNAK,AHNAK2,AIFM1,AIMP1,AK3,AKAP12,AKR1C3,AKR7A2,ALAD,ALCAM,ALDH3A2,ALDH6A1,ALDH7A1,ALYREF,ANO10,ANP32B,ANPEP,ANXA11,ANXA2,ANXA5,AP2A1,APMAP,APPL2,ARL6IP5,ARL8B,ARSB,ASAH1,ASS1,ATIC,ATL3,ATP2A2,ATP2B4,ATP5F1B,ATP6V0A1,ATP6V0D1,ATP6V1A,ATP6V1B2,ATP6V1D,ATP6V1E1,ATP6V1H,BASP1,BCLAF1,BLVRA,BLVRB,BUB3,CACNA2D1,CAD,CALU,CAMK2D,CANX,CAPG,CAPRIN1,CAT…
Cancer,Organismal Injury and Abnormalities	Neck neoplasm	2.42e-30			ABCD3,ACAA1,ACAA2,ACADVL,ACO2,ACSF2,ACSL3,ACTN1,AHCY,AHNAK,AHNAK2,AIFM1,AIMP1,AK3,AKAP12,AKR1C3,AKR7A2,ALAD,ALCAM,ALDH3A2,ALDH6A1,ALDH7A1,ALYREF,ANO10,ANP32B,ANPEP,ANXA11,ANXA2,ANXA5,AP2A1,APMAP,APP,APPL2,ARL6IP5,ARL8B,ARSB,ASAH1,ASS1,ATIC,ATL3,ATP2A2,ATP2B4,ATP5F1B,ATP6V0A1,ATP6V0D1,ATP6V1A,ATP6V1B2,ATP6V1D,ATP6V1E1,ATP6V1H,BASP1,BCLAF1,BLVRA,BLVRB,BUB3,CACNA2D1,CAD,CALU,CAMK2D,CANX,CAPG,CAPRIN1…
Cancer,Endocrine System Disorders,Organismal Injury and Abnormalities	Endocrine gland tumor	2.93e-30	0.807		ABCD3,ACAA1,ACAA2,ACADVL,ACO2,ACSF2,ACSL3,ACTN1,AHCY,AHNAK,AHNAK2,AIFM1,AIMP1,AK3,AKAP12,AKR1C3,AKR7A2,ALAD,ALCAM,ALDH3A2,ALDH6A1,ALDH7A1,ALYREF,ANO10,ANP32B,ANPEP,ANXA11,ANXA2,ANXA5,AP2A1,APMAP,APP,APPL2,ARL6IP5,ARL8B,ARSB,ASAH1,ASS1,ATIC,ATL3,ATP2A2,ATP2B4,ATP5F1B,ATP6V0A1,ATP6V0D1,ATP6V1A,ATP6V1B2,ATP6V1D,ATP6V1E1,ATP6V1H,BASP1,BAX,BCLAF1,BLVRA,BLVRB,BUB3,CACNA2D1,CAD,CALU,CAMK2D,CANX,CAPG,CAP…
Cancer,Organismal Injury and Abnormalities	Head and neck cancer	3.07e-30	0.73		ABCD3,ACAA1,ACAA2,ACADVL,ACO2,ACSF2,ACSL3,ACTN1,AHCY,AHNAK,AHNAK2,AIFM1,AIMP1,AK3,AKAP12,AKR1C3,AKR7A2,ALAD,ALCAM,ALDH3A2,ALDH6A1,ALDH7A1,ALYREF,ANO10,ANP32B,ANPEP,ANXA11,ANXA2,ANXA5,AP2A1,APEX1,APMAP,APP,APPL2,ARL6IP5,ARL8B,ARSB,ASAH1,ASS1,ATIC,ATL3,ATP2A2,ATP2B4,ATP5F1B,ATP6V0A1,ATP6V0D1,ATP6V1A,ATP6V1B2,ATP6V1C1,ATP6V1D,ATP6V1E1,ATP6V1H,BASP1,BAX,BCLAF1,BLVRA,BLVRB,BUB3,CACNA2D1,CAD,CALU,CAMK2…
Cancer,Organismal Injury and Abnormalities	Head and neck carcinoma	3.07e-30			ABCD3,ACAA1,ACAA2,ACADVL,ACO2,ACSF2,ACSL3,ACTN1,AHCY,AHNAK,AHNAK2,AIFM1,AIMP1,AK3,AKAP12,AKR1C3,AKR7A2,ALAD,ALCAM,ALDH3A2,ALDH6A1,ALDH7A1,ALYREF,ANO10,ANP32B,ANPEP,ANXA11,ANXA2,ANXA5,AP2A1,APMAP,APP,APPL2,ARL6IP5,ARL8B,ARSB,ASAH1,ASS1,ATIC,ATL3,ATP2A2,ATP2B4,ATP5F1B,ATP6V0A1,ATP6V0D1,ATP6V1A,ATP6V1B2,ATP6V1D,ATP6V1E1,ATP6V1H,BASP1,BAX,BCLAF1,BLVRA,BLVRB,BUB3,CACNA2D1,CAD,CALU,CAMK2D,CANX,CAPG,CAP…
Cancer,Endocrine System Disorders,Organismal Injury and Abnormalities	Endocrine cancer	4.98e-29			ABCD3,ACAA1,ACAA2,ACADVL,ACO2,ACSF2,ACSL3,ACTN1,AHCY,AHNAK,AHNAK2,AIFM1,AIMP1,AK3,AKAP12,AKR1C3,AKR7A2,ALAD,ALCAM,ALDH3A2,ALDH6A1,ALDH7A1,ALYREF,ANO10,ANP32B,ANPEP,ANXA11,ANXA2,ANXA5,AP2A1,APMAP,APPL2,ARL6IP5,ARL8B,ARSB,ASAH1,ASS1,ATIC,ATL3,ATP2A2,ATP2B4,ATP5F1B,ATP6V0A1,ATP6V0D1,ATP6V1A,ATP6V1B2,ATP6V1D,ATP6V1E1,ATP6V1H,BASP1,BCLAF1,BLVRA,BLVRB,BUB3,CACNA2D1,CAD,CALU,CAMK2D,CANX,CAPG,CAPRIN1,CAT…
Cancer,Endocrine System Disorders,Organismal Injury and Abnormalities	Endocrine carcinoma	7.84e-29			ABCD3,ACAA1,ACAA2,ACADVL,ACO2,ACSF2,ACSL3,ACTN1,AHCY,AHNAK,AHNAK2,AIFM1,AIMP1,AK3,AKAP12,AKR1C3,AKR7A2,ALAD,ALCAM,ALDH3A2,ALDH6A1,ALDH7A1,ALYREF,ANO10,ANP32B,ANPEP,ANXA11,ANXA2,ANXA5,AP2A1,APMAP,APPL2,ARL6IP5,ARL8B,ARSB,ASAH1,ASS1,ATIC,ATL3,ATP2A2,ATP2B4,ATP5F1B,ATP6V0A1,ATP6V0D1,ATP6V1A,ATP6V1B2,ATP6V1D,ATP6V1E1,ATP6V1H,BASP1,BCLAF1,BLVRA,BLVRB,BUB3,CACNA2D1,CAD,CALU,CAMK2D,CANX,CAPG,CAPRIN1,CAT…
Cell Death and Survival	Apoptosis	2.16e-28	0.601		AARS1,ACO2,ADH5,AIFM1,AIMP1,AKAP12,ALCAM,ANPEP,ANXA11,ANXA2,ANXA4,ANXA5,APEX1,APP,ARL6IP5,ARSB,ASAH1,ASS1,ATP2B4,BAG3,BASP1,BAX,BCLAF1,BLVRA,BUB3,CAMK2D,CANX,CAPRIN1,CAT,CAV1,CBX3,CCAR2,CD44,CD59,CD9,CFL1,CKAP5,CNP,COL1A1,COPZ1,CRABP2,CSE1L,CSPG4,CTBP2,CTNNA1,CTNNB1,CTNND1,CTSB,CTSD,CTSZ,CUL4B,DAB2,DCN,DDX17,DDX5,DFFA,DHCR24,DHX9,DPP7,EEA1,EHD3,EIF2A,EIF2S1,EIF4B,EIF4G1,EIF6,ELAVL1,ENG,ENO1,EPHX1…
Cellular Compromise,Inflammatory Response	Degranulation of granulocytes	6.76e-28			ACAA1,ALAD,ANPEP,ANXA2,ARSB,ASAH1,ATP6V0A1,ATP6V1D,CAT,CD44,CD59,CKAP4,CTSA,CTSB,CTSD,CTSZ,CYB5R3,DDOST,DNAJC13,DPP7,EEF2,FTL,GLB1,GNS,GSTP1,HEXB,HLA-C,HMGB1,HSP90AB1,HSPA1A/HSPA1B,HUWE1,IDH1,IMPDH2,LAMP1,LAMTOR1,LAMTOR2,LGALS3,METTL7A,MGST1,NPC2,PA2G4,PDAP1,PFKL,PGM1,PGRMC1,PI4K2A,PPIA,PRCP,PRDX4,PRDX6,PSAP,PSMB1,PYGB,PYGL,RAB5C,RAB7A,RAP1A,SDCBP,SERPINB6,STING1,STK10,STOM,TCIRG1,TOM1,TXNDC5,VAT…
Cellular Compromise,Inflammatory Response	Degranulation of neutrophils	8.99e-28			ACAA1,ALAD,ANPEP,ANXA2,ARSB,ASAH1,ATP6V0A1,ATP6V1D,CAT,CD44,CD59,CKAP4,CTSA,CTSB,CTSD,CTSZ,CYB5R3,DDOST,DNAJC13,DPP7,EEF2,FTL,GLB1,GNS,GSTP1,HEXB,HLA-C,HMGB1,HSP90AB1,HSPA1A/HSPA1B,HUWE1,IDH1,IMPDH2,LAMP1,LAMTOR1,LAMTOR2,LGALS3,METTL7A,MGST1,NPC2,PA2G4,PDAP1,PFKL,PGM1,PGRMC1,PPIA,PRCP,PRDX4,PRDX6,PSAP,PSMB1,PYGB,PYGL,RAB5C,RAB7A,RAP1A,SDCBP,SERPINB6,STING1,STK10,STOM,TCIRG1,TOM1,TXNDC5,VAT1,XRCC5…
Protein Synthesis	Synthesis of protein	1.58e-26	-1.212		APEX1,APP,CAPRIN1,CAV1,CKAP5,CSDE1,CTNNB1,DDX6,DHX9,EEF2,EIF2A,EIF2S1,EIF3D,EIF4A2,EIF4B,EIF4G1,EIF5B,EIF6,ELAVL1,FKBP1A,FUS,GPC1,GSPT1,HNRNPD,HNRNPK,HNRNPL,HSPA1A/HSPA1B,HSPB1,ICAM1,IGF2BP3,ILF3,ITGA2,ITGB1,METAP2,MMP14,NCL,NIBAN1,NPM1,PABPC1,PABPC4,PARK7,PCBP1,PRKDC,PRNP,RNH1,RPL10,RPL12,RPL13,RPL18,RPL19,RPL22,RPL23,RPL3,RPL30,RPL38,RPL5,RPL9,RPLP2,RPS12,RPS14,RPS20,RPS21,RPS3,RPS3A,RPS8,RPSA,…
Infectious Diseases	Viral Infection	4.97e-26	-1.345		ACTN1,ADK,AHNAK,AIMP1,ANPEP,ANXA2,ANXA5,AP2A1,APP,ATP2A2,ATP5F1B,ATP6V0A1,ATP6V0D1,ATP6V1A,ATP6V1B2,BAG3,BAX,BCLAF1,CACNA2D1,CAD,CAT,CAV1,CAV2,CD44,CD81,CD9,CDC42BPB,CMAS,CNP,COPZ1,CPSF6,CSE1L,CTBP2,CTNNB1,CTSB,CTSZ,DAB2,DDOST,DDX17,DDX5,DDX6,DHX9,EEA1,EEF2,EIF2A,EIF2S1,EIF4A2,EIF4B,ELAVL1,ETHE1,FASN,FBN1,FKBP1A,FLOT2,FTL,FUBP1,G3BP1,GANAB,GPD2,GSTO1,H2AC6,HLA-A,HLA-C,HMGA1,HMGB1,HNRNPA1,HNRNPC,H…
Cancer,Gastrointestinal Disease,Organismal Injury and Abnormalities	Digestive organ tumor	4.56e-25	-0.585		ABCD3,ACAA1,ACAA2,ACADVL,ACO2,ACSF2,ACSL3,ACTN1,ADH5,ADK,AHCY,AHNAK,AHNAK2,AIFM1,AIMP1,AK3,AKAP12,AKR1C3,AKR7A2,ALAD,ALCAM,ALDH1B1,ALDH3A2,ALDH6A1,ALDH7A1,ALYREF,ANO10,ANP32B,ANPEP,ANXA11,ANXA2,ANXA4,ANXA5,AP2A1,APEX1,APMAP,APP,APPL2,ARSB,ASAH1,ASS1,ATIC,ATL3,ATP2A2,ATP2B4,ATP5F1B,ATP5MG,ATP6V0A1,ATP6V0D1,ATP6V1A,ATP6V1B2,ATP6V1C1,ATP6V1D,ATP6V1E1,ATP6V1H,BAG3,BASP1,BAX,BCLAF1,BLVRA,BLVRB,BUB3,CA…
Cellular Compromise,Inflammatory Response	Degranulation of cells	9.42e-25	0.239		ACAA1,ACTN1,ALAD,ANPEP,ANXA2,ANXA5,APP,ARSB,ASAH1,ATP6V0A1,ATP6V1D,CAT,CD109,CD44,CD59,CD81,CD9,CKAP4,CTSA,CTSB,CTSD,CTSZ,CYB5R3,DDOST,DNAJC13,DPP7,EEF2,EXOC2,FTL,GLB1,GNS,GSTP1,HEXB,HLA-C,HMGB1,HSP90AB1,HSPA1A/HSPA1B,HUWE1,IDH1,IMPDH2,LAMP1,LAMTOR1,LAMTOR2,LGALS3,METTL7A,MGST1,NPC2,PA2G4,PDAP1,PEBP1,PFKL,PGM1,PGRMC1,PI4K2A,PPIA,PRCP,PRDX4,PRDX6,PSAP,PSMB1,PYGB,PYGL,RAB5C,RAB7A,RALA,RAP1A,SDCBP,S…
Protein Synthesis	Translation	1.77e-24	0.41		APEX1,APP,CAPRIN1,CKAP5,CSDE1,CTNNB1,DDX6,DHX9,EEF2,EIF2A,EIF2S1,EIF3D,EIF4A2,EIF4B,EIF4G1,EIF5B,ELAVL1,FUS,GSPT1,HNRNPK,HSPA1A/HSPA1B,HSPB1,IGF2BP3,ILF3,ITGB1,NCL,PABPC1,PABPC4,PCBP1,PRNP,RNH1,RPL10,RPL12,RPL13,RPL18,RPL19,RPL22,RPL23,RPL3,RPL30,RPL38,RPL5,RPL9,RPLP2,RPS12,RPS14,RPS20,RPS21,RPS3,RPS3A,RPS8,RPSA,SARS1,SNRNP70,SSB,STING1,SYNCRIP,TPR,TST,TUFM,UCHL1,WARS1,YBX1
Cancer,Organismal Injury and Abnormalities	Cancer of secretory structure	2.07e-24			ABCD3,ACAA1,ACAA2,ACADVL,ACO2,ACSF2,ACSL3,ACTN1,AHCY,AHNAK,AHNAK2,AIFM1,AIMP1,AK3,AKAP12,AKR1C3,AKR7A2,ALAD,ALCAM,ALDH3A2,ALDH6A1,ALDH7A1,ALYREF,ANO10,ANP32B,ANPEP,ANXA11,ANXA2,ANXA5,AP2A1,APEX1,APMAP,APPL2,ARL6IP5,ARL8B,ARSB,ASAH1,ASS1,ATIC,ATL3,ATP2A2,ATP2B4,ATP5F1B,ATP6V0A1,ATP6V0D1,ATP6V1A,ATP6V1B2,ATP6V1D,ATP6V1E1,ATP6V1H,BASP1,BAX,BCLAF1,BLVRA,BLVRB,BUB3,CACNA2D1,CAD,CALU,CAMK2D,CANX,CAPG,C…
Cancer,Organismal Injury and Abnormalities	Intraabdominal organ tumor	5.94e-24	0.87		ABCD3,ACAA1,ACAA2,ACADVL,ACO2,ACSF2,ACSL3,ACTN1,ADH5,ADK,AHCY,AHNAK,AHNAK2,AIFM1,AIMP1,AK3,AKAP12,AKR1C3,AKR7A2,ALAD,ALCAM,ALDH1B1,ALDH3A2,ALDH6A1,ALDH7A1,ALYREF,ANO10,ANP32B,ANPEP,ANXA11,ANXA2,ANXA4,ANXA5,AP2A1,APEX1,APMAP,APP,APPL2,ARL8B,ARSB,ASAH1,ASS1,ATIC,ATL3,ATP2A2,ATP2B4,ATP5F1B,ATP5MG,ATP6V0A1,ATP6V0D1,ATP6V1A,ATP6V1B2,ATP6V1C1,ATP6V1D,ATP6V1E1,ATP6V1H,BAG3,BASP1,BAX,BCLAF1,BLVRA,BLVRB,B…
Cellular Compromise,Inflammatory Response	Degranulation of myeloid cells	6.63e-24	-0.555		ACAA1,ALAD,ANPEP,ANXA2,APP,ARSB,ASAH1,ATP6V0A1,ATP6V1D,CAT,CD44,CD59,CD9,CKAP4,CTSA,CTSB,CTSD,CTSZ,CYB5R3,DDOST,DNAJC13,DPP7,EEF2,FTL,GLB1,GNS,GSTP1,HEXB,HLA-C,HMGB1,HSP90AB1,HSPA1A/HSPA1B,HUWE1,IDH1,IMPDH2,LAMP1,LAMTOR1,LAMTOR2,LGALS3,METTL7A,MGST1,NPC2,PA2G4,PDAP1,PEBP1,PFKL,PGM1,PGRMC1,PI4K2A,PPIA,PRCP,PRDX4,PRDX6,PSAP,PSMB1,PYGB,PYGL,RAB5C,RAB7A,RAP1A,SDCBP,SERPINB6,STING1,STK10,STOM,TCIRG1,T…
Protein Synthesis	Expression of protein	6.66e-24	0.465		APEX1,APP,CAPRIN1,CAV1,CKAP5,CSDE1,CTNNB1,DDX6,DHX9,EIF2A,EIF2S1,EIF3D,EIF4A2,EIF4B,EIF4G1,EIF5B,ELAVL1,FUS,GPC1,GSPT1,HNRNPK,HSPA1A/HSPA1B,HSPB1,IGF2BP3,ILF3,ITGB1,MMP14,NCL,PABPC1,PABPC4,PCBP1,PRNP,RNH1,RPL10,RPL12,RPL13,RPL18,RPL19,RPL22,RPL23,RPL3,RPL30,RPL38,RPL5,RPL9,RPLP2,RPS12,RPS14,RPS20,RPS21,RPS3,RPS3A,RPS8,RPSA,SARS1,SNRNP70,SOD1,SOD2,SSB,STING1,SYNCRIP,THY1,TP53BP1,TPR,TST,UCHL1,WARS…
Cell Death and Survival	Cell death of tumor cell lines	8.41e-24	2.15	Increased	ACO2,ADH5,AIFM1,AIMP1,AKAP12,ALCAM,ANXA2,ANXA5,APEX1,APMAP,APP,ARSB,ASAH1,ATP2A2,BAG3,BAX,BCLAF1,BUB3,CAT,CAV1,CBX3,CCAR2,CCT6A,CD44,CD59,CKAP5,CNPY2,COL1A1,COPZ1,CRABP2,CSE1L,CSPG4,CTBP2,CTNNB1,CTNND1,CTSB,CTSD,DAB2,DFFA,DHCR24,DHX9,EEA1,EEF2,EIF2A,EIF2S1,EIF4B,EIF4G1,ELAVL1,ENG,ENO1,ETHE1,EWSR1,EXOC2,EZR,FAHD2A,FAP,FASN,FKBP1A,FLNB,FUBP1,GBE1,GJA1,GPC1,GSTP1,HMGA1,HNRNPA1,HNRNPC,HNRNPH1,HNRNPK,…
Cellular Movement	Cell movement	1.19e-23	-1.062		ACO2,ACTN1,AHCY,AHNAK,AIMP1,AKAP12,ALCAM,ANPEP,ANXA2,APP,APPL2,ATP2A2,ATP2B4,ATP5F1B,ATP6V1C1,BAG3,BAX,BLVRA,CALU,CAMK2D,CAPG,CAT,CAV1,CAV2,CD276,CD44,CD59,CD81,CD9,CFL1,CNN3,CNP,COL1A1,COL1A2,CRIP2,CSE1L,CSPG4,CTBP2,CTNNA1,CTNNB1,CTNND1,CTSB,CTSK,CTSZ,CUL4B,DAB2,DCN,DPYSL2,DSTN,ELAVL1,ENG,ENO1,EZR,FAP,FASN,FBLN2,FBN1,FH,FHL1,FLNB,FLNC,FLOT1,GALNT2,GBA,GJA1,GNAI3,GNB1,GNG12,GPC1,HDGF,HLA-A,HMGA1,…
Protein Synthesis	Translation of protein	1.25e-23	0.64		APEX1,APP,CAPRIN1,CKAP5,CSDE1,CTNNB1,DDX6,DHX9,EIF2A,EIF2S1,EIF3D,EIF4A2,EIF4B,EIF4G1,EIF5B,ELAVL1,FUS,GSPT1,HNRNPK,HSPA1A/HSPA1B,HSPB1,IGF2BP3,ILF3,ITGB1,NCL,PABPC1,PABPC4,PCBP1,PRNP,RNH1,RPL10,RPL12,RPL13,RPL18,RPL19,RPL22,RPL23,RPL3,RPL30,RPL38,RPL5,RPL9,RPLP2,RPS12,RPS14,RPS20,RPS21,RPS3,RPS3A,RPS8,RPSA,SARS1,SNRNP70,SSB,STING1,SYNCRIP,TPR,TST,UCHL1,WARS1,YBX1
Cellular Compromise,Inflammatory Response	Degranulation of phagocytes	1.44e-23	0		ACAA1,ALAD,ANPEP,ANXA2,APP,ARSB,ASAH1,ATP6V0A1,ATP6V1D,CAT,CD44,CD59,CD9,CKAP4,CTSA,CTSB,CTSD,CTSZ,CYB5R3,DDOST,DNAJC13,DPP7,EEF2,FTL,GLB1,GNS,GSTP1,HEXB,HLA-C,HMGB1,HSP90AB1,HSPA1A/HSPA1B,HUWE1,IDH1,IMPDH2,LAMP1,LAMTOR1,LAMTOR2,LGALS3,METTL7A,MGST1,NPC2,PA2G4,PDAP1,PEBP1,PFKL,PGM1,PGRMC1,PPIA,PRCP,PRDX4,PRDX6,PSAP,PSMB1,PYGB,PYGL,RAB5C,RAB7A,RAP1A,SDCBP,SERPINB6,STING1,STK10,STOM,TCIRG1,TOM1,TXN…
Cancer,Organismal Injury and Abnormalities	Abdominal neoplasm	1.45e-23	1.264		ABCD3,ACAA1,ACAA2,ACADVL,ACO2,ACSF2,ACSL3,ACTN1,ADH5,ADK,AHCY,AHNAK,AHNAK2,AIFM1,AIMP1,AK3,AKAP12,AKR1C3,AKR7A2,ALAD,ALCAM,ALDH1B1,ALDH3A2,ALDH6A1,ALDH7A1,ALYREF,ANO10,ANP32B,ANPEP,ANXA11,ANXA2,ANXA4,ANXA5,AP2A1,APEX1,APMAP,APP,APPL2,ARL8B,ARSB,ASAH1,ASS1,ATIC,ATL3,ATP2A2,ATP2B4,ATP5F1B,ATP5MG,ATP6V0A1,ATP6V0D1,ATP6V1A,ATP6V1B2,ATP6V1C1,ATP6V1D,ATP6V1E1,ATP6V1H,BAG3,BASP1,BAX,BCLAF1,BLVRA,BLVRB,B…
Cancer,Gastrointestinal Disease,Organismal Injury and Abnormalities	Digestive system cancer	5.45e-23	-1.388		ABCD3,ACAA1,ACAA2,ACADVL,ACO2,ACSF2,ACSL3,ACTN1,ADH5,ADK,AHCY,AHNAK,AHNAK2,AIFM1,AIMP1,AK3,AKAP12,AKR1C3,AKR7A2,ALAD,ALCAM,ALDH1B1,ALDH3A2,ALDH6A1,ALDH7A1,ANO10,ANP32B,ANPEP,ANXA11,ANXA2,ANXA4,ANXA5,AP2A1,APEX1,APMAP,APP,APPL2,ARSB,ASAH1,ASS1,ATIC,ATL3,ATP2A2,ATP2B4,ATP5F1B,ATP5MG,ATP6V0A1,ATP6V0D1,ATP6V1A,ATP6V1B2,ATP6V1C1,ATP6V1D,ATP6V1E1,ATP6V1H,BAG3,BASP1,BAX,BCLAF1,BLVRA,BLVRB,BUB3,CACNA2D1,…
Cellular Compromise,Inflammatory Response	Degranulation of leukocytes	1.3e-22	-0.555		ACAA1,ALAD,ANPEP,ANXA2,APP,ARSB,ASAH1,ATP6V0A1,ATP6V1D,CAT,CD44,CD59,CD9,CKAP4,CTSA,CTSB,CTSD,CTSZ,CYB5R3,DDOST,DNAJC13,DPP7,EEF2,FTL,GLB1,GNS,GSTP1,HEXB,HLA-C,HMGB1,HSP90AB1,HSPA1A/HSPA1B,HUWE1,IDH1,IMPDH2,LAMP1,LAMTOR1,LAMTOR2,LGALS3,METTL7A,MGST1,NPC2,PA2G4,PDAP1,PEBP1,PFKL,PGM1,PGRMC1,PI4K2A,PPIA,PRCP,PRDX4,PRDX6,PSAP,PSMB1,PYGB,PYGL,RAB5C,RAB7A,RAP1A,SDCBP,SERPINB6,STING1,STK10,STOM,TCIRG1,T…
Cancer,Organismal Injury and Abnormalities	Formation of solid tumor	1.6e-22	-1.066		ABCD3,ACAA1,ACADVL,ACO2,ACSF2,ACSL3,ACTN1,ADH5,ADK,AHCY,AHNAK,AHNAK2,AIFM1,AIMP1,AK3,AKAP12,AKR7A2,ALAD,ALCAM,ALDH1B1,ALDH3A2,ALDH6A1,ALDH7A1,ALYREF,ANO10,ANP32B,ANPEP,ANXA11,ANXA2,ANXA4,ANXA5,AP2A1,APEX1,APMAP,APP,APPL2,ARL8B,ARSB,ASAH1,ASS1,ATIC,ATL3,ATP2A2,ATP2B4,ATP5F1B,ATP5MG,ATP6V0A1,ATP6V1A,ATP6V1B2,ATP6V1C1,ATP6V1E1,ATP6V1H,BAG3,BASP1,BAX,BCLAF1,BLVRB,BUB3,CACNA2D1,CACYBP,CAD,CAMK2D,CANX,…
Cancer,Gastrointestinal Disease,Organismal Injury and Abnormalities	Gastrointestinal tumor	3.42e-22	-1.035		ABCD3,ACAA1,ACAA2,ACADVL,ACO2,ACSF2,ACSL3,ACTN1,ADK,AHCY,AHNAK,AHNAK2,AIFM1,AIMP1,AK3,AKAP12,AKR1C3,AKR7A2,ALAD,ALCAM,ALDH1B1,ALDH3A2,ALDH6A1,ALYREF,ANO10,ANPEP,ANXA11,ANXA2,ANXA4,ANXA5,AP2A1,APEX1,APMAP,APP,APPL2,ARSB,ASAH1,ASS1,ATIC,ATL3,ATP2A2,ATP2B4,ATP5F1B,ATP5MG,ATP6V0A1,ATP6V0D1,ATP6V1A,ATP6V1B2,ATP6V1C1,ATP6V1D,ATP6V1E1,ATP6V1H,BAG3,BASP1,BAX,BCLAF1,BLVRA,BLVRB,BUB3,CACNA2D1,CACYBP,CAD,CA…
Cancer,Organismal Injury and Abnormalities	Abdominal carcinoma	3.93e-22	-2.009	Decreased	ABCD3,ACAA1,ACAA2,ACADVL,ACO2,ACSF2,ACSL3,ACTN1,ADH5,ADK,AHCY,AHNAK,AHNAK2,AIFM1,AK3,AKAP12,AKR1C3,AKR7A2,ALAD,ALCAM,ALDH1B1,ALDH3A2,ALDH6A1,ALDH7A1,ALYREF,ANO10,ANP32B,ANPEP,ANXA11,ANXA2,ANXA4,ANXA5,AP2A1,APEX1,APMAP,APP,APPL2,ARL8B,ARSB,ASAH1,ASS1,ATIC,ATL3,ATP2A2,ATP2B4,ATP5F1B,ATP5MG,ATP6V0A1,ATP6V0D1,ATP6V1A,ATP6V1B2,ATP6V1C1,ATP6V1D,ATP6V1E1,ATP6V1H,BAG3,BASP1,BAX,BCLAF1,BLVRA,BLVRB,BUB3,CA…
Cancer,Organismal Injury and Abnormalities	Abdominal cancer	5.6e-22	0.454		ABCD3,ACAA1,ACAA2,ACADVL,ACO2,ACSF2,ACSL3,ACTN1,ADH5,ADK,AHCY,AHNAK,AHNAK2,AIFM1,AIMP1,AK3,AKAP12,AKR1C3,AKR7A2,ALAD,ALCAM,ALDH1B1,ALDH3A2,ALDH6A1,ALDH7A1,ALYREF,ANO10,ANP32B,ANPEP,ANXA11,ANXA2,ANXA4,ANXA5,AP2A1,APEX1,APMAP,APP,APPL2,ARL8B,ARSB,ASAH1,ASS1,ATIC,ATL3,ATP2A2,ATP2B4,ATP5F1B,ATP5MG,ATP6V0A1,ATP6V0D1,ATP6V1A,ATP6V1B2,ATP6V1C1,ATP6V1D,ATP6V1E1,ATP6V1H,BAG3,BASP1,BAX,BCLAF1,BLVRA,BLVRB,B…
Cellular Movement	Invasion of cells	1.01e-21	-0.118		ACSL3,AHCY,AHNAK,AKAP12,ALCAM,ANPEP,ANXA2,APEX1,APP,ATP6V0A1,BAX,CAT,CAV1,CD44,CD81,CD9,CDC42BPB,CSE1L,CSPG4,CTBP2,CTNNB1,CTNND1,CTSB,CTSD,CTSK,CTSZ,CUL4B,DAB2,DCN,DPYSL2,ENG,EZR,FAP,FASN,FBLN2,FH,FKBP1A,GALNT2,GJA1,GNAI3,GPC1,HDGF,HDLBP,HMGA1,HMGB1,HNRNPA2B1,HSP90AB1,HSPA1A/HSPA1B,HTRA1,ICAM1,IGF2BP3,ILF3,ITGA2,ITGB1,LAMC1,LAMTOR1,LASP1,LGALS3,LIMA1,LOX,MAP4,MARCKS,MFGE8,MMP14,MMP2,MYH10,MYLK,NE…
Cancer,Organismal Injury and Abnormalities	Adenocarcinoma	1.29e-21	-1.219		ABCD3,ACAA1,ACAA2,ACADVL,ACO2,ACSF2,ACSL3,ACTN1,ADH5,ADK,AHCY,AHNAK,AHNAK2,AIFM1,AK3,AKAP12,AKR1C3,AKR7A2,ALAD,ALCAM,ALDH1B1,ALDH3A2,ALDH6A1,ALDH7A1,ANO10,ANP32B,ANPEP,ANXA11,ANXA2,ANXA4,ANXA5,AP2A1,APEX1,APMAP,APP,APPL2,ARL8B,ARSB,ASAH1,ASS1,ATIC,ATL3,ATP2A2,ATP2B4,ATP5F1B,ATP5MG,ATP6V0A1,ATP6V0D1,ATP6V1B2,ATP6V1C1,ATP6V1D,ATP6V1E1,ATP6V1H,BAG3,BASP1,BAX,BCLAF1,BLVRA,BLVRB,BUB3,CACNA2D1,CACYBP,C…
RNA Post-Transcriptional Modification	Splicing of RNA	1.4e-21	0.87		AHNAK,ALYREF,CCAR2,DDX17,DDX5,DHX9,EFTUD2,ELAVL1,FUS,HNRNPA0,HNRNPA1,HNRNPA2B1,HNRNPA3,HNRNPC,HNRNPD,HNRNPF,HNRNPH1,HNRNPH3,HNRNPK,HNRNPL,HNRNPM,HNRNPR,HNRNPU,KHSRP,NONO,NPM1,PCBP1,PRPF19,PRPF6,RBM25,RBMX,SF3A1,SF3A3,SF3B2,SF3B3,SFPQ,SNRNP200,SNRNP70,SNRPD2,SNRPD3,SNRPF,SNU13,SRSF1,SRSF9,SYNCRIP,THRAP3,YBX1,ZNF326
Cancer,Gastrointestinal Disease,Organismal Injury and Abnormalities	Large intestine neoplasm	2.12e-21	-0.742		ABCD3,ACAA1,ACAA2,ACADVL,ACO2,ACTN1,ADK,AHCY,AHNAK,AHNAK2,AIFM1,AIMP1,AK3,AKAP12,AKR1C3,AKR7A2,ALAD,ALCAM,ALDH1B1,ALDH3A2,ALDH6A1,ALYREF,ANO10,ANPEP,ANXA11,ANXA2,ANXA4,ANXA5,AP2A1,APEX1,APMAP,APP,APPL2,ASAH1,ASS1,ATIC,ATL3,ATP2A2,ATP2B4,ATP5MG,ATP6V0A1,ATP6V0D1,ATP6V1B2,ATP6V1C1,ATP6V1D,ATP6V1E1,ATP6V1H,BAG3,BASP1,BAX,BCLAF1,BLVRA,BLVRB,BUB3,CACNA2D1,CACYBP,CAD,CALU,CAMK2D,CANX,CAPG,CAPRIN1,CAT,C…
Cancer,Gastrointestinal Disease,Organismal Injury and Abnormalities	Gastrointestinal tract cancer	4.28e-21	-1.408		ABCD3,ACAA1,ACAA2,ACADVL,ACO2,ACSF2,ACSL3,ACTN1,ADK,AHCY,AHNAK,AHNAK2,AIFM1,AIMP1,AK3,AKAP12,AKR1C3,AKR7A2,ALAD,ALCAM,ALDH1B1,ALDH3A2,ALDH6A1,ANO10,ANPEP,ANXA11,ANXA2,ANXA4,ANXA5,AP2A1,APEX1,APMAP,APP,APPL2,ARSB,ASAH1,ASS1,ATIC,ATL3,ATP2A2,ATP2B4,ATP5F1B,ATP5MG,ATP6V0A1,ATP6V0D1,ATP6V1A,ATP6V1B2,ATP6V1C1,ATP6V1D,ATP6V1E1,ATP6V1H,BAG3,BASP1,BAX,BCLAF1,BLVRA,BLVRB,BUB3,CACNA2D1,CACYBP,CAD,CALU,CAMK…
RNA Post-Transcriptional Modification	Processing of RNA	6.13e-21	-0.239		AARS1,AHNAK,ALYREF,APP,CCAR2,CPSF6,DDX17,DDX5,DHX9,EFTUD2,ELAVL1,FUS,HNRNPA0,HNRNPA1,HNRNPA2B1,HNRNPA3,HNRNPC,HNRNPD,HNRNPF,HNRNPH1,HNRNPH3,HNRNPK,HNRNPL,HNRNPM,HNRNPR,HNRNPU,KHSRP,NONO,NOP58,NPM1,PABPC1,PABPC4,PCBP1,PRPF19,PRPF6,RBM25,RBM39,RBMX,RPL5,RPS14,SAFB,SARS1,SF3A1,SF3A3,SF3B2,SF3B3,SFPQ,SNRNP200,SNRNP70,SNRPD2,SNRPD3,SNRPF,SNU13,SRSF1,SRSF9,SSB,SYNCRIP,THRAP3,YBX1,ZNF326
Neurological Disease,Organismal Injury and Abnormalities	Progressive encephalopathy	1.83e-20	0.256		AIFM1,ANXA11,ANXA2,ANXA5,APP,ARL6IP5,ASAH1,ATP6V1E1,BAX,CANX,CAV1,CFL1,CNP,COL1A1,COL1A2,COMT,CPT1A,CSE1L,CTSB,CTSD,DCN,DHCR24,DHX9,DNAJC13,DPYSL2,EEF2,EIF2A,EIF2S1,EIF4A2,EIF4G1,EPHX1,EWSR1,EZR,FABP3,FASN,FH,FLOT1,FTL,FUBP1,FUS,G3BP1,GBA,GSTO1,GSTP1,HMGA1,HMGB1,HMGCL,HNRNPA1,HNRNPA2B1,HNRNPU,HSPA1A/HSPA1B,HSPB1,HTRA1,ICAM1,LAMP1,LDHB,LGALS3,LRP10,LSS,MAP1B,MATR3,MFGE8,MMP2,OPA1,PARK7,PCNA,PDIA3,…
Organismal Survival	Organismal death	1.84e-20	-1.321		ACADVL,ADH5,ADK,AIFM1,AKAP12,AKR1C3,ANXA2,APEX1,APP,ARL8B,ASAH1,ASS1,ATP2A2,BAG3,BAX,BCLAF1,BUB3,CANX,CAPRIN1,CAV1,CD276,CD44,CD59,CFL1,CKAP5,CKB,CNN3,CNP,CNPY2,COL12A1,CPT1A,CRABP2,CSDE1,CSE1L,CSRP1,CTNNB1,CTNND1,CTSA,CTSB,CTSD,CUL4B,DAB2,DCN,DDX17,DDX5,DHX9,DLD,ECHS1,EHD3,EIF2S1,EIF3D,EIF6,ELAVL1,ENG,ERO1A,ETHE1,EWSR1,FABP3,FAP,FASN,FBN1,FH,FKBP1A,FLNB,FLNC,FTL,FUBP1,FUS,GBA,GBE1,GET3,GJA1,GLB1…
Cancer,Gastrointestinal Disease,Organismal Injury and Abnormalities	Malignant neoplasm of large intestine	2.27e-20	-1.342		ABCD3,ACAA1,ACAA2,ACADVL,ACO2,ACTN1,ADK,AHCY,AHNAK,AHNAK2,AIFM1,AIMP1,AK3,AKAP12,AKR1C3,AKR7A2,ALAD,ALCAM,ALDH1B1,ALDH3A2,ALDH6A1,ANO10,ANPEP,ANXA11,ANXA2,ANXA4,ANXA5,AP2A1,APEX1,APMAP,APP,APPL2,ASAH1,ASS1,ATIC,ATL3,ATP2A2,ATP2B4,ATP5MG,ATP6V0A1,ATP6V0D1,ATP6V1B2,ATP6V1C1,ATP6V1D,ATP6V1E1,ATP6V1H,BAG3,BASP1,BAX,BCLAF1,BLVRA,BLVRB,BUB3,CACNA2D1,CACYBP,CAD,CALU,CAMK2D,CANX,CAPG,CAPRIN1,CAT,CAV1,CBX…
Cancer,Organismal Injury and Abnormalities	Breast or colorectal cancer	2.57e-20	0.178		ABCD3,ACAA1,ACADVL,ACO2,ACTN1,ADK,AHCY,AHNAK,AHNAK2,AIFM1,AIMP1,AK3,AKAP12,AKR1C3,AKR7A2,ALCAM,ALDH1B1,ALDH6A1,ANO10,ANP32B,ANPEP,ANXA11,ANXA2,ANXA4,ANXA5,AP2A1,APEX1,APP,APPL2,ASAH1,ASS1,ATIC,ATL3,ATP2A2,ATP5MG,ATP6V1B2,ATP6V1E1,ATP6V1H,BAX,BCLAF1,BLVRA,BUB3,CACNA2D1,CACYBP,CAD,CANX,CAPG,CAPRIN1,CAT,CAV1,CBX3,CD109,CD276,CD44,CD9,CDC42BPB,CDV3,CEP170,CFL1,CKAP4,CKAP5,CKB,CMAS,CNP,CNPY2,COL12A1,C…
Cancer,Organismal Injury and Abnormalities	Genitourinary tumor	4.57e-20	1.859		ACAA1,ACADVL,ACSF2,ACSL3,ACTN1,ADH5,ADK,AHCY,AHNAK,AHNAK2,AIFM1,AK3,AKAP12,AKR1C3,AKR7A2,ALAD,ALCAM,ALDH1B1,ALDH3A2,ALDH7A1,ALYREF,ANO10,ANP32B,ANPEP,ANXA11,ANXA2,ANXA5,AP2A1,APEX1,APMAP,APP,APPL2,ARL8B,ARSB,ASS1,ATIC,ATL3,ATP2B4,ATP5MG,ATP6V0A1,ATP6V1A,ATP6V1B2,ATP6V1D,ATP6V1H,BASP1,BAX,BCLAF1,BLVRA,BLVRB,BUB3,CACNA2D1,CAD,CALU,CANX,CAPG,CAT,CAV1,CBX3,CCT6A,CD109,CD276,CD44,CD9,CDC42BPB,CEP170,C…
Cellular Assembly and Organization,Cellular Function and Maintenance	Organization of cytoplasm	5.07e-20	-1.01		ABCD3,ACTN1,AHNAK,AKAP12,ALCAM,ANPEP,APP,APPL2,ARL3,ARSB,ATL3,ATP5F1B,ATP6V1D,BAG3,BASP1,BAX,CALU,CANX,CAPG,CAPRIN1,CAV1,CAV2,CD44,CD81,CD9,CDC42BPB,CEP170,CFL1,CKAP4,CKAP5,CKB,CNP,COL1A1,COMT,CSRP1,CTNNB1,CTNND1,CUL4B,DNAJC13,DPYSL2,EML4,ENG,EXOC2,EZR,FASN,FLNB,FLNC,FLOT1,GBA,GJA1,HDGF,HEXA,HEXB,HMGB1,HMGCL,HNRNPK,HSD17B10,HSP90AB1,HSPB1,ICAM1,ITGB1,ITGB5,KIF5B,KTN1,LAMC1,LAMTOR1,LASP1,LIMA1,LMN…
Cancer,Organismal Injury and Abnormalities	Incidence of tumor	5.64e-20	-0.717		ABCD3,ACAA1,ACADVL,ACO2,ACSF2,ACSL3,ACTN1,ADH5,ADK,AHCY,AHNAK,AHNAK2,AIFM1,AK3,AKAP12,AKR7A2,ALCAM,ALDH1B1,ALDH3A2,ALDH6A1,ALDH7A1,ALYREF,ANO10,ANP32B,ANPEP,ANXA11,ANXA2,ANXA4,ANXA5,AP2A1,APEX1,APP,APPL2,ARL6IP5,ARL8B,ARSB,ASAH1,ASS1,ATIC,ATL3,ATP2A2,ATP5F1B,ATP5MG,ATP6V1A,ATP6V1B2,ATP6V1E1,ATP6V1H,BAG3,BASP1,BAX,BCLAF1,BLVRB,BUB3,CACNA2D1,CACYBP,CAD,CAMK2D,CANX,CAPG,CAPRIN1,CAT,CAV1,CBX3,CCAR2,C…
RNA Post-Transcriptional Modification	Processing of mRNA	6.58e-20	1.109		ALYREF,APP,CPSF6,DDX17,DDX5,DHX9,EFTUD2,ELAVL1,FUS,HNRNPA0,HNRNPA1,HNRNPA2B1,HNRNPA3,HNRNPC,HNRNPD,HNRNPF,HNRNPH1,HNRNPH3,HNRNPK,HNRNPL,HNRNPM,HNRNPR,HNRNPU,NONO,NPM1,PABPC1,PCBP1,PRPF19,PRPF6,RBM25,RBMX,SAFB,SF3A1,SF3A3,SF3B2,SF3B3,SFPQ,SNRNP200,SNRNP70,SNRPD2,SNRPD3,SNRPF,SNU13,SRSF1,SRSF9,THRAP3,YBX1
Cellular Movement	Invasion of tumor cell lines	8.77e-20	0.54		ACSL3,AHNAK,AKAP12,ALCAM,APEX1,APP,ATP6V0A1,CAT,CAV1,CD44,CD81,CD9,CDC42BPB,CSE1L,CSPG4,CTBP2,CTNNB1,CTNND1,CTSB,CTSD,CTSK,CTSZ,DAB2,DCN,DPYSL2,ENG,EZR,FAP,FASN,FBLN2,FH,GALNT2,GNAI3,HDGF,HMGA1,HMGB1,HNRNPA2B1,HSP90AB1,HSPA1A/HSPA1B,HTRA1,IGF2BP3,ILF3,ITGB1,LAMTOR1,LASP1,LGALS3,LIMA1,LOX,MAP4,MARCKS,MMP14,MMP2,NES,NONO,NPM1,NRP1,NUCB1,PA2G4,PARVA,PDLIM1,PDLIM2,PEBP1,PLCD1,PRKAR2A,PRNP,PTGES3,PTTG…
Cellular Development,Cellular Growth and Proliferation	Cell proliferation of tumor cell lines	1.04e-19	0.639		ACO2,ACTN1,AHCY,AHNAK,AKAP12,AKR1C3,ALCAM,ANXA2,APEX1,APP,ASAH1,ASS1,ATP2A2,ATP6V0A1,BAX,BUB3,CACYBP,CAMK2D,CAT,CAV1,CD276,CD44,CD59,CD81,COL1A1,COPS4,COPZ1,CRABP2,CSE1L,CTBP2,CTNNB1,CTNND1,CTSB,CTSD,CUL4B,DAB2,DCN,DDX17,DDX5,ECHS1,EIF4B,ELAVL1,EMILIN1,ENG,EWSR1,EXOC2,EZR,FASN,FBLN2,FH,FHL1,FLOT1,FTL,FUS,GALNT2,GJA1,GPC1,GSTP1,HDGF,HMGA1,HMGB1,HNRNPA1,HNRNPA2B1,HNRNPK,HNRNPL,HSPB1,HSPB6,HUWE1,IDH…
Cell Death and Survival	Apoptosis of tumor cell lines	1.47e-19	0.987		ACO2,AIFM1,AIMP1,AKAP12,ALCAM,ANXA2,ANXA5,APP,ARSB,BAG3,BAX,BCLAF1,BUB3,CAT,CAV1,CBX3,CCAR2,CD44,CD59,CKAP5,COL1A1,COPZ1,CRABP2,CSE1L,CSPG4,CTBP2,CTNNB1,CTNND1,CTSB,CTSD,DAB2,DFFA,DHCR24,DHX9,EEA1,EIF2A,EIF4B,ELAVL1,ENG,ENO1,ETHE1,EWSR1,EXOC2,EZR,FAP,FASN,FKBP1A,FLNB,FUBP1,GJA1,GSTP1,HMGA1,HNRNPA1,HNRNPC,HNRNPH1,HNRNPK,HSP90AB1,HSPA1A/HSPA1B,HSPB1,HTRA1,HUWE1,IFI16,IGFBP4,ITGA2,ITGB1,KANK2,LGALS3…
RNA Post-Transcriptional Modification	Splicing of mRNA	1.9e-19	1.408		ALYREF,DDX17,DDX5,DHX9,EFTUD2,ELAVL1,FUS,HNRNPA0,HNRNPA1,HNRNPA2B1,HNRNPA3,HNRNPC,HNRNPD,HNRNPF,HNRNPH1,HNRNPH3,HNRNPK,HNRNPL,HNRNPM,HNRNPR,HNRNPU,NPM1,PCBP1,PRPF19,PRPF6,RBM25,RBMX,SF3A1,SF3A3,SF3B2,SF3B3,SFPQ,SNRNP200,SNRNP70,SNRPD2,SNRPD3,SNRPF,SNU13,SRSF1,SRSF9,THRAP3,YBX1
Protein Synthesis	Initiation of translation of protein	2.46e-19			EIF2A,EIF2S1,EIF3D,EIF4A2,EIF4B,EIF4G1,EIF5B,HSPB1,PABPC1,RPL10,RPL12,RPL13,RPL18,RPL19,RPL22,RPL23,RPL3,RPL30,RPL38,RPL5,RPL9,RPLP2,RPS12,RPS14,RPS20,RPS21,RPS3,RPS3A,RPS8,RPSA,TPR
Neurological Disease	Progressive neurological disorder	3.03e-19	0.756		AIFM1,ALCAM,ANXA11,ANXA2,ANXA5,APP,ARL6IP5,ASAH1,ATIC,ATP6V1E1,BAX,CANX,CAV1,CD44,CFL1,CNP,COL1A1,COL1A2,COMT,CPT1A,CSE1L,CTSB,CTSD,DCN,DHCR24,DHX9,DNAJC13,DPYSL2,EEF2,EIF2A,EIF2S1,EIF4A2,EIF4G1,EPHX1,EWSR1,EZR,FABP3,FASN,FH,FLOT1,FTL,FUBP1,FUS,G3BP1,GART,GBA,GSTO1,GSTP1,HMGA1,HMGB1,HMGCL,HNRNPA1,HNRNPA2B1,HNRNPU,HSP90AB1,HSPA1A/HSPA1B,HSPB1,HTRA1,ICAM1,IMPDH2,LAMP1,LDHB,LGALS3,LRP10,LSS,MAP1B,MA…
Cancer,Organismal Injury and Abnormalities	Abdominal adenocarcinoma	3.3e-19			ABCD3,ACAA1,ACAA2,ACADVL,ACO2,ACSF2,ACSL3,ACTN1,ADH5,ADK,AHCY,AHNAK,AHNAK2,AIFM1,AK3,AKAP12,AKR1C3,AKR7A2,ALAD,ALCAM,ALDH1B1,ALDH3A2,ALDH6A1,ALDH7A1,ANO10,ANP32B,ANPEP,ANXA11,ANXA2,ANXA4,ANXA5,AP2A1,APEX1,APMAP,APP,APPL2,ARL8B,ARSB,ASAH1,ASS1,ATIC,ATL3,ATP2A2,ATP2B4,ATP5F1B,ATP5MG,ATP6V0A1,ATP6V0D1,ATP6V1B2,ATP6V1C1,ATP6V1D,ATP6V1E1,ATP6V1H,BAG3,BASP1,BAX,BCLAF1,BLVRA,BLVRB,BUB3,CACNA2D1,CACYBP,C…
Cancer,Organismal Injury and Abnormalities,Reproductive System Disease	Mammary tumor	5.01e-19	0.986		ACAA1,ACADVL,ADK,AIFM1,AKAP12,AKR1C3,AKR7A2,ALDH1B1,ALYREF,ANO10,ANP32B,ANPEP,ANXA11,APP,ATL3,BAX,BLVRA,BUB3,CACNA2D1,CAD,CANX,CAT,CAV1,CBX3,CD109,CD276,CD44,CD9,CDC42BPB,CKAP4,CKAP5,CKB,CMAS,CNPY2,COL12A1,COL1A1,COL1A2,COMT,CPT1A,CRABP2,CSDE1,CSE1L,CSPG4,CTBP2,CTNNA1,CTNNB1,CTNND1,CTSB,CTSD,CTSK,CTSZ,DAB2,DCN,DDX17,DDX5,DHX9,DNAJC13,EFTUD2,EIF2A,EIF4A2,EIF4B,EIF4G1,EIF6,ELAVL1,EMILIN1,EML4,ENG,E…
Cancer,Organismal Injury and Abnormalities	Frequency of tumor	5.72e-19	-0.766		ABCD3,ACAA1,ACADVL,ACO2,ACSF2,ACSL3,ACTN1,ADH5,ADK,AHCY,AHNAK,AHNAK2,AIFM1,AK3,AKAP12,AKR7A2,ALCAM,ALDH1B1,ALDH3A2,ALDH6A1,ALDH7A1,ANO10,ANP32B,ANPEP,ANXA11,ANXA2,ANXA4,ANXA5,AP2A1,APEX1,APP,APPL2,ARL8B,ARSB,ASAH1,ASS1,ATIC,ATL3,ATP2A2,ATP5F1B,ATP5MG,ATP6V1B2,ATP6V1E1,ATP6V1H,BAG3,BASP1,BAX,BCLAF1,BLVRB,BUB3,CACNA2D1,CACYBP,CAD,CAMK2D,CANX,CAPG,CAPRIN1,CAT,CAV1,CBX3,CCAR2,CCT6A,CD109,CD44,CD9,CDC…
Cell Death and Survival	Cell viability	8.1e-19	-0.527		AARS1,ADH5,ADK,AIFM1,AIMP1,AK3,ALCAM,ANXA5,APEX1,APP,APPL2,ASAH1,ASS1,BAG3,BAX,BCLAF1,CAMK2D,CAT,CAV1,CD44,CD59,CD81,CD9,CKAP5,COL1A1,COPS4,CSE1L,CTNNB1,CTSB,CTSD,DAB2,DDX5,DHCR24,DHX9,EEF2,EFTUD2,EIF2A,EIF2S1,EIF4G1,ELAVL1,ENG,ENO1,EWSR1,EXOC2,EZR,FASN,FH,FUBP1,FUS,GJA1,GLUD1,GPC1,GSTP1,H6PD,HDGF,HLA-A,HMGA1,HMGB1,HNRNPK,HNRNPU,HSD17B10,HSP90AB1,HSPA1A/HSPA1B,HSPB1,HSPB6,HUWE1,ICAM1,IDH1,IGF2BP3…
Neurological Disease,Organismal Injury and Abnormalities,Psychological Disorders	Disorder of basal ganglia	9.07e-19	-0.088		AHCY,AIFM1,ALDH6A1,ANXA2,APP,ARL3,ARL6IP5,ATP2A2,ATP5MG,ATP6V1A,ATP6V1B2,ATP6V1E1,BASP1,BAX,CAV1,CD44,CKB,CNP,COMT,CSE1L,CTNNB1,CTSB,DNAJC13,EIF4A2,EIF4G1,ETFB,FLOT1,FTL,FUBP1,GBA,GJA1,GNB1,GPD2,GSTP1,HADHB,HNRNPU,HSPA1A/HSPA1B,HSPB1,IMPA1,LAMP1,LDHB,MAP1B,MYL12A,MYO1B,NAPA,NPM1,PARK7,PARP1,PCNA,PDLIM1,PEBP1,PGRMC1,PIP4P2,PLOD2,PPIA,PRDX2,PRDX6,PRNP,PSAP,PTGES3,RAB5A,RAN,RPL13,RPL3,RPS3A,RPSA,RTN…
Neurological Disease	Movement Disorders	9.11e-19	-2.666	Decreased	AHCY,AIFM1,ALDH6A1,ANO10,ANXA2,APP,ARL3,ARL6IP5,ASAH1,ATP2A2,ATP5MG,ATP6V1A,ATP6V1B2,ATP6V1E1,BASP1,BAX,CACNA2D1,CANX,CAV1,CD44,CKB,CNP,COMT,CSE1L,CTNNB1,CTSA,CTSB,CTSD,DNAJC13,EEF2,EIF4A2,EIF4G1,ETFB,ETHE1,FKBP1A,FLOT1,FTL,FUBP1,FUS,GBA,GJA1,GLB1,GNB1,GPD2,GSTP1,HADHB,HEXA,HEXB,HNRNPU,HSD17B4,HSPA1A/HSPA1B,HSPB1,ILF3,IMPA1,LAMP1,LDHB,MAP1B,MYL12A,MYO1B,NAPA,NPC2,NPM1,NRP1,OPA1,PARK7,PARP1,PCNA,P…
Neurological Disease	Motor dysfunction or movement disorder	1.01e-18	-2.934	Decreased	AHCY,AIFM1,ALDH6A1,ANO10,ANXA2,APP,ARL3,ARL6IP5,ASAH1,ATP2A2,ATP5MG,ATP6V1A,ATP6V1B2,ATP6V1E1,BASP1,BAX,CACNA2D1,CANX,CAV1,CD44,CKB,CNP,COMT,CSE1L,CTNNB1,CTSA,CTSB,CTSD,DNAJC13,EEF2,EIF4A2,EIF4G1,ETFB,ETHE1,FKBP1A,FLOT1,FTL,FUBP1,FUS,GBA,GJA1,GLB1,GNB1,GPD2,GSTP1,HADHB,HEXA,HEXB,HNRNPU,HSD17B4,HSPA1A/HSPA1B,HSPB1,ILF3,IMPA1,LAMP1,LDHB,MAP1B,MYL12A,MYO1B,NAPA,NPC2,NPM1,NRP1,OPA1,PARK7,PARP1,PCNA,P…
Cancer,Organismal Injury and Abnormalities	Malignant genitourinary solid tumor	2.79e-18	2.302	Increased	ACAA1,ACADVL,ACSF2,ACSL3,ACTN1,ADH5,ADK,AHCY,AHNAK,AHNAK2,AIFM1,AK3,AKAP12,AKR1C3,AKR7A2,ALAD,ALCAM,ALDH1B1,ALDH3A2,ALDH7A1,ALYREF,ANO10,ANP32B,ANPEP,ANXA11,ANXA2,ANXA5,AP2A1,APEX1,APMAP,APP,APPL2,ARL8B,ARSB,ASS1,ATIC,ATL3,ATP2B4,ATP5MG,ATP6V0A1,ATP6V1A,ATP6V1B2,ATP6V1D,ATP6V1H,BASP1,BAX,BCLAF1,BLVRA,BLVRB,BUB3,CACNA2D1,CAD,CALU,CANX,CAPG,CAT,CAV1,CBX3,CCT6A,CD109,CD276,CD44,CD9,CDC42BPB,CEP170,C…
Cancer,Gastrointestinal Disease,Organismal Injury and Abnormalities	Gastrointestinal adenocarcinoma	3.4e-18			ABCD3,ACAA1,ACAA2,ACADVL,ACO2,ACSF2,ACSL3,ACTN1,ADK,AHCY,AHNAK,AHNAK2,AIFM1,AK3,AKAP12,AKR1C3,AKR7A2,ALAD,ALCAM,ALDH1B1,ALDH3A2,ALDH6A1,ANO10,ANPEP,ANXA11,ANXA4,AP2A1,APEX1,APMAP,APP,APPL2,ASAH1,ASS1,ATIC,ATL3,ATP2A2,ATP2B4,ATP5F1B,ATP5MG,ATP6V0A1,ATP6V0D1,ATP6V1B2,ATP6V1C1,ATP6V1D,ATP6V1E1,ATP6V1H,BAG3,BASP1,BAX,BCLAF1,BLVRA,BLVRB,BUB3,CACNA2D1,CACYBP,CAD,CALU,CAMK2D,CANX,CAPG,CAPRIN1,CAV1,CBX3,…
Neurological Disease,Skeletal and Muscular Disorders	Neuromuscular disease	3.6e-18			AHCY,AIFM1,ALCAM,ALDH6A1,ANXA2,APP,ARL3,ARL6IP5,ATP2A2,ATP5MG,ATP6V1A,ATP6V1B2,ATP6V1E1,BASP1,BAX,CANX,CCAR2,CD44,CKB,CNP,COMT,CSE1L,CTNNB1,CTSB,DHCR24,DNAJC13,EIF4A2,EIF4G1,ETFB,FKBP1A,FLOT1,FTL,FUBP1,GBA,GJA1,GNB1,GPD2,GSTP1,HADHB,HNRNPA1,HNRNPU,HSPA1A/HSPA1B,HSPB1,IMPA1,IMPDH2,LAMP1,LDHB,MAP1B,MYL12A,MYO1B,NAPA,NPM1,PARK7,PARP1,PCNA,PDIA3,PDLIM1,PEBP1,PGRMC1,PIP4P2,PLOD2,PPIA,PRDX2,PRDX6,PRNP,…
Neurological Disease,Organismal Injury and Abnormalities,Psychological Disorders,Skeletal and Muscular Disorders	Parkinson's disease	4.08e-18			AIFM1,ANXA2,APP,ARL6IP5,ATP6V1E1,BAX,CNP,COMT,CSE1L,CTSB,DNAJC13,EIF4A2,EIF4G1,FLOT1,FTL,FUBP1,GBA,GSTP1,HSPB1,LAMP1,LDHB,MAP1B,PARK7,PCNA,PEBP1,PIP4P2,PRDX2,PRNP,PSAP,PTGES3,RAN,RPL13,RPL3,RPS3A,RTN4,S100A10,SCARB2,SOD1,STMN1,TGM2,THY1,TPT1,UCHL1,VIM,VPS35
Cancer,Organismal Injury and Abnormalities,Reproductive System Disease	Breast cancer	4.11e-18	1.103		ACAA1,ACADVL,ADK,AIFM1,AKAP12,AKR1C3,AKR7A2,ALDH1B1,ANO10,ANP32B,ANPEP,ANXA11,APP,ATL3,BAX,BLVRA,BUB3,CACNA2D1,CAD,CANX,CAT,CAV1,CBX3,CD109,CD276,CD44,CD9,CDC42BPB,CKAP4,CKAP5,CKB,CMAS,CNPY2,COL12A1,COL1A1,COL1A2,COMT,CPT1A,CRABP2,CSDE1,CSE1L,CSPG4,CTBP2,CTNNA1,CTNNB1,CTNND1,CTSB,CTSD,CTSK,CTSZ,DCN,DDX17,DDX5,DHX9,DNAJC13,EFTUD2,EIF4A2,EIF4B,EIF4G1,EIF6,ELAVL1,EMILIN1,EML4,ENG,ENO1,ESYT2,ETFA,EZR…
Cell Death and Survival	Cell survival	4.35e-18	-0.551		AARS1,ADH5,ADK,AIFM1,AIMP1,AK3,ALCAM,ANXA5,APEX1,APP,APPL2,ASAH1,ASS1,BAG3,BAX,BCLAF1,CAMK2D,CAT,CAV1,CD44,CD59,CD81,CD9,CKAP5,COL1A1,COPS4,CSE1L,CTNNB1,CTSB,CTSD,DAB2,DDX5,DHCR24,DHX9,EEF2,EFTUD2,EIF2A,EIF2S1,EIF4G1,ELAVL1,ENG,ENO1,EWSR1,EXOC2,EZR,FASN,FH,FTL,FUBP1,FUS,GJA1,GLUD1,GPC1,GSTP1,H6PD,HDGF,HLA-A,HMGA1,HMGB1,HNRNPK,HNRNPU,HSD17B10,HSP90AB1,HSPA1A/HSPA1B,HSPB1,HSPB6,HUWE1,ICAM1,IDH1,IGF…
Cancer,Gastrointestinal Disease,Organismal Injury and Abnormalities	Gastrointestinal carcinoma	4.61e-18			ABCD3,ACAA1,ACAA2,ACADVL,ACO2,ACSF2,ACSL3,ACTN1,ADK,AHCY,AHNAK,AHNAK2,AIFM1,AK3,AKAP12,AKR1C3,AKR7A2,ALAD,ALCAM,ALDH1B1,ALDH3A2,ALDH6A1,ANO10,ANPEP,ANXA11,ANXA4,AP2A1,APEX1,APMAP,APP,APPL2,ARSB,ASAH1,ASS1,ATIC,ATL3,ATP2A2,ATP2B4,ATP5F1B,ATP5MG,ATP6V0A1,ATP6V0D1,ATP6V1A,ATP6V1B2,ATP6V1C1,ATP6V1D,ATP6V1E1,ATP6V1H,BAG3,BASP1,BAX,BCLAF1,BLVRA,BLVRB,BUB3,CACNA2D1,CACYBP,CAD,CALU,CAMK2D,CANX,CAPG,CAPRI…
Cellular Movement	Cell movement of tumor cell lines	4.8e-18	-0.871		ACTN1,AHNAK,AKAP12,ALCAM,ANPEP,ANXA2,APP,CALU,CAT,CAV1,CD44,CD81,CD9,COL1A1,CSE1L,CTBP2,CTNNB1,CTNND1,CTSB,CTSZ,DAB2,DCN,DPYSL2,ELAVL1,ENG,EZR,FASN,FBLN2,FBN1,FH,FLNB,FLNC,GALNT2,GJA1,GNAI3,GNB1,HDGF,HMGA1,HMGB1,HNRNPA2B1,HNRNPK,HSPA1A/HSPA1B,HTRA1,IGF2BP3,IGFBP4,ILF3,ITGA2,ITGB1,ITGB5,KARS1,LASP1,LGALS3,LIMA1,LOX,MAP4,MARCKS,MMP14,MMP2,MPRIP,MTCH2,MYH10,MYH9,MYOF,NCL,NES,NPM1,NRP1,PA2G4,PARVA,PD…
Cellular Movement	Migration of cells	6.09e-18	-1.688		ACTN1,AHCY,AHNAK,AIMP1,AKAP12,ALCAM,ANPEP,ANXA2,APP,APPL2,ATP2A2,ATP2B4,ATP5F1B,ATP6V1C1,BAG3,BAX,BLVRA,CALU,CAMK2D,CAPG,CAT,CAV1,CD276,CD44,CD81,CD9,CFL1,CNN3,CNP,COL1A1,COL1A2,CRIP2,CSE1L,CSPG4,CTBP2,CTNNA1,CTNNB1,CTNND1,CTSB,CTSK,CTSZ,DAB2,DCN,DPYSL2,ELAVL1,ENG,EZR,FAP,FASN,FBLN2,FH,FHL1,FLNB,FLNC,FLOT1,GALNT2,GBA,GJA1,GNAI3,GNG12,GPC1,HDGF,HLA-A,HMGB1,HNRNPA2B1,HNRNPK,HNRNPL,HSP90AB1,HSPA1A/H…
Cancer,Gastrointestinal Disease,Organismal Injury and Abnormalities	Large intestine carcinoma	1.33e-17			ABCD3,ACAA1,ACAA2,ACADVL,ACO2,ACTN1,ADK,AHCY,AHNAK,AHNAK2,AIFM1,AK3,AKAP12,AKR1C3,AKR7A2,ALAD,ALCAM,ALDH1B1,ALDH3A2,ALDH6A1,ANO10,ANPEP,ANXA11,ANXA4,AP2A1,APEX1,APMAP,APP,APPL2,ASAH1,ASS1,ATIC,ATL3,ATP2A2,ATP2B4,ATP5MG,ATP6V0A1,ATP6V0D1,ATP6V1B2,ATP6V1C1,ATP6V1D,ATP6V1E1,ATP6V1H,BAG3,BASP1,BAX,BCLAF1,BLVRA,BLVRB,BUB3,CACNA2D1,CACYBP,CAD,CALU,CAMK2D,CANX,CAPG,CAPRIN1,CAT,CAV1,CBX3,CCAR2,CD109,CD27…
Cancer,Organismal Injury and Abnormalities	Tumorigenesis of epithelial neoplasm	2.03e-17	-2.107	Decreased	ABCD3,ACAA1,ACADVL,ACO2,ACSF2,ACSL3,ACTN1,ADH5,ADK,AHCY,AHNAK,AHNAK2,AIFM1,AK3,AKAP12,AKR7A2,ALCAM,ALDH1B1,ALDH3A2,ALDH6A1,ALDH7A1,ANO10,ANP32B,ANPEP,ANXA11,ANXA2,ANXA4,ANXA5,AP2A1,APEX1,APP,APPL2,ARL8B,ARSB,ASAH1,ASS1,ATIC,ATL3,ATP2A2,ATP5F1B,ATP5MG,ATP6V1B2,ATP6V1E1,ATP6V1H,BAG3,BASP1,BAX,BCLAF1,BLVRB,CACNA2D1,CACYBP,CAD,CAMK2D,CANX,CAPG,CAPRIN1,CAT,CAV1,CBX3,CCAR2,CCT6A,CD109,CD44,CD9,CDC42BPB…
Cancer,Organismal Injury and Abnormalities	Multiple cancers	2.04e-17	1.103		ACAA1,ACADVL,ADK,AHNAK,AHNAK2,AIFM1,AK3,AKAP12,AKR1C3,AKR7A2,ALCAM,ALDH1B1,ALDH7A1,ANO10,ANP32B,ANPEP,ANXA11,ANXA5,APP,ATIC,ATL3,ATP6V1B2,ATP6V1E1,BAX,BCLAF1,BLVRA,BUB3,CACNA2D1,CAD,CANX,CAT,CAV1,CBX3,CCT6A,CD109,CD276,CD44,CD9,CDC42BPB,CKAP4,CKAP5,CKB,CMAS,CNPY2,COL12A1,COL1A1,COL1A2,COMT,CPT1A,CRABP2,CSDE1,CSE1L,CSPG4,CTBP2,CTNNA1,CTNNB1,CTNND1,CTSB,CTSD,CTSK,CTSZ,CUL4B,DAB2,DCN,DDX17,DDX5,DHCR…
Cancer,Organismal Injury and Abnormalities	Development of malignant tumor	3.58e-17	-0.228		ABCD3,ACAA1,ACADVL,ACO2,ACSF2,ACSL3,ACTN1,ADH5,ADK,AHCY,AHNAK,AHNAK2,AIFM1,AK3,AKAP12,AKR7A2,ALCAM,ALDH1B1,ALDH3A2,ALDH6A1,ALDH7A1,ANO10,ANP32B,ANPEP,ANXA11,ANXA2,ANXA4,ANXA5,AP2A1,APEX1,APP,APPL2,ARL8B,ARSB,ASAH1,ASS1,ATIC,ATL3,ATP2A2,ATP5F1B,ATP5MG,ATP6V1B2,ATP6V1E1,ATP6V1H,BAG3,BASP1,BAX,BCLAF1,BLVRB,BUB3,CACNA2D1,CACYBP,CAD,CAMK2D,CANX,CAPG,CAPRIN1,CAT,CAV1,CBX3,CCAR2,CCT6A,CD109,CD44,CD9,CDC…
Hereditary Disorder,Neurological Disease,Organismal Injury and Abnormalities	Familial encephalopathy	3.96e-17			AARS1,ACO2,ADK,AHCY,AIFM1,AIMP1,ALDH6A1,ALDH7A1,ANO10,ANXA11,APP,ARL3,ASAH1,ATP2A2,ATP5MG,ATP6V1A,ATP6V1B2,BASP1,BAX,CAD,CAV1,CD44,CKAP4,CKB,COL1A1,CTNNA1,CTNNB1,CTSB,CTSD,CUL4B,DDX6,DHCR24,DLD,DNAJC13,ECHS1,EEF2,EFTUD2,EIF2A,EIF2S1,EIF4G1,ENG,ETFB,ETHE1,EWSR1,FASN,FKBP1A,FLOT2,FTL,FUS,GBA,GBE1,GJA1,GNB1,GPC1,GPD2,H1-4,HADHB,HEXA,HMGB1,HNRNPA1,HNRNPA2B1,HNRNPH1,HNRNPK,HNRNPU,HSD17B10,HSPA1A/HSPA1…
Protein Degradation,Protein Synthesis	Catabolism of protein	5.98e-17	1.124		ANPEP,APP,BAG3,BUB3,CANX,CAT,CAV1,CCAR2,CCT6A,CD81,CFL1,CSPG4,CTNND1,CTSA,CTSB,CTSD,CTSK,CTSZ,CUL4B,DDOST,DLD,DPP7,FAP,FLOT1,FLOT2,GBA,GJA1,H1-5,HSP90AB1,HSPA1A/HSPA1B,HTRA1,ITGB1,LAMP1,LSS,MMP14,MMP2,MYH9,NACA,NPM1,NRDC,NUCB1,PARK7,PARVA,PCYOX1,PHB2,PITRM1,PSME3,PTGES3,RAB23,RAB7A,RBMX,RPL23,RPL5,RTN4,S100A4,SCIN,SEC22B,SERPINE2,SF3B3,SNX3,SOD1,SOD2,SRC,STX12,SUGT1,TCIRG1,TGM2,TPP1,TPP2,TRIM25,U…
Cancer,Organismal Injury and Abnormalities,Reproductive System Disease	Breast or ovarian cancer	6.19e-17	1.103		ACAA1,ACADVL,ADK,AHNAK,AHNAK2,AIFM1,AK3,AKAP12,AKR1C3,AKR7A2,ALCAM,ALDH1B1,ALDH7A1,ANO10,ANP32B,ANPEP,ANXA11,APP,ATIC,ATL3,ATP6V1B2,BAX,BCLAF1,BLVRA,BUB3,CACNA2D1,CAD,CANX,CAT,CAV1,CBX3,CCT6A,CD109,CD276,CD44,CD9,CDC42BPB,CKAP4,CKAP5,CKB,CMAS,CNPY2,COL12A1,COL1A1,COL1A2,COMT,CPT1A,CRABP2,CSDE1,CSE1L,CSPG4,CTBP2,CTNNA1,CTNNB1,CTNND1,CTSB,CTSD,CTSK,CTSZ,DAB2,DCN,DDX17,DDX5,DHCR24,DHX9,DNAJC13,DSTN,…
RNA Damage and Repair	Decay of mRNA	7.54e-17			EIF4G1,GSPT1,HNRNPD,NCL,PABPC1,RPL10,RPL12,RPL13,RPL18,RPL19,RPL22,RPL23,RPL3,RPL30,RPL38,RPL5,RPL9,RPLP2,RPS12,RPS14,RPS20,RPS21,RPS3,RPS3A,RPS8,RPSA
Cancer,Organismal Injury and Abnormalities	Breast or pancreatic cancer	8.01e-17	1.103		ABCD3,ACAA1,ACADVL,ACSF2,ADK,AHNAK,AHNAK2,AIFM1,AK3,AKAP12,AKR1C3,AKR7A2,ALCAM,ALDH1B1,ALDH7A1,ANO10,ANP32B,ANPEP,ANXA11,APP,APPL2,ARSB,ATIC,ATL3,ATP2B4,ATP6V0A1,ATP6V0D1,ATP6V1B2,BAX,BCLAF1,BLVRA,BUB3,CACNA2D1,CAD,CALU,CANX,CAT,CAV1,CBX3,CCT6A,CD109,CD276,CD44,CD59,CD9,CDC42BPB,CEP170,CKAP4,CKAP5,CKB,CMAS,CNPY2,COL12A1,COL1A1,COL1A2,COMT,CPT1A,CRABP2,CSDE1,CSE1L,CSPG4,CTBP2,CTHRC1,CTNNA1,CTNNB1,…
Cancer,Gastrointestinal Disease,Organismal Injury and Abnormalities	Large intestine adenocarcinoma	8.58e-17			ABCD3,ACAA1,ACAA2,ACADVL,ACO2,ACTN1,ADK,AHCY,AHNAK,AHNAK2,AIFM1,AK3,AKAP12,AKR1C3,AKR7A2,ALAD,ALCAM,ALDH1B1,ALDH3A2,ALDH6A1,ANO10,ANPEP,ANXA11,ANXA4,AP2A1,APEX1,APMAP,APP,APPL2,ASAH1,ASS1,ATIC,ATL3,ATP2A2,ATP2B4,ATP5MG,ATP6V0A1,ATP6V0D1,ATP6V1B2,ATP6V1C1,ATP6V1D,ATP6V1E1,ATP6V1H,BAG3,BASP1,BAX,BCLAF1,BLVRA,BLVRB,BUB3,CACNA2D1,CACYBP,CAD,CALU,CAMK2D,CANX,CAPG,CAPRIN1,CBX3,CCAR2,CD109,CD276,CD44,CD…
Cancer,Organismal Injury and Abnormalities	Anogenital cancer	1.86e-16	1.103		ACAA1,ACADVL,ACSF2,ACSL3,ACTN1,ADK,AHCY,AHNAK,AHNAK2,AIFM1,AK3,AKAP12,AKR1C3,AKR7A2,ALCAM,ALDH1B1,ALDH3A2,ALDH7A1,ANO10,ANP32B,ANPEP,ANXA11,ANXA2,ANXA5,AP2A1,APEX1,APMAP,APP,APPL2,ARL8B,ARSB,ASS1,ATIC,ATL3,ATP2B4,ATP6V0A1,ATP6V1A,ATP6V1B2,ATP6V1D,ATP6V1H,BASP1,BAX,BCLAF1,BLVRA,BUB3,CACNA2D1,CAD,CALU,CANX,CAPG,CAT,CAV1,CBX3,CCT6A,CD109,CD276,CD44,CD9,CDC42BPB,CEP170,CKAP4,CKAP5,CKB,CMAS,CNP,CNPY2,…
Cancer,Organismal Injury and Abnormalities	Development of carcinoma	3.39e-16	-1.501		ABCD3,ACAA1,ACADVL,ACO2,ACSF2,ACSL3,ACTN1,ADH5,ADK,AHCY,AHNAK,AHNAK2,AIFM1,AK3,AKAP12,AKR7A2,ALCAM,ALDH1B1,ALDH3A2,ALDH6A1,ALDH7A1,ANO10,ANP32B,ANPEP,ANXA11,ANXA2,ANXA4,ANXA5,AP2A1,APEX1,APP,APPL2,ARL8B,ARSB,ASAH1,ASS1,ATIC,ATL3,ATP2A2,ATP5F1B,ATP5MG,ATP6V1B2,ATP6V1E1,ATP6V1H,BAG3,BASP1,BAX,BCLAF1,BLVRB,CACNA2D1,CACYBP,CAD,CAMK2D,CANX,CAPG,CAPRIN1,CAT,CAV1,CBX3,CCAR2,CCT6A,CD109,CD44,CD9,CDC42BPB…
Cancer,Gastrointestinal Disease,Organismal Injury and Abnormalities	Colorectal tumor	4.17e-16	-0.742		ABCD3,ACADVL,ACO2,ACTN1,ADK,AHCY,AHNAK,AHNAK2,AIMP1,AK3,AKAP12,AKR1C3,AKR7A2,ALCAM,ALDH1B1,ALDH6A1,ALYREF,ANO10,ANPEP,ANXA11,ANXA2,ANXA4,ANXA5,AP2A1,APEX1,APPL2,ASAH1,ASS1,ATIC,ATL3,ATP2A2,ATP5MG,ATP6V1B2,ATP6V1E1,ATP6V1H,BAG3,BAX,BCLAF1,CACNA2D1,CACYBP,CAD,CANX,CAPG,CAPRIN1,CAT,CAV1,CBX3,CD276,CD44,CD9,CDC42BPB,CDV3,CEP170,CFL1,CKAP4,CKAP5,CMAS,CNP,CNPY2,COL12A1,COL1A1,COL1A2,COPZ1,CPSF6,CPT1A,C…
Cancer,Organismal Injury and Abnormalities	Growth of tumor	6.11e-16	0.422		ACO2,ADH5,AHCY,AIMP1,AKR1C3,ALCAM,ANPEP,ANXA2,ARL6IP5,CACYBP,CAV1,CD276,CD44,CD59,CKAP5,CRABP2,CSPG4,CTNNB1,CTNND1,CTSB,CTSK,CTSZ,DCN,EIF4B,ELAVL1,ENG,ERO1A,EZR,FAP,FASN,FH,FHL1,GALNT2,GJA1,GPC1,GSTO1,HDGF,HMGA1,HMGB1,HSPA1A/HSPA1B,HUWE1,ICAM1,ILF3,ITGB1,ITGB5,KCTD12,LGALS3,LIMA1,LOX,MACROH2A1,MAP4,MFGE8,MMP14,MMP2,MYH10,MYOF,NES,NONO,NPM1,NRP1,OGDH,PA2G4,PARK7,PARP1,PCNA,PDLIM2,PI4K2A,PLEC,PRKAR…
Cancer,Organismal Injury and Abnormalities	Invasive tumor	8.2e-16	1.876		AKAP12,AKR1C3,ALCAM,ANPEP,ANXA2,ANXA5,ASAH1,ATIC,BAX,CALU,CAPG,CAT,CAV1,CD44,CD59,CD81,CD9,COL1A2,CRABP2,CRYZ,CSE1L,CTHRC1,CTNNA1,CTNNB1,CTNND1,CTSB,CTSZ,DCN,DPYSL2,ENG,EZR,FAP,FASN,FKBP1A,FTL,FUS,GART,GJA1,GSTM3,GSTP1,HMGA1,HMGB1,HNRNPM,HSP90AB1,HSPA1A/HSPA1B,HSPB6,HTRA1,ICAM1,IDH1,IMPDH2,ITGA2,ITGB1,KCTD12,LGALS3,LIMA1,LOX,MAP4,MAPRE1,MFGE8,MMP14,MMP2,MYH9,MYL12A,MYL9,MYLK,MYO1C,MYO6,MYOF,NACA,…
RNA Damage and Repair	Nonsense-mediated mRNA decay	1.86e-15			EIF4G1,GSPT1,PABPC1,RPL10,RPL12,RPL13,RPL18,RPL19,RPL22,RPL23,RPL3,RPL30,RPL38,RPL5,RPL9,RPLP2,RPS12,RPS14,RPS20,RPS21,RPS3,RPS3A,RPS8,RPSA
Cellular Assembly and Organization	Development of cytoplasm	2.38e-15	0.737		ABCD3,AIMP1,APP,BAG3,BAX,CAV1,CD44,CDC42BPB,CFL1,CKAP5,CNP,CTNND1,CTSD,CUL4B,DAB2,DPYSL2,DSTN,EIF2A,GNB1,GNG12,ICAM1,INF2,ITGB1,ITGB5,KANK2,LAMP1,LAMTOR1,LETM1,MAP1B,MAPRE1,MMP2,MPRIP,MYL9,MYLK,MYO1C,NPM1,NUMA1,OPA1,PARK7,PDLIM1,PI4K2A,PXN,RAB23,RAB5A,RAB7A,RPS14,RPS3,S100A10,SNX9,SRC,STING1,STMN1,STX12,TCIRG1,TGFBI,TGFBR2,THY1,TPM1,TPM2,TPM3,TUBA4A,TWF2,UBAP2L
Cellular Assembly and Organization,Cellular Function and Maintenance	Organization of cytoskeleton	3.23e-15	-1.01		ACTN1,AHNAK,AKAP12,ALCAM,ANPEP,APP,APPL2,ARL3,ARSB,ATP6V1D,BAG3,BASP1,BAX,CALU,CANX,CAPG,CAPRIN1,CAV1,CD44,CD81,CD9,CDC42BPB,CEP170,CFL1,CKAP4,CKAP5,CKB,CNP,COL1A1,COMT,CSRP1,CTNNB1,CTNND1,CUL4B,DPYSL2,EML4,ENG,EXOC2,EZR,FASN,FLNB,FLNC,FLOT1,GJA1,HDGF,HMGB1,HNRNPK,HSP90AB1,HSPB1,ICAM1,ITGB1,ITGB5,KIF5B,KTN1,LAMC1,LASP1,LIMA1,LMNB1,LOX,MAP1B,MAP4,MAPRE1,MARCKS,MMP2,MPRIP,MYH10,MYH9,MYL9,MYLK,MYO1B…
Molecular Transport	Transport of molecule	3.57e-15	0.588		ABCD3,ACSL3,AIMP1,ALYREF,ANO10,ANXA2,AP2A1,APP,APPL2,ARL3,ARL6IP5,ARSB,ASAH1,ATP2A2,ATP2B4,ATP5F1B,ATP5MG,ATP6V0A1,ATP6V0D1,ATP6V1A,ATP6V1B2,ATP6V1C1,ATP6V1D,ATP6V1E1,ATP6V1H,BAG3,CACNA2D1,CAMK2D,CANX,CAT,CAV1,CD44,CFL1,CKAP5,CNP,COL1A1,CPT1A,CTNNB1,CTSA,CYBRD1,DDX5,DPYSL2,ELAVL1,EPHX1,EZR,FABP3,FH,FHL1,FLOT2,FTL,FUS,GJA1,GNAI3,GSTP1,HLA-A,HMGA1,HNRNPA2B1,HNRNPD,HSP90AB1,IPO5,ITGB1,KIF5B,KPNA6,LA…
Hereditary Disorder,Organismal Injury and Abnormalities,Skeletal and Muscular Disorders	Hereditary myopathy	3.6e-15			AARS1,ACADVL,AHNAK,AIFM1,ASAH1,BAG3,CACNA2D1,CANX,CAV2,CFL1,CNN3,COL12A1,COL1A1,COL1A2,COMT,DAB2,DDX5,DLD,ECHS1,EMILIN1,ENG,FBN1,FHL1,FLNC,FUS,GBE1,HADHA,HADHB,HLA-A,HLA-C,HNRNPA1,HNRNPA2B1,HSPB1,IARS2,INF2,ITGB1,KARS1,LOX,MAP1B,MATR3,MGST1,MYL9,MYLK,OPA1,PGRMC1,PLEC,PLOD2,PRPS1,PSAP,RAB7A,RANBP2,SDCBP,SEPTIN9,SGCD,SPTLC1,SUCLA2,SUCLG1,SUN2,TAGLN,TGFBI,TGFBR2,TMEM43,TMPO,TOR1AIP1,TPM1,TPM2,TPM3,T…
Cell Death and Survival	Cell viability of tumor cell lines	4.36e-15	0.3		AARS1,ADH5,ADK,AIFM1,AIMP1,AK3,ALCAM,APEX1,APP,ASAH1,BAG3,BAX,BCLAF1,CAMK2D,CAT,CAV1,CD44,CKAP5,COL1A1,COPS4,CSE1L,CTNNB1,CTSD,DHCR24,DHX9,EEF2,EIF2S1,EIF4G1,ELAVL1,ENG,ENO1,EWSR1,FASN,FUBP1,GLUD1,GPC1,GSTP1,H6PD,HMGA1,HMGB1,HSP90AB1,HSPA1A/HSPA1B,HSPB1,HUWE1,IDH1,IGF2BP3,ITGB1,LGALS3,LMNB1,MACROH2A1,NRP1,P4HB,PAICS,PARK7,PARP1,PCNA,PFDN4,PGRMC1,PHB2,PI4K2A,PRCP,PRDX2,PRKDC,PRNP,PRPF19,PSAP,PTGIS…
Cellular Assembly and Organization,Cellular Function and Maintenance	Microtubule dynamics	5.45e-15	-0.77		AHNAK,AKAP12,ALCAM,ANPEP,APP,APPL2,ARL3,ARSB,ATP6V1D,BASP1,BAX,CALU,CANX,CAPG,CAPRIN1,CAV1,CD44,CD81,CD9,CDC42BPB,CEP170,CFL1,CKAP4,CKAP5,CKB,CNP,COL1A1,COMT,CSRP1,CTNNB1,CTNND1,CUL4B,DPYSL2,EML4,ENG,EXOC2,EZR,FASN,FLOT1,GJA1,HDGF,HMGB1,HNRNPK,HSP90AB1,HSPB1,ICAM1,ITGB1,ITGB5,KIF5B,KTN1,LAMC1,LASP1,LIMA1,LMNB1,LOX,MAP1B,MAP4,MAPRE1,MARCKS,MMP2,MPRIP,MYH10,MYH9,MYL9,MYLK,MYO6,NRP1,NUMA1,OPA1,PARP1…
Cellular Assembly and Organization	Organization of organelle	6.48e-15	1.321		ABCD3,ACTN1,ANXA2,APP,ARSB,ATL3,ATP2A2,ATP5F1B,BAX,CAV1,CAV2,CD44,CEP170,CFL1,CNP,COL1A1,COL1A2,CTHRC1,CTNNA1,CTNNB1,CTNND1,DCN,DNAJC13,DPYSL2,FKBP10,FKBP1A,GBA,H1-5,HEXA,HEXB,HMGCL,HSD17B10,HSP90AB1,HSPB1,ITGB1,LAMTOR1,LIMA1,LNPK,LOX,MAPRE1,MYH9,MYO1B,MYOF,NPM1,NSFL1C,NUMA1,NUP93,OPA1,PARK7,PARP1,PHB2,PITPNB,PLEC,PRDX3,PRNP,RAB5A,RAB5C,SAFB,SEPTIN11,SFPQ,SOD1,SOD2,SUN2,TCIRG1,TMED2,TMEM106B,TPM1…
Hereditary Disorder,Organismal Injury and Abnormalities,Skeletal and Muscular Disorders	Autosomal dominant myopathy	9.6e-15			AARS1,AHNAK,BAG3,CACNA2D1,CAV2,CFL1,CNN3,COL12A1,COL1A1,COL1A2,DAB2,DDX5,EMILIN1,ENG,FBN1,FLNC,HNRNPA1,HNRNPA2B1,HSPB1,INF2,LOX,MATR3,MYL9,MYLK,PGRMC1,PLOD2,RAB7A,SDCBP,SGCD,TGFBI,TGFBR2,TMEM43,TPM1,TPM2,TPM3,TUBB6
Cancer,Organismal Injury and Abnormalities,Reproductive System Disease	Breast or gynecological cancer	1.37e-14	1.103		ACAA1,ACADVL,ACSL3,ACTN1,ADK,AHCY,AHNAK,AHNAK2,AIFM1,AK3,AKAP12,AKR1C3,AKR7A2,ALCAM,ALDH1B1,ALDH3A2,ALDH7A1,ANO10,ANP32B,ANPEP,ANXA11,ANXA2,ANXA5,AP2A1,APP,APPL2,ARL8B,ATIC,ATL3,ATP6V1A,ATP6V1B2,ATP6V1H,BASP1,BAX,BCLAF1,BLVRA,BUB3,CACNA2D1,CAD,CANX,CAPG,CAT,CAV1,CBX3,CCT6A,CD109,CD276,CD44,CD9,CDC42BPB,CEP170,CKAP4,CKAP5,CKB,CMAS,CNPY2,COL12A1,COL1A1,COL1A2,COMT,COPS4,CPSF6,CPT1A,CRABP2,CSDE1,CSE…
Cancer,Gastrointestinal Disease,Organismal Injury and Abnormalities	Colorectal cancer	2.27e-14	-1.342		ABCD3,ACADVL,ACO2,ACTN1,ADK,AHCY,AHNAK,AHNAK2,AIMP1,AK3,AKAP12,AKR1C3,AKR7A2,ALCAM,ALDH1B1,ALDH6A1,ANO10,ANPEP,ANXA11,ANXA2,ANXA4,ANXA5,AP2A1,APEX1,APPL2,ASAH1,ASS1,ATIC,ATL3,ATP2A2,ATP5MG,ATP6V1B2,ATP6V1E1,ATP6V1H,BAX,BCLAF1,CACNA2D1,CACYBP,CAD,CANX,CAPG,CAPRIN1,CAT,CAV1,CBX3,CD44,CD9,CDC42BPB,CDV3,CEP170,CFL1,CKAP4,CKAP5,CMAS,CNP,CNPY2,COL12A1,COL1A1,COL1A2,COPZ1,CPSF6,CPT1A,CRABP2,CRELD2,CRYZ,…
Cancer,Organismal Injury and Abnormalities,Renal and Urological Disease	Urinary tract cancer	2.28e-14	2.137	Increased	ACSL3,ADH5,AHNAK,AHNAK2,AK3,ALAD,ALDH7A1,ALYREF,ANPEP,ANXA2,ANXA5,ATIC,ATP5MG,BASP1,BAX,BCLAF1,BLVRB,CACNA2D1,CAD,CAV1,CD276,CD44,CD9,CDC42BPB,COL12A1,COL1A2,COMT,COPS4,CSPG4,CTNNB1,CTSK,DCN,DDX5,DHRS7,DHX9,DNAJC13,DPP7,ECHS1,EEA1,EHD3,EIF4A2,EIF4G1,EMILIN1,ENG,EPHX1,EWSR1,FAP,FBN1,FH,FKBP1A,FLNC,FUBP1,FUBP3,GART,GBE1,GJA1,GLB1,GNB1,GSPT1,GSTK1,GSTM3,GSTP1,HADHB,HLA-A,HMGA1,HMGB1,HNRNPA1,HNRNPA2B…
Cancer,Organismal Injury and Abnormalities,Renal and Urological Disease	Urinary tract tumor	3.11e-14	2.137	Increased	ACSL3,ADH5,AHNAK,AHNAK2,AK3,ALAD,ALDH7A1,ALYREF,ANPEP,ANXA2,ANXA5,ATIC,ATP5MG,BASP1,BAX,BCLAF1,BLVRB,CACNA2D1,CAD,CAV1,CD276,CD44,CD9,CDC42BPB,COL12A1,COL1A2,COMT,COPS4,CSPG4,CTNNB1,CTSK,DCN,DDX5,DHRS7,DHX9,DNAJC13,DPP7,ECHS1,EEA1,EHD3,EIF4A2,EIF4G1,EMILIN1,ENG,EPHX1,EWSR1,FAP,FBN1,FH,FKBP1A,FLNC,FUBP1,FUBP3,GART,GBE1,GJA1,GLB1,GNB1,GSPT1,GSTK1,GSTM3,GSTP1,HADHB,HLA-A,HMGA1,HMGB1,HNRNPA1,HNRNPA2B…
Neurological Disease,Skeletal and Muscular Disorders	Progressive neuromuscular disease	5.62e-14			AIFM1,ALCAM,ANXA2,APP,ARL6IP5,ATP6V1E1,BAX,CD44,CNP,COMT,CSE1L,CTSB,DHCR24,DNAJC13,EIF4A2,EIF4G1,FLOT1,FTL,FUBP1,GBA,GSTP1,HNRNPA1,HSPB1,IMPDH2,LAMP1,LDHB,MAP1B,PARK7,PCNA,PDIA3,PEBP1,PIP4P2,PRDX2,PRNP,PSAP,PTGES3,PTGS1,RAN,RPL13,RPL3,RPL5,RPS3A,RTN4,S100A10,SCARB2,SOD1,STMN1,TGM2,THY1,TPT1,UCHL1,VIM,VPS35
Cancer,Organismal Injury and Abnormalities	Metastasis	1.12e-13	1.724		AKAP12,AKR1C3,ALCAM,ANPEP,ANXA2,ANXA5,ASAH1,ATIC,CALU,CAPG,CAT,CAV1,CD44,CD59,CD81,CD9,CRABP2,CRYZ,CSE1L,CTHRC1,CTNNA1,CTNNB1,CTNND1,CTSB,CTSZ,DPYSL2,ENG,EZR,FASN,FKBP1A,FTL,FUS,GART,GJA1,GSTM3,GSTP1,HMGA1,HMGB1,HNRNPM,HSP90AB1,HSPA1A/HSPA1B,HTRA1,ICAM1,IDH1,IMPDH2,ITGA2,ITGB1,LGALS3,LOX,MAP4,MMP14,MMP2,MYH9,MYL12A,MYO1C,MYOF,NACA,NES,NPM1,NRP1,NUP93,PARP1,PCNA,PDCD5,PDLIM1,PLEC,PLOD2,PPIA,PRDX2,…
Cancer,Cell Death and Survival,Organismal Injury and Abnormalities,Tumor Morphology	Cell death of tumor cells	1.13e-13	2.416	Increased	AIFM1,AIMP1,ANPEP,ANXA2,APP,BAX,CAT,CAV1,CD44,CD59,CSE1L,CTNNB1,CTSB,ENO1,EXOC2,FASN,HMGB1,HSP90AB1,HSPA1A/HSPA1B,MFGE8,NAPA,NRP1,PABPC1,PARP1,PRKDC,PRNP,PSMB1,RAN,RBM39,RECK,RPL10,RPL13,RPL19,RPL3,RPL38,RPL5,RPL9,RPS12,RPS14,RPS21,RPS3,RPS3A,RTN4,SF3A1,SF3B2,SF3B3,SNRPD3,SOD1,SRC,ST13,SUPT16H,TGFBR2,TPM1,VDAC2
Cellular Function and Maintenance	Engulfment of cells	1.25e-13	1.868		ANPEP,ANXA5,AP2A1,APP,APPL2,ATP6V0D1,ATP6V1A,ATP6V1B2,ATP6V1D,ATP6V1E1,CAPG,CAT,CAV1,CD44,CKAP5,CKB,CMAS,CTNNB1,CTNND1,DAB2,DPYSL2,EZR,FLOT1,GSTP1,HMGB1,ICAM1,IDH1,ITGB1,ITGB5,LAMTOR2,LGALS3,LMAN2,MAP1B,MFGE8,MYH9,NCL,NPM1,NUMA1,PARK7,PIP4P2,PRNP,PXN,RAB35,RAB5C,RAB7A,RALA,RPS21,RUVBL2,S100A10,SCARB2,SF3B3,SFPQ,SH3KBP1,SNX3,SOD1,SRC,TGM2,TLN1,TOM1,VIM
Cellular Movement	Migration of tumor cell lines	1.45e-13	-0.835		ACTN1,AHNAK,AKAP12,ALCAM,ANPEP,ANXA2,APP,CALU,CAT,CAV1,CD44,CD81,CD9,CSE1L,CTBP2,CTNNB1,CTNND1,CTSB,CTSZ,DAB2,DCN,DPYSL2,ELAVL1,ENG,EZR,FASN,FBLN2,FH,FLNB,FLNC,GALNT2,GJA1,GNAI3,HDGF,HNRNPA2B1,HNRNPK,HSPA1A/HSPA1B,HTRA1,IGF2BP3,IGFBP4,ILF3,ITGA2,ITGB1,ITGB5,KARS1,LASP1,LGALS3,LOX,MAP4,MMP14,MMP2,MYH10,MYH9,MYOF,NCL,NES,NPM1,NRP1,PARVA,PDLIM1,PDLIM2,PHB2,PI4K2A,PPIA,PRDX2,PRNP,PXN,RALA,RANBP2,RAP1…
Cell-To-Cell Signaling and Interaction	Interaction of tumor cell lines	1.83e-13	0.739		AKAP12,ALCAM,ANXA2,ANXA5,APP,CAV1,CD44,CD9,CTNNB1,CTSB,CTSZ,DAB2,DCN,EMILIN1,EZR,FASN,FBN1,GALNT2,GJA1,HLA-A,HMGB1,ICAM1,ITGA2,ITGB1,ITGB5,LASP1,LGALS3,MARCKS,MMP14,MMP2,MYH9,MYO6,NCL,NRP1,PARP1,PARVA,PDLIM2,PRNP,PTGES3,PXN,RAB35,RAP1A,RPSA,S100A10,SACM1L,SERPINB2,SRC,STAT1,TGM2,THY1,TLN1,UCHL1
Gastrointestinal Disease,Hepatic System Disease,Organismal Injury and Abnormalities	Liver lesion	1.97e-13	-0.895		ACAA2,ACADVL,ACO2,ACTN1,ADH5,ADK,AHNAK,AHNAK2,AIFM1,AKAP12,AKR1C3,ALAD,ALCAM,ALDH7A1,ANO10,ANP32B,ANPEP,ANXA5,APEX1,APP,APPL2,ARSB,ASAH1,ASS1,ATIC,ATL3,ATP2A2,ATP5F1B,ATP6V0A1,ATP6V1E1,BAX,BCLAF1,BLVRA,CACNA2D1,CACYBP,CAD,CALU,CAPG,CAT,CBX3,CCAR2,CCT6A,CD109,CD276,CD44,CD81,CDC42BPB,CKAP5,CNPY2,COL12A1,COL1A1,COL1A2,COMT,COPS4,CPSF6,CRELD2,CRIP2,CSDE1,CSE1L,CSPG4,CTBP2,CTHRC1,CTNNA1,CTNNB1,CTSA,C…
Cancer,Gastrointestinal Disease,Hepatic System Disease,Organismal Injury and Abnormalities	Liver tumor	2.08e-13	-0.597		ACAA2,ACADVL,ACO2,ACTN1,ADH5,ADK,AHNAK,AHNAK2,AIFM1,AKR1C3,ALAD,ALCAM,ALDH7A1,ANO10,ANP32B,ANPEP,ANXA5,APEX1,APP,APPL2,ARSB,ASAH1,ASS1,ATIC,ATL3,ATP2A2,ATP5F1B,ATP6V0A1,ATP6V1E1,BAX,BCLAF1,BLVRA,CACNA2D1,CACYBP,CAD,CALU,CAPG,CAT,CBX3,CCAR2,CCT6A,CD109,CD276,CD44,CDC42BPB,CKAP5,CNPY2,COL12A1,COL1A1,COL1A2,COMT,COPS4,CPSF6,CRELD2,CRIP2,CSDE1,CSE1L,CSPG4,CTBP2,CTHRC1,CTNNA1,CTNNB1,CTSA,CTSB,CTSD,CTS…
Cancer,Organismal Injury and Abnormalities	Neoplasia of cells	2.2e-13	0.425		ACO2,ACSL3,AHNAK,AHNAK2,AIFM1,AIMP1,AKAP12,ALAD,ALCAM,ALDH6A1,ALDH7A1,ANPEP,ANXA11,ANXA2,ANXA4,ANXA5,AP2A1,APEX1,APP,ARL6IP5,ARSB,ASAH1,ASS1,ATIC,ATP2A2,ATP2B4,ATP6V1A,ATP6V1B2,ATP6V1E1,ATP6V1H,BASP1,BAX,BCLAF1,BLVRA,BUB3,CACYBP,CAD,CAT,CAV1,CAV2,CD276,CD44,CD59,CD81,CD9,CDV3,CFL1,CKAP4,CNP,CNPY2,COL12A1,COL1A1,COL1A2,COMT,COPS4,CPT1A,CRIP2,CSDE1,CSE1L,CSPG4,CTBP2,CTHRC1,CTNNA1,CTNNB1,CTNND1,CTSA…
Nucleic Acid Metabolism	Metabolism of nucleic acid component or derivative	2.72e-13	0.665		ACAA2,ACSF2,ADK,AHCY,AK3,ALDH6A1,APP,ATIC,ATP5F1B,ATP5MG,CAD,CAT,CAV1,CMAS,CMPK1,COMT,CTNNB1,CUL4B,DPYSL2,ENO1,EZR,FASN,FUS,GART,GJA1,GNAI3,GNB1,H6PD,HMGB1,HMGCL,HSPA1A/HSPA1B,IMPDH2,LDHB,LETM1,MCCC2,MDH2,ME1,MTHFD1,MYOF,NUCB2,OGDH,OPA1,PARK7,PARP1,PPA1,PRNP,PRPS1,PTGIS,PTGS1,RAB23,RAN,RPSA,SOD1,SOD2,SUCLA2,SUCLG1,TP53I3,UGDH,UGP2,VDAC1
Cancer,Organismal Injury and Abnormalities	Advanced malignant tumor	2.76e-13	1.724		AKAP12,AKR1C3,ALCAM,ANPEP,ANXA2,ANXA5,ASAH1,ATIC,CALU,CAPG,CAT,CAV1,CD44,CD59,CD81,CD9,CRABP2,CRYZ,CSE1L,CTHRC1,CTNNA1,CTNNB1,CTNND1,CTSB,CTSZ,DAB2,DPYSL2,ENG,EZR,FASN,FKBP1A,FTL,FUS,GART,GJA1,GSTM3,GSTP1,HMGA1,HMGB1,HNRNPM,HSP90AB1,HSPA1A/HSPA1B,HTRA1,ICAM1,IDH1,IGFBP4,IMPDH2,ITGA2,ITGB1,LGALS3,LOX,MAP4,MMP14,MMP2,MYH9,MYL12A,MYO1C,MYOF,NACA,NES,NPM1,NRP1,NUP93,PARP1,PCNA,PDCD5,PDLIM1,PLEC,PLOD2…
Cellular Assembly and Organization,Tissue Development	Formation of filaments	2.97e-13	1.388		AIMP1,APP,CAV1,CD44,CDC42BPB,CFL1,CKAP5,CNP,CTNND1,CTSB,DAB2,DPYSL2,DSTN,FBN1,FHL1,GNB1,GNG12,HSPB1,ICAM1,INF2,ITGB1,ITGB5,KANK2,LAMTOR1,MAP1B,MAPRE1,MMP2,MPRIP,MYLK,MYO1C,NPM1,NUMA1,PDLIM1,PI4K2A,PXN,RECK,RPS3,S100A10,SNX9,SRC,STMN1,TGFBI,TGFBR2,THY1,TMOD3,TPM1,TPM2,TPM3,TPR,TUBA4A,TWF2,UBAP2L,VIM
Cancer,Hematological Disease,Immunological Disease,Organismal Injury and Abnormalities	Lymphoma	3.03e-13	-0.881		AHNAK,AIMP1,ANPEP,ANXA11,ANXA2,ANXA4,APP,ASS1,ATIC,ATP6V1B2,BASP1,BAX,BCLAF1,BUB3,CAD,CAV1,CAV2,CD44,CDV3,CNP,COL12A1,COL1A1,COL1A2,COMT,COPS4,CSDE1,CSE1L,CTBP2,CTNNB1,DCN,DHCR24,EIF2A,ELAVL1,ENG,EWSR1,FAP,FASN,FBN1,FHL1,FKBP1A,FKBP9,FUBP1,FUS,G3BP1,GART,GJA1,GNB1,H2AC6,H6PD,HLA-A,HMGA1,HMGB1,HNRNPA2B1,HNRNPH1,HNRNPM,HNRNPU,HSP90AB1,HUWE1,IARS2,ICAM1,IDH1,IGFBP4,IKBIP,IMPDH2,IPO5,ITGB1,KANK2,LAMP…
Cancer,Organismal Injury and Abnormalities	Lymphohematopoietic cancer	4.18e-13	-0.593		ACSL3,ADK,AHNAK,AHNAK2,AIFM1,AIMP1,ALDH6A1,ALDH7A1,ANPEP,ANXA11,ANXA2,ANXA4,ANXA5,APEX1,APP,ARL6IP5,ASS1,ATIC,ATP2B4,ATP6V1A,ATP6V1B2,ATP6V1E1,ATP6V1H,BASP1,BAX,BCLAF1,BUB3,CAD,CAT,CAV1,CAV2,CD44,CDV3,CFL1,CKAP4,CNP,COL12A1,COL1A1,COL1A2,COMT,COPS4,CPT1A,CSDE1,CSE1L,CSPG4,CTBP2,CTNNB1,CTNND1,CTSK,CUL4B,DCN,DHCR24,ECHS1,EIF2A,EIF3D,EIF4G1,ELAVL1,EML4,ENG,ENO1,EPHX1,ESYT2,ETFA,EWSR1,FAP,FASN,FBN1,F…
Cancer,Gastrointestinal Disease,Hepatic System Disease,Organismal Injury and Abnormalities	Hepatitis B surface antigen-negative hepatitis C virus negative hepatocellular carcinoma	4.31e-13			ASS1,CTSB,CYB5A,DLD,EEF2,ENO1,GLUD1,NPM1,PDIA3,PEBP1,TPM3,TST,VIM
Cancer,Hematological Disease,Organismal Injury and Abnormalities	Hematopoietic neoplasm	4.36e-13	-0.945		ACSL3,ADK,AHNAK,AHNAK2,AIFM1,AIMP1,ALDH6A1,ALDH7A1,ANPEP,ANXA11,ANXA2,ANXA4,ANXA5,APEX1,APP,ARL6IP5,ASS1,ATIC,ATP2B4,ATP6V1A,ATP6V1B2,ATP6V1E1,ATP6V1H,BASP1,BAX,BCLAF1,BUB3,CAD,CAT,CAV1,CAV2,CD44,CD9,CDV3,CFL1,CKAP4,CNP,COL12A1,COL1A1,COL1A2,COMT,COPS4,CPT1A,CSDE1,CSE1L,CSPG4,CTBP2,CTNNB1,CTNND1,CTSK,CUL4B,DCN,DHCR24,ECHS1,EIF2A,EIF3D,EIF4G1,ELAVL1,EML4,ENG,ENO1,EPHX1,ESYT2,ETFA,EWSR1,FAP,FASN,FB…
Cancer,Hematological Disease,Organismal Injury and Abnormalities	Hematologic cancer	4.93e-13	-0.932		ACSL3,ADK,AHNAK,AHNAK2,AIFM1,AIMP1,ALDH6A1,ALDH7A1,ANPEP,ANXA11,ANXA2,ANXA4,ANXA5,APEX1,APP,ARL6IP5,ASS1,ATIC,ATP2B4,ATP6V1A,ATP6V1B2,ATP6V1E1,ATP6V1H,BASP1,BAX,BCLAF1,BUB3,CAD,CAT,CAV1,CAV2,CD44,CDV3,CFL1,CKAP4,CNP,COL12A1,COL1A1,COL1A2,COMT,COPS4,CPT1A,CSDE1,CSE1L,CSPG4,CTBP2,CTNNB1,CTSK,CUL4B,DCN,DHCR24,ECHS1,EIF2A,EIF3D,EIF4G1,ELAVL1,EML4,ENG,ENO1,EPHX1,ESYT2,ETFA,EWSR1,FAP,FASN,FBN1,FHL1,FKB…
Cardiovascular System Development and Function,Organismal Development	Angiogenesis	5.56e-13	-0.867		AIMP1,ALCAM,ANPEP,ANXA2,APP,ATP2A2,ATP2B4,ATP5F1B,BCLAF1,CAT,CAV1,CAV2,CD276,CD44,CD81,CD9,COL1A1,COL1A2,CSPG4,CTBP2,CTNNB1,CTSB,DAB2,DCN,EHD3,ELAVL1,EMILIN1,ENG,ERO1A,FBLN2,FHL1,FLNB,GJA1,GPC1,HMGB1,HSPB1,HSPB6,HTRA1,ICAM1,IFI16,IGFBP4,ILF3,ITGA2,ITGB1,ITGB5,LAMC1,LGALS3,LMNB1,LOX,LRRFIP1,METAP2,MFGE8,MMP14,MMP2,MYH10,MYH9,MYOF,NCL,NRP1,PARP1,PARVA,PDCD6,PLCD1,PPIA,PRCP,PRKDC,PSAP,PTGIS,PTGS1,PX…
Cancer,Organismal Injury and Abnormalities	Lymphoreticular neoplasm	5.94e-13	-0.876		ACSL3,AHNAK,AHNAK2,AIFM1,AIMP1,ALDH6A1,ALDH7A1,ANPEP,ANXA11,ANXA2,ANXA4,APEX1,APP,ASS1,ATIC,ATP2B4,ATP6V1A,ATP6V1B2,ATP6V1E1,ATP6V1H,BASP1,BAX,BCLAF1,BUB3,CAD,CAV1,CAV2,CD44,CD9,CDV3,CNP,COL12A1,COL1A1,COL1A2,COMT,COPS4,CPT1A,CSDE1,CSE1L,CSPG4,CTBP2,CTNNB1,DCN,DHCR24,EIF2A,EIF3D,EIF4G1,ELAVL1,ENG,EPHX1,ETFA,EWSR1,FAP,FASN,FBN1,FHL1,FKBP1A,FKBP9,FLNC,FUBP1,FUS,G3BP1,GART,GJA1,GNB1,GSTP1,H2AC6,H6PD…
Neurological Disease	Progressive motor neuron disease	6.03e-13	0.14		AIFM1,ALCAM,ANXA11,ANXA2,ANXA5,APP,ARL6IP5,ATP6V1E1,BAX,CD44,CNP,COL1A1,COL1A2,COMT,CPT1A,CSE1L,CTSB,DHCR24,DNAJC13,EIF4A2,EIF4G1,EWSR1,EZR,FABP3,FASN,FLOT1,FTL,FUBP1,FUS,GBA,GSTP1,HNRNPA1,HNRNPA2B1,HSPB1,IMPDH2,LAMP1,LDHB,MAP1B,MATR3,PARK7,PCNA,PDIA3,PEBP1,PIP4P2,PPIA,PRDX2,PRKAR1A,PRNP,PSAP,PTGES3,PTGS1,RAN,RPL13,RPL3,RPL5,RPS3A,RTN4,S100A10,S100A4,SCARB2,SOD1,SOD2,STMN1,TGM2,THY1,TPT1,TUBA4A,U…
Cancer,Hematological Disease,Organismal Injury and Abnormalities	Myeloid or lymphoid neoplasm	6.32e-13	-0.932		ACSL3,AHNAK,AHNAK2,AIFM1,AIMP1,ALDH6A1,ALDH7A1,ANPEP,ANXA11,ANXA2,ANXA4,ANXA5,APEX1,APP,ARL6IP5,ASS1,ATIC,ATP2B4,ATP6V1A,ATP6V1B2,ATP6V1E1,ATP6V1H,BASP1,BAX,BCLAF1,BUB3,CAD,CAT,CAV1,CAV2,CD44,CD9,CDV3,CFL1,CKAP4,CNP,COL12A1,COL1A1,COL1A2,COMT,COPS4,CPT1A,CSDE1,CSE1L,CSPG4,CTBP2,CTNNB1,CTSK,CUL4B,DCN,DHCR24,ECHS1,EIF2A,EIF3D,EIF4G1,ELAVL1,EML4,ENG,ENO1,EPHX1,ESYT2,ETFA,EWSR1,FAP,FASN,FBN1,FHL1,FKB…
Cellular Assembly and Organization,Tissue Development	Fibrogenesis	6.56e-13	1.349		AIMP1,APP,CAMK2D,CAV1,CD44,CDC42BPB,CFL1,CKAP5,CNP,CTNND1,CTSB,DAB2,DPYSL2,DSTN,FBN1,FHL1,GNB1,GNG12,HSPB1,ICAM1,INF2,ITGB1,ITGB5,KANK2,LAMTOR1,MAP1B,MAPRE1,MMP2,MPRIP,MYH10,MYLK,MYO1C,NPM1,NUMA1,PDLIM1,PI4K2A,PRKAR1A,PXN,RECK,RPS3,S100A10,SNX9,SRC,STMN1,TGFBI,TGFBR2,THY1,TMOD3,TPM1,TPM2,TPM3,TPR,TUBA4A,TWF2,UBAP2L,VIM
Cancer,Hematological Disease,Organismal Injury and Abnormalities	Neoplasia of blood cells	6.71e-13	-0.932		ACSL3,AHNAK,AHNAK2,AIFM1,AIMP1,ALDH6A1,ALDH7A1,ANPEP,ANXA11,ANXA2,ANXA4,ANXA5,APEX1,APP,ARL6IP5,ASS1,ATIC,ATP2B4,ATP6V1A,ATP6V1B2,ATP6V1E1,ATP6V1H,BASP1,BAX,BCLAF1,BUB3,CAD,CAT,CAV1,CAV2,CD44,CD9,CDV3,CFL1,CKAP4,CNP,COL12A1,COL1A1,COL1A2,COMT,COPS4,CPT1A,CSDE1,CSE1L,CSPG4,CTBP2,CTNNB1,CTSK,CUL4B,DCN,DHCR24,EIF2A,EIF3D,EIF4G1,ELAVL1,EML4,ENG,EPHX1,ESYT2,ETFA,EWSR1,FAP,FASN,FBN1,FHL1,FKBP1A,FKBP9,F…
Metabolic Disease,Organismal Injury and Abnormalities	Amyloidosis	7.3e-13	-2.08	Decreased	AIFM1,APP,ATP6V1E1,BAX,CANX,CAPG,CAV1,CD9,CFL1,CNP,CTSB,CTSD,CTSK,CTSZ,DCN,DHCR24,DHX9,DPYSL2,EEF2,EIF2A,EIF2S1,EPHX1,FH,G3BP1,GSTO1,HMGA1,HMGB1,HMGCL,HNRNPA1,HNRNPA2B1,HNRNPU,HSPA1A/HSPA1B,HTRA1,ICAM1,LGALS3,LRP10,LSS,MFGE8,MMP2,OPA1,PCNA,PDIA3,PLCD1,PRDX6,PRKAR2A,PRKDC,PRNP,PSAP,PSMB1,PTGS1,RAN,SERPINE2,SNRNP70,SOD1,SOD2,SPTLC1,TAGLN,TGFBI,TGFBR2,TGM2,THY1,TOM1,UCHL1,VDAC1,VDAC3,VIM,VPS35
Infectious Diseases	Infection of cells	7.69e-13	-0.583		ANPEP,ANXA2,AP2A1,APP,ATP5F1B,ATP6V0A1,ATP6V0D1,BCLAF1,CAD,CAV1,CAV2,CD44,CD81,CMAS,COPZ1,CPSF6,CTSB,CTSZ,DAB2,DDOST,DHX9,EEA1,EIF2A,ETHE1,G3BP1,GANAB,GPD2,HMGB1,HNRNPF,HNRNPH1,HNRNPK,HNRNPU,HUWE1,ICAM1,IDH1,ITGB1,KARS1,LMAN2,MAP4,MAPRE1,MYOF,OSBPL3,PARVA,PDIA3,PDIA6,PFKL,PGM1,PGRMC2,PLOD2,PPP1R12C,PRNP,PRPF6,PTGES3,RAB5A,RAB5C,RAB7A,RANBP2,RBM25,RNH1,RPL12,RPL18,RPL3,RPL5,SAFB,SERPINB6,SF3A1,SF3…
Cancer,Organismal Injury and Abnormalities	Genitourinary carcinoma	7.85e-13	0.768		ACADVL,ACSF2,ACSL3,ACTN1,ADH5,AHCY,AHNAK,AHNAK2,AIFM1,AK3,AKAP12,AKR1C3,ALAD,ALDH1B1,ALDH3A2,ALDH7A1,ALYREF,ANO10,ANP32B,ANPEP,ANXA11,ANXA2,ANXA5,AP2A1,APEX1,APP,APPL2,ARL8B,ARSB,ATIC,ATL3,ATP2B4,ATP5MG,ATP6V1A,ATP6V1B2,ATP6V1D,ATP6V1H,BASP1,BAX,BCLAF1,BLVRB,BUB3,CACNA2D1,CAD,CALU,CANX,CAPG,CAV1,CBX3,CCT6A,CD109,CD276,CD44,CD9,CDC42BPB,CEP170,CKAP4,CKAP5,CKB,CMAS,CNP,CNPY2,COL12A1,COL1A1,COL1A2,C…
Developmental Disorder,Hereditary Disorder,Organismal Injury and Abnormalities,Skeletal and Muscular Disorders	Emery-Dreifuss muscular dystrophy	8.67e-13			CAV2,CFL1,CNN3,COL1A1,COL1A2,DAB2,EMILIN1,ENG,FHL1,LOX,PGRMC1,PLOD2,SDCBP,SUN2,TGFBI,TGFBR2,TMEM43
Neurological Disease	Progressive neuropathy	8.71e-13	0.14		AIFM1,ALCAM,ANXA11,ANXA2,ANXA5,APP,ARL6IP5,ATP6V1E1,BAX,CD44,CNP,COL1A1,COL1A2,COMT,CPT1A,CSE1L,CTSB,DHCR24,DNAJC13,EIF4A2,EIF4G1,EWSR1,EZR,FABP3,FASN,FLOT1,FTL,FUBP1,FUS,GBA,GSTP1,HNRNPA1,HSPB1,IMPDH2,LAMP1,LDHB,MAP1B,MATR3,PARK7,PCNA,PDIA3,PEBP1,PIP4P2,PPIA,PRDX2,PRKAR1A,PRNP,PSAP,PTGES3,PTGS1,RAN,RPL13,RPL3,RPL5,RPS3A,RTN4,S100A10,S100A4,SCARB2,SOD1,SOD2,STMN1,TGM2,THY1,TPT1,TUBA4A,UCHL1,VIM,V…
Cancer,Organismal Injury and Abnormalities	Benign solid tumor	1.06e-12	-2.61	Decreased	ACSF2,ADK,ALCAM,ALDH1B1,ANXA2,ANXA5,APP,ASS1,ATP2A2,ATP6V1B2,CAD,CAV1,CD44,CNP,COL12A1,COL1A1,COL1A2,CRABP2,CTNNB1,CTNND1,CTSB,DCN,DDOST,DDX17,DDX5,DDX6,ENG,ETHE1,EXOC2,FABP3,FBN1,FH,FKBP10,FKBP1A,FLNC,FUBP1,GSTO1,GSTP1,HLA-A,HMGA1,HMGB1,HSD17B10,HSP90AB1,HUWE1,IDH1,IMPDH2,ITGB1,LGALS3,MGST1,MMP14,MMP2,MYH10,MYH9,MYL6,MYLK,NRP1,PARK7,PCNA,PPA1,PRDX2,PRDX6,PRKAR1A,PRKDC,PTGIS,PTGS1,RAB23,RAB9A,RAL…
Cellular Function and Maintenance	Endocytosis	1.16e-12	1.349		ANXA5,AP2A1,APP,APPL2,ATP5F1B,ATP6V0D1,ATP6V1A,ATP6V1B2,ATP6V1D,ATP6V1E1,ATP6V1H,CANX,CAPG,CAV1,CAV2,CD44,CKAP5,CKB,CMAS,CTNNB1,CTNND1,DAB2,DPYSL2,EEA1,EZR,FLOT1,GSTP1,HMGB1,HNRNPK,ICAM1,IDH1,ITGB1,LAMTOR2,LGALS3,LMAN2,MAP1B,MFGE8,MYH9,MYLK,MYO6,NCL,NPM1,NUMA1,PARK7,PRNP,PXN,RAB34,RAB5A,RAB5C,RAB7A,RALA,RPS21,RUVBL2,S100A10,SCARB2,SF3B3,SFPQ,SH3KBP1,SNX9,SRC,TGFBR2,TGM2,TLN1,TOM1,VIM
Organismal Development	Morphology of body cavity	1.3e-12			ABCD3,ACADVL,ADK,AIFM1,AKAP12,APEX1,APP,ARSB,ASAH1,ATP2A2,ATP6V1E1,BAG3,BAX,CACNA2D1,CAMK2D,CAT,CAV1,CAV2,CD44,CD81,CD9,COMT,CPT1A,CSDE1,CTHRC1,CTNNB1,CTSA,CTSB,CTSD,CTSK,CYBRD1,DAB2,DCN,DPP7,EHD3,EIF6,ELAVL1,EWSR1,EZR,FABP3,FASN,FBN1,FKBP1A,FLNC,FUBP1,GBA,GBE1,GJA1,GSTK1,HADHA,HEXA,HEXB,HMGA1,HMGB1,HMGCL,HNRNPL,HP1BP3,HSD17B4,HUWE1,ICAM1,IGFBP4,ITGA2,ITGB1,LAMC1,LASP1,LGALS3,LMNB1,LOX,MFGE8,MMP1…
Neurological Disease	Progressive motor neuropathy	1.46e-12	0.14		AIFM1,ALCAM,ANXA11,ANXA2,ANXA5,APP,ARL6IP5,ATP6V1E1,BAX,CD44,CNP,COL1A1,COL1A2,COMT,CPT1A,CSE1L,CTSB,DHCR24,DNAJC13,EIF4A2,EIF4G1,EWSR1,EZR,FABP3,FASN,FLOT1,FTL,FUBP1,FUS,GBA,GSTP1,HNRNPA1,HSPB1,IMPDH2,LAMP1,LDHB,MAP1B,MATR3,PARK7,PCNA,PDIA3,PEBP1,PIP4P2,PPIA,PRDX2,PRKAR1A,PRNP,PSAP,PTGES3,PTGS1,RAN,RPL13,RPL3,RPL5,RPS3A,RTN4,S100A10,S100A4,SCARB2,SOD1,SOD2,STMN1,TGM2,THY1,TPT1,TUBA4A,UCHL1,VIM,V…
Hereditary Disorder,Neurological Disease,Organismal Injury and Abnormalities	Hereditary neuropathy	1.6e-12			AARS1,ACO2,AIFM1,ANXA11,ASAH1,ATL3,BAG3,CAV1,CD59,COL12A1,DNAJC13,EIF4G1,EWSR1,FLOT2,FTL,FUS,GBA,HADHA,HADHB,HNRNPA1,HSPB1,IARS2,INF2,KARS1,MAP1B,MATR3,OPA1,PARK7,PRPS1,PSAP,RAB7A,SEPTIN9,SOD1,SPTLC1,TUBA4A,TUBB6,UCHL1,VPS35,WARS1,WFS1,ZFR
Cancer,Gastrointestinal Disease,Hepatic System Disease,Organismal Injury and Abnormalities	Liver cancer	1.63e-12	-0.893		ACAA2,ACADVL,ACO2,ACTN1,ADH5,ADK,AHNAK,AHNAK2,AIFM1,ALAD,ALCAM,ALDH7A1,ANP32B,ANPEP,ANXA5,APEX1,APPL2,ARSB,ASAH1,ASS1,ATIC,ATL3,ATP2A2,ATP5F1B,ATP6V0A1,ATP6V1E1,BAX,BCLAF1,BLVRA,CACNA2D1,CACYBP,CAD,CALU,CAPG,CAT,CBX3,CCT6A,CD109,CD276,CD44,CDC42BPB,CKAP5,CNPY2,COL12A1,COL1A1,COL1A2,COMT,CPSF6,CRELD2,CRIP2,CSDE1,CSE1L,CTHRC1,CTNNA1,CTNNB1,CTSA,CTSB,CTSD,CUL4B,CYB5A,DCN,DDX17,DHCR24,DHX9,DLD,DNAJC1…
Cancer,Cell Death and Survival,Organismal Injury and Abnormalities,Tumor Morphology	Cell death of osteosarcoma cells	1.76e-12	3.545	Increased	CSE1L,NAPA,PABPC1,PSMB1,RAN,RBM39,RPL10,RPL13,RPL19,RPL3,RPL38,RPL5,RPL9,RPS12,RPS14,RPS21,RPS3,SF3A1,SF3B2,SF3B3,SNRPD3,SUPT16H,VDAC2
Post-Translational Modification	Conformational modification of protein	1.76e-12	-0.447		CANX,CCT6A,ERO1A,FKBP1A,FKBP9,GANAB,GNAI3,GNB1,HSP90AB1,HSPA1A/HSPA1B,HSPB1,PDIA3,PDIA5,PDIA6,PFDN4,PPIA,PRDX4,RAB7A,RUVBL2,SCIN,SNRNP70,ST13,TBCA
Neurological Disease,Organismal Injury and Abnormalities,Psychological Disorders	Tauopathy	1.79e-12			AIFM1,APP,ATP6V1E1,BAX,CANX,CAPG,CAV1,CD9,CFL1,CNP,CTSB,CTSD,CTSZ,DCN,DHCR24,DHX9,DPYSL2,EEF2,EIF2A,EIF2S1,EPHX1,FH,G3BP1,GSTO1,HMGA1,HMGB1,HMGCL,HNRNPA1,HNRNPA2B1,HNRNPU,HSPA1A/HSPA1B,HTRA1,ICAM1,LGALS3,LRP10,LSS,MFGE8,MMP2,OPA1,PARK7,PCNA,PDIA3,PLCD1,PRDX6,PRKAR2A,PRKDC,PRNP,PSAP,PTGS1,RAN,SERPINE2,SNRNP70,SOD1,SOD2,SPTLC1,TAGLN,TGFBR2,TGM2,THY1,TOM1,TUBA4A,UCHL1,VDAC1,VDAC3,VIM,VPS35
Cancer,Gastrointestinal Disease,Hepatic System Disease,Organismal Injury and Abnormalities	Hepatobiliary system cancer	2.02e-12	-0.893		ACAA2,ACADVL,ACO2,ACTN1,ADH5,ADK,AHNAK,AHNAK2,AIFM1,ALAD,ALCAM,ALDH6A1,ALDH7A1,ANP32B,ANPEP,ANXA2,ANXA5,APEX1,APPL2,ARSB,ASAH1,ASS1,ATIC,ATL3,ATP2A2,ATP5F1B,ATP6V0A1,ATP6V1E1,BAX,BCLAF1,BLVRA,CACNA2D1,CACYBP,CAD,CALU,CANX,CAPG,CAT,CBX3,CCT6A,CD109,CD276,CD44,CDC42BPB,CKAP5,CNPY2,COL12A1,COL1A1,COL1A2,COMT,CPSF6,CRELD2,CRIP2,CSDE1,CSE1L,CTBP2,CTHRC1,CTNNA1,CTNNB1,CTNND1,CTSA,CTSB,CTSD,CUL4B,CYB5A,…
Neurological Disease,Organismal Injury and Abnormalities,Psychological Disorders	Degenerative dementia	2.25e-12			AIFM1,APP,ATP6V1E1,BAX,CANX,CAV1,CFL1,CNP,CTSB,CTSD,DCN,DHCR24,DHX9,DPYSL2,EEF2,EIF2A,EIF2S1,EPHX1,FH,G3BP1,GBA,GSTO1,HMGA1,HMGB1,HMGCL,HNRNPA1,HNRNPA2B1,HNRNPU,HSPA1A/HSPA1B,HTRA1,ICAM1,LGALS3,LRP10,LSS,MFGE8,MMP2,OPA1,PARK7,PCNA,PDIA3,PLCD1,PRDX6,PRKAR2A,PRKDC,PRNP,PSAP,PTGS1,RAN,SERPINE2,SNRNP70,SOD1,SOD2,SPTLC1,TAGLN,TGFBR2,TGM2,THY1,TOM1,TUBA4A,UCHL1,VDAC1,VDAC3,VIM,VPS35
Immunological Disease,Inflammatory Disease	Atopic disease	2.37e-12			ACADVL,ACO2,AHCY,AHNAK,ANXA5,CAPG,CAT,CD44,CFL1,CNN3,DPYSL2,ENO1,FKBP1A,FLOT1,GSTO1,HLA-C,HNRNPR,MYH9,MYL9,NAPA,P4HB,PDIA3,PHGDH,PITPNB,PPIA,PRDX6,PSAP,PTGS1,RAB34,RUVBL1,SRC,STAT1,TKT,TPI1,TPM1,TPM3,TRIOBP,VDAC2,XRCC6
Immunological Disease	Hypersensitive reaction	3.04e-12	0.143		ACADVL,ACO2,AHCY,AHNAK,ALCAM,ALDH3A2,ANXA5,CAPG,CAT,CD276,CD44,CD81,CFL1,CNN3,DCN,DPYSL2,ENO1,FKBP1A,FLOT1,GSTO1,HLA-A,HLA-C,HNRNPR,HSPA1A/HSPA1B,ICAM1,KIF5B,MYH9,MYL9,NAPA,P4HB,PDIA3,PHGDH,PITPNB,PPIA,PRDX6,PSAP,PTGS1,RAB34,RUVBL1,SOD1,SOD2,SRC,STAT1,TCIRG1,TKT,TPI1,TPM1,TPM3,TRIOBP,VDAC2,XRCC6
Cancer,Organismal Injury and Abnormalities,Renal and Urological Disease	Upper urinary tract tumor	3.25e-12	1.897		ACSL3,ADH5,AHNAK,AK3,ALDH7A1,ALYREF,ANPEP,ANXA2,ANXA5,ATP5MG,BASP1,BAX,BLVRB,CAD,CAV1,CD276,CD44,CD9,COL12A1,CSPG4,CTNNB1,DCN,DDX5,DHRS7,DPP7,ECHS1,EHD3,EIF4A2,ENG,EPHX1,EWSR1,FAP,FBN1,FH,FKBP1A,FLNC,FUBP1,FUBP3,GJA1,GLB1,GNB1,GSPT1,GSTK1,GSTM3,GSTP1,HADHB,HLA-A,HMGB1,HNRNPH1,HNRNPK,HNRNPM,HSD17B4,HSP90AB1,HSPB6,IDH1,IFI16,IGF2BP3,ITGB1,KHSRP,LAMC1,LGALS3,METAP2,MMP2,MYL9,NES,NONO,NUMA1,OSBPL3,PA…
Organismal Injury and Abnormalities	Benign lesion	3.39e-12	-1.452		ACSF2,ADK,AHNAK,ALCAM,ALDH1B1,ANXA2,ANXA5,APP,ASS1,ATP2A2,ATP6V1B2,BCLAF1,CAD,CAV1,CD44,CNP,COL12A1,COL1A1,COL1A2,CRABP2,CRYZ,CTNNB1,CTNND1,CTSB,DCN,DDOST,DDX17,DDX5,DDX6,ENG,ETHE1,EXOC2,FABP3,FBN1,FH,FKBP10,FKBP1A,FLNC,FUBP1,GSTO1,GSTP1,HLA-A,HMGA1,HMGB1,HSD17B10,HSP90AB1,HUWE1,IDH1,IMPDH2,ITGB1,LAMC1,LGALS3,MGST1,MMP14,MMP2,MYH10,MYH9,MYL6,MYLK,NRP1,PARK7,PCNA,PLEC,PPA1,PRDX2,PRDX6,PRKAR1A,PRKD…
Immunological Disease	Immediate hypersensitivity	3.4e-12			ACADVL,ACO2,AHCY,AHNAK,ANXA5,CAPG,CAT,CD44,CD81,CFL1,CNN3,DPYSL2,ENO1,FKBP1A,FLOT1,GSTO1,HLA-C,HNRNPR,KIF5B,MYH9,MYL9,NAPA,P4HB,PDIA3,PHGDH,PITPNB,PPIA,PRDX6,PSAP,PTGS1,RAB34,RUVBL1,SRC,STAT1,TKT,TPI1,TPM1,TPM3,TRIOBP,VDAC2,XRCC6
Cardiovascular System Development and Function	Development of vasculature	4.13e-12	-0.865		AIMP1,ALCAM,ANPEP,ANXA2,APP,ATP2A2,ATP2B4,ATP5F1B,BCLAF1,CAT,CAV1,CAV2,CD276,CD44,CD81,CD9,COL1A1,COL1A2,COMT,CSPG4,CTBP2,CTNNB1,CTSB,DAB2,DCN,EHD3,ELAVL1,EMILIN1,ENG,ERO1A,FBLN2,FBN1,FHL1,FLNB,GJA1,GPC1,HMGB1,HSPB1,HSPB6,HTRA1,ICAM1,IFI16,IGFBP4,ILF3,ITGA2,ITGB1,ITGB5,LAMC1,LGALS3,LMNB1,LOX,LRRFIP1,METAP2,MFGE8,MMP14,MMP2,MPRIP,MYH10,MYH9,MYOF,NCL,NPC2,NRP1,PARP1,PARVA,PDCD6,PLCD1,PPIA,PRCP,PRKD…
Lipid Metabolism,Small Molecule Biochemistry	Fatty acid metabolism	4.57e-12	2.017	Increased	ABCD3,ACAA1,ACAA2,ACADVL,ACSF2,ACSL3,AKR1C3,APP,ASAH1,CANX,CAV1,CAV2,CD9,CPT1A,CTNNB1,DLD,ECHS1,EIF6,ELAVL1,EPHX1,ETFA,FABP3,FASN,FH,GBA,GPC1,GSTP1,HMGB1,HMGCL,HSD17B4,LAMTOR1,LRP10,LSS,MDH2,ME1,NPC2,OGDH,PARK7,PARP1,PHGDH,PITPNB,PLA2G15,PRDX6,PRNP,PSAP,PTGES3,PTGIS,PTGS1,RAP1A,RTN4,SAR1A,SCARB2,SDHB,SLC25A1,SLC38A2,SOD1,SPTLC1,SRC,STX12,SUCLA2,SUCLG1,TGFBR2,VIM
Cancer,Gastrointestinal Disease,Organismal Injury and Abnormalities	Colon tumor	4.83e-12	-0.817		ABCD3,ACADVL,ACO2,ACTN1,ADK,AHCY,AHNAK,AHNAK2,AK3,AKAP12,AKR7A2,ALDH1B1,ALDH6A1,ALYREF,ANO10,ANPEP,ANXA11,ANXA4,AP2A1,APEX1,APPL2,ASAH1,ASS1,ATIC,ATL3,ATP2A2,ATP5MG,ATP6V1E1,ATP6V1H,BAG3,BAX,BCLAF1,CACNA2D1,CACYBP,CAD,CANX,CAPRIN1,CAT,CAV1,CBX3,CD276,CD44,CDC42BPB,CDV3,CEP170,CKAP4,CKAP5,CMAS,CNP,CNPY2,COL12A1,COL1A1,COPZ1,CPSF6,CPT1A,CRELD2,CSDE1,CSPG4,CTBP2,CTNNB1,CTNND1,CTSA,CTSB,CUL4B,CYB5R3,…
Neurological Disease,Organismal Injury and Abnormalities,Psychological Disorders	Alzheimer disease or frontotemporal dementia	5.02e-12			AIFM1,APP,ATP6V1E1,BAX,CANX,CAV1,CFL1,CNP,CTSB,CTSD,DCN,DHCR24,DHX9,DPYSL2,EEF2,EIF2A,EIF2S1,EPHX1,FH,G3BP1,GSTO1,HMGA1,HMGB1,HMGCL,HNRNPA1,HNRNPA2B1,HNRNPU,HSPA1A/HSPA1B,HTRA1,ICAM1,LGALS3,LRP10,LSS,MFGE8,MMP2,OPA1,PARK7,PCNA,PDIA3,PLCD1,PRDX6,PRKAR2A,PRKDC,PRNP,PSAP,PTGS1,RAN,SERPINE2,SNRNP70,SOD1,SOD2,SPTLC1,TAGLN,TGFBR2,TGM2,THY1,TOM1,TUBA4A,UCHL1,VDAC1,VDAC3,VIM,VPS35
Cancer,Organismal Injury and Abnormalities,Renal and Urological Disease	Renal tumor	5.8e-12	1.897		ACSL3,ADH5,AHNAK,AK3,ALDH7A1,ALYREF,ANPEP,ANXA2,ANXA5,ATP5MG,BASP1,BAX,BLVRB,CAD,CAV1,CD276,CD44,CD9,COL12A1,CSPG4,CTNNB1,DCN,DDX5,DHRS7,DPP7,ECHS1,EHD3,EIF4A2,ENG,EPHX1,EWSR1,FAP,FBN1,FH,FKBP1A,FLNC,FUBP3,GJA1,GLB1,GNB1,GSPT1,GSTK1,GSTM3,GSTP1,HADHB,HLA-A,HMGB1,HNRNPH1,HNRNPK,HNRNPM,HSD17B4,HSP90AB1,HSPB6,IDH1,IFI16,IGF2BP3,ITGB1,KHSRP,LAMC1,LGALS3,METAP2,MMP2,MYL9,NES,NONO,NUMA1,OSBPL3,PABPC1,P…
Cell-To-Cell Signaling and Interaction,Cellular Assembly and Organization,Cellular Function and Maintenance	Formation of focal adhesions	7.62e-12	-0.147		ACTN1,AIMP1,AKAP12,CAV1,CD44,CD81,CDC42BPB,CFL1,CTNND1,EZR,GNB1,GNG12,HMGB1,ITGA2,ITGB1,LGALS3,MMP14,MMP2,MYH9,NRP1,PXN,S100A10,SRC,STMN1,TGM2,THY1,VIM
Post-Translational Modification,Protein Folding	Folding of protein	8.49e-12	0		CANX,CCT6A,ERO1A,FKBP1A,FKBP9,GANAB,GNAI3,GNB1,HSP90AB1,HSPA1A/HSPA1B,HSPB1,PDIA3,PDIA5,PDIA6,PFDN4,PPIA,PRDX4,RAB7A,RUVBL2,SNRNP70,ST13,TBCA
Cell-To-Cell Signaling and Interaction	Binding of tumor cell lines	8.59e-12	0.596		AKAP12,ALCAM,ANXA2,ANXA5,APP,CAV1,CD44,CD9,CTNNB1,CTSB,CTSZ,DAB2,DCN,EMILIN1,FBN1,GALNT2,HLA-A,HMGB1,ICAM1,ITGA2,ITGB1,ITGB5,LASP1,LGALS3,MARCKS,MMP14,MMP2,MYH9,MYO6,NCL,NRP1,PARP1,PARVA,PDLIM2,PRNP,PTGES3,PXN,RAP1A,RPSA,S100A10,SACM1L,SERPINB2,SRC,STAT1,TGM2,THY1,TLN1,UCHL1
Cancer,Organismal Injury and Abnormalities	Pelvic tumor	9.85e-12	0.728		ACADVL,ACSF2,ACSL3,ACTN1,ADK,AHCY,AHNAK,AHNAK2,AIFM1,AK3,AKAP12,AKR1C3,AKR7A2,ALAD,ALCAM,ALDH1B1,ALDH3A2,ALDH7A1,ALYREF,ANP32B,ANPEP,ANXA11,ANXA2,ANXA5,AP2A1,APEX1,APMAP,APP,APPL2,ARL8B,ARSB,ASS1,ATIC,ATL3,ATP2B4,ATP6V0A1,ATP6V1A,ATP6V1B2,ATP6V1D,ATP6V1H,BASP1,BAX,BCLAF1,CACNA2D1,CAD,CALU,CAPG,CAV1,CBX3,CCT6A,CD109,CD44,CDC42BPB,CEP170,CKAP4,CKAP5,CKB,CNP,COL12A1,COL1A1,COL1A2,COMT,COPS4,CPSF6,CP…
Infectious Diseases	Replication of virus	1.19e-11	-1.36		ANPEP,ANXA5,ATP2A2,ATP5F1B,ATP6V0D1,ATP6V1A,ATP6V1B2,BAG3,BAX,CAD,CAT,CAV1,CD81,CDC42BPB,CSE1L,CTBP2,DDX5,DDX6,DHX9,EIF2S1,FASN,FBN1,FUBP1,G3BP1,HMGB1,HNRNPA1,HNRNPH3,HNRNPL,HNRNPM,HSP90AB1,ILF3,ITGB5,KPNA6,NCL,NPM1,PARP1,PPIA,PRDX2,PRKAR1A,PRNP,PRPF6,PRPS1,RAB9A,RPS14,RPSA,RUVBL2,SAFB,SF3A1,SFPQ,SNRNP70,SNRPF,SNX9,SRSF1,STAT1,STING1,TGFBR2,TMPO,TRIM25,YBX1
Cell-To-Cell Signaling and Interaction	Adhesion of tumor cell lines	1.32e-11	0.65		AKAP12,ALCAM,ANXA2,CAV1,CD44,CD9,CTNNB1,CTSB,CTSZ,DAB2,DCN,EMILIN1,FBN1,GALNT2,HMGB1,ICAM1,ITGA2,ITGB1,LASP1,LGALS3,MARCKS,MMP14,MMP2,MYH9,MYO6,NRP1,PARP1,PARVA,PDLIM2,PRNP,PTGES3,PXN,RAP1A,RPSA,SACM1L,SERPINB2,SRC,STAT1,TGM2,TLN1,UCHL1
Neurological Disease,Organismal Injury and Abnormalities,Psychological Disorders	Dementia	1.32e-11			AIFM1,APP,ATP6V1E1,BAX,CACNA2D1,CANX,CAV1,CFL1,CNP,CTSB,CTSD,DCN,DHCR24,DHX9,DPYSL2,EEF2,EIF2A,EIF2S1,EPHX1,FH,G3BP1,GBA,GSTO1,HMGA1,HMGB1,HMGCL,HNRNPA1,HNRNPA2B1,HNRNPU,HSPA1A/HSPA1B,HTRA1,ICAM1,LGALS3,LRP10,LSS,MFGE8,MMP2,OPA1,PARK7,PCNA,PDIA3,PLCD1,PRDX6,PRKAR2A,PRKDC,PRNP,PSAP,PTGS1,RAN,SERPINE2,SNRNP70,SOD1,SOD2,SPTLC1,TAGLN,TGFBR2,TGM2,THY1,TMEM106B,TOM1,TUBA4A,UCHL1,VDAC1,VDAC3,VIM,VPS35
Cancer,Organismal Injury and Abnormalities	Lymphatic system tumor	1.48e-11	-0.645		AHNAK,AHNAK2,AIMP1,ANPEP,ANXA11,ANXA2,ANXA4,ANXA5,APP,ARL6IP5,ASS1,ATIC,ATP6V1B2,ATP6V1E1,BASP1,BAX,BCLAF1,BUB3,CAD,CAT,CAV1,CAV2,CD44,CDV3,CFL1,CKAP4,CNP,COL12A1,COL1A1,COL1A2,COMT,COPS4,CSDE1,CSE1L,CSPG4,CTBP2,CTNNB1,CTNND1,CTSK,CUL4B,DCN,DHCR24,ECHS1,EIF2A,ELAVL1,EML4,ENG,ENO1,ESYT2,EWSR1,FAP,FASN,FBN1,FHL1,FKBP1A,FKBP9,FUBP1,FUS,G3BP1,GART,GJA1,GNB1,H1-4,H2AC6,H6PD,HLA-A,HMGA1,HMGB1,HNRNPA2B1…
Cancer,Gastrointestinal Disease,Hepatic System Disease,Organismal Injury and Abnormalities	Hepatocellular carcinoma	1.66e-11	-2.042	Decreased	ADH5,ADK,AHNAK,AHNAK2,ALAD,ANXA5,ASS1,ATL3,ATP6V0A1,ATP6V1E1,CACNA2D1,CALU,CAT,CD109,CD276,CD44,CNPY2,CRELD2,CSE1L,CTNNB1,CTSB,CTSD,CUL4B,CYB5A,DCN,DHX9,DLD,ECHS1,EEF2,EHD3,EIF4A2,EMILIN1,ENG,ENO1,ESYT2,FASN,FKBP1A,FTL,GLB1,GLUD1,GSTO1,H6PD,HMGB1,HNRNPA1,HNRNPK,HSP90AB1,HSPA1A/HSPA1B,HUWE1,ICAM1,IDH1,IGF2BP3,ILF3,IMPDH2,ITGB1,KIF5B,LGALS3,LNPK,MACROH2A1,MAPRE1,MAT2B,MMP14,MMP2,MYO6,NAPA,NCL,NENF,…
Cancer,Gastrointestinal Disease,Organismal Injury and Abnormalities	Development of digestive organ tumor	1.72e-11	-1.683		ABCD3,ACAA1,ACADVL,ACO2,ACSF2,ACSL3,ACTN1,ADK,AHNAK,AHNAK2,AK3,AKAP12,AKR7A2,ALCAM,ALDH1B1,ALDH6A1,ANO10,ANPEP,ANXA11,ANXA4,AP2A1,APEX1,APP,APPL2,ARSB,ASAH1,ASS1,ATIC,ATL3,ATP2A2,ATP5F1B,ATP5MG,ATP6V1B2,ATP6V1E1,ATP6V1H,BAG3,BAX,BCLAF1,CACNA2D1,CACYBP,CAD,CAMK2D,CANX,CAPRIN1,CAT,CAV1,CBX3,CCAR2,CCT6A,CD109,CD44,CDC42BPB,CDV3,CEP170,CKAP4,CKAP5,CKB,CMAS,CNP,CNPY2,COL12A1,COL1A1,COL1A2,COPZ1,CPSF6,…
Cancer,Organismal Injury and Abnormalities,Renal and Urological Disease	Renal cancer	1.73e-11	1.897		ACSL3,ADH5,AHNAK,AK3,ALDH7A1,ANPEP,ANXA2,ANXA5,ATP5MG,BASP1,BAX,BLVRB,CAD,CAV1,CD276,CD44,CD9,COL12A1,CSPG4,CTNNB1,DCN,DDX5,DHRS7,DPP7,ECHS1,EHD3,EIF4A2,ENG,EPHX1,EWSR1,FAP,FBN1,FH,FKBP1A,FLNC,FUBP3,GJA1,GLB1,GNB1,GSPT1,GSTK1,GSTM3,GSTP1,HADHB,HLA-A,HMGB1,HNRNPH1,HNRNPK,HNRNPM,HSD17B4,HSP90AB1,HSPB6,IDH1,IFI16,IGF2BP3,ITGB1,KHSRP,LAMC1,LGALS3,METAP2,MMP2,MYL9,NES,NONO,NUMA1,OSBPL3,PABPC1,PARP1,PC…
Cancer,Hematological Disease,Immunological Disease,Organismal Injury and Abnormalities	Tumorigenesis of lymphocytes	1.75e-11	-0.881		AHNAK,AHNAK2,AIMP1,ANPEP,ANXA11,ANXA2,ANXA4,ANXA5,APP,ARL6IP5,ASS1,ATIC,ATP6V1B2,ATP6V1E1,BASP1,BAX,BCLAF1,BUB3,CAD,CAT,CAV1,CAV2,CD44,CDV3,CFL1,CKAP4,CNP,COL12A1,COL1A1,COL1A2,COMT,COPS4,CSDE1,CSE1L,CTBP2,CTNNB1,CTSK,CUL4B,DCN,DHCR24,EIF2A,ELAVL1,EML4,ENG,ESYT2,EWSR1,FAP,FASN,FBN1,FHL1,FKBP1A,FKBP9,FUBP1,FUS,G3BP1,GART,GJA1,GNB1,H1-4,H2AC6,H6PD,HLA-A,HMGA1,HMGB1,HNRNPA2B1,HNRNPH1,HNRNPM,HNRNPU,H…
Organismal Injury and Abnormalities,Renal and Urological Disease	Renal lesion	1.82e-11	1.254		ACSL3,ADH5,AHNAK,AK3,ALDH7A1,ALYREF,ANPEP,ANXA2,ANXA5,ATP5MG,BASP1,BAX,BLVRB,CAD,CAV1,CD276,CD44,CD9,COL12A1,CSPG4,CTNNB1,DCN,DDX5,DHRS7,DPP7,ECHS1,EHD3,EIF4A2,ENG,EPHX1,EWSR1,FAP,FBN1,FH,FKBP1A,FLNC,FUBP3,GJA1,GLB1,GNB1,GSPT1,GSTK1,GSTM3,GSTP1,HADHB,HLA-A,HMGB1,HNRNPH1,HNRNPK,HNRNPM,HSD17B4,HSP90AB1,HSPB6,IDH1,IFI16,IGF2BP3,IMPDH2,ITGB1,KHSRP,LAMC1,LGALS3,METAP2,MMP14,MMP2,MYL9,NES,NONO,NUMA1,OS…
Gene Expression,Protein Synthesis	Translation of RNA	1.96e-11	1.912		APP,CAPRIN1,DDX6,EIF2A,EIF2S1,EIF3D,EIF4A2,EIF4B,EIF4G1,EIF5B,ELAVL1,GSPT1,HSPB1,IGF2BP3,ILF3,PABPC4,RPL10,RPL19,RPL23,RPL30,RPL38,RPS14,RPS3,RPS3A,SARS1,SYNCRIP,TPR,WARS1
Metabolic Disease,Neurological Disease,Organismal Injury and Abnormalities,Psychological Disorders	Alzheimer disease	2.04e-11			AIFM1,APP,ATP6V1E1,BAX,CANX,CAV1,CFL1,CNP,CTSB,CTSD,DCN,DHCR24,DHX9,DPYSL2,EEF2,EIF2A,EIF2S1,EPHX1,FH,G3BP1,GSTO1,HMGA1,HMGB1,HMGCL,HNRNPA1,HNRNPA2B1,HNRNPU,HSPA1A/HSPA1B,HTRA1,ICAM1,LGALS3,LRP10,LSS,MFGE8,MMP2,OPA1,PCNA,PDIA3,PLCD1,PRDX6,PRKAR2A,PRKDC,PRNP,PSAP,PTGS1,RAN,SERPINE2,SNRNP70,SOD1,SOD2,SPTLC1,TAGLN,TGFBR2,TGM2,THY1,TOM1,UCHL1,VDAC1,VDAC3,VIM,VPS35
Cancer,Organismal Injury and Abnormalities	Lymphoid cancer	2.1e-11	-0.441		AHNAK,AHNAK2,AIMP1,ANPEP,ANXA11,ANXA2,ANXA4,ANXA5,APP,ARL6IP5,ASS1,ATIC,ATP6V1B2,ATP6V1E1,BASP1,BAX,BCLAF1,BUB3,CAD,CAT,CAV1,CAV2,CD44,CDV3,CFL1,CKAP4,CNP,COL12A1,COL1A1,COL1A2,COMT,COPS4,CSDE1,CSE1L,CSPG4,CTBP2,CTNNB1,CTNND1,CTSK,CUL4B,DCN,DHCR24,ECHS1,EIF2A,ELAVL1,EML4,ENG,ENO1,ESYT2,EWSR1,FAP,FASN,FBN1,FHL1,FKBP1A,FKBP9,FUBP1,FUS,G3BP1,GART,GJA1,GNB1,H1-4,H2AC6,H6PD,HLA-A,HMGA1,HMGB1,HNRNPA2B1…
Organismal Development	Abnormal morphology of body cavity	2.14e-11			ABCD3,ACADVL,ADK,AIFM1,AKAP12,APEX1,ARSB,ASAH1,ATP2A2,ATP6V1E1,BAG3,BAX,CACNA2D1,CAMK2D,CAT,CAV1,CAV2,CD44,CD81,CD9,COMT,CPT1A,CSDE1,CTHRC1,CTNNB1,CTSA,CTSB,CTSD,CTSK,DAB2,DCN,EHD3,ELAVL1,EWSR1,EZR,FABP3,FASN,FBN1,FKBP1A,FLNC,FUBP1,GBA,GBE1,GJA1,GSTK1,HADHA,HEXA,HEXB,HMGA1,HMGB1,HMGCL,HSD17B4,HUWE1,ICAM1,IGFBP4,ITGB1,LAMC1,LASP1,LGALS3,LMNB1,LOX,MFGE8,MMP14,MMP2,MYH10,MYH9,MYL9,MYLK,NPC2,NRP1,OCI…
Cancer,Hematological Disease,Immunological Disease,Organismal Injury and Abnormalities	Lymphocytic cancer	2.19e-11	-0.881		AHNAK,AHNAK2,AIMP1,ANPEP,ANXA11,ANXA2,ANXA4,ANXA5,APP,ARL6IP5,ASS1,ATIC,ATP6V1B2,ATP6V1E1,BASP1,BAX,BCLAF1,BUB3,CAD,CAT,CAV1,CAV2,CD44,CDV3,CFL1,CKAP4,CNP,COL12A1,COL1A1,COL1A2,COMT,COPS4,CSDE1,CSE1L,CSPG4,CTBP2,CTNNB1,CTSK,CUL4B,DCN,DHCR24,ECHS1,EIF2A,ELAVL1,EML4,ENG,ENO1,ESYT2,EWSR1,FAP,FASN,FBN1,FHL1,FKBP1A,FKBP9,FUBP1,FUS,G3BP1,GART,GJA1,GNB1,H1-4,H2AC6,H6PD,HLA-A,HMGA1,HMGB1,HNRNPA2B1,HNRNPH…
Cancer,Hematological Disease,Organismal Injury and Abnormalities	Lymphocytic neoplasm	2.43e-11	-0.881		AHNAK,AHNAK2,AIMP1,ANPEP,ANXA11,ANXA2,ANXA4,ANXA5,APP,ARL6IP5,ASS1,ATIC,ATP6V1B2,ATP6V1E1,BASP1,BAX,BCLAF1,BUB3,CAD,CAT,CAV1,CAV2,CD44,CDV3,CFL1,CKAP4,CNP,COL12A1,COL1A1,COL1A2,COMT,COPS4,CSDE1,CSE1L,CSPG4,CTBP2,CTNNB1,CTSK,CUL4B,DCN,DHCR24,ECHS1,EIF2A,ELAVL1,EML4,ENG,ENO1,ESYT2,EWSR1,FAP,FASN,FBN1,FHL1,FKBP1A,FKBP9,FUBP1,FUS,G3BP1,GART,GJA1,GNB1,H1-4,H2AC6,H6PD,HLA-A,HMGA1,HMGB1,HNRNPA2B1,HNRNPH…
Cancer,Gastrointestinal Disease,Hepatic System Disease,Organismal Injury and Abnormalities	Hepatitis B virus-related hepatocellular carcinoma	2.43e-11			ANXA5,ASS1,CAT,CYB5A,ECHS1,EEF2,ENO1,HNRNPK,NPM1,PEBP1,RPSA,SOD1,TST,VIM
Cell Morphology,Cellular Assembly and Organization,Cellular Function and Maintenance	Formation of cellular protrusions	2.99e-11	0.263		AHNAK,AKAP12,ALCAM,ANPEP,APP,APPL2,ARL3,ATP6V1D,BASP1,CALU,CAPG,CAPRIN1,CAV1,CD44,CD81,CD9,CDC42BPB,CFL1,CKB,CNP,CSRP1,CTNNB1,CTNND1,CUL4B,DPYSL2,ENG,EXOC2,EZR,FASN,FLOT1,GJA1,HMGB1,HNRNPK,HSP90AB1,HSPB1,ITGB1,KIF5B,LAMC1,LASP1,LIMA1,LMNB1,LOX,MAP1B,MAPRE1,MARCKS,MPRIP,MYH10,MYH9,MYL9,MYLK,MYO6,NRP1,OPA1,PARVA,PDIA3,PHGDH,PLEC,PRNP,PXN,RAB23,RAB34,RAB35,RAB5A,RALA,RAN,RAP1A,RPS14,RTN4,S100A4,SEPT…
Cancer,Gastrointestinal Disease,Hepatic System Disease,Organismal Injury and Abnormalities	Liver carcinoma	3.35e-11	-2.042	Decreased	ACAA2,ACADVL,ACO2,ACTN1,ADH5,ADK,AHNAK,AHNAK2,AIFM1,ALAD,ALCAM,ALDH7A1,ANP32B,ANPEP,ANXA5,APEX1,APPL2,ARSB,ASAH1,ASS1,ATIC,ATL3,ATP2A2,ATP5F1B,ATP6V0A1,ATP6V1E1,BAX,BCLAF1,BLVRA,CACNA2D1,CACYBP,CAD,CALU,CAPG,CAT,CBX3,CCT6A,CD109,CD276,CD44,CDC42BPB,CKAP5,CNPY2,COL12A1,COL1A1,COL1A2,COMT,CPSF6,CRELD2,CRIP2,CSDE1,CSE1L,CTHRC1,CTNNA1,CTNNB1,CTSA,CTSB,CTSD,CUL4B,CYB5A,DCN,DDX17,DHCR24,DHX9,DLD,DNAJC1…
Cancer,Gastrointestinal Disease,Organismal Injury and Abnormalities	Colon cancer	3.76e-11			ABCD3,ACADVL,ACO2,ACTN1,ADK,AHCY,AHNAK,AHNAK2,AK3,AKAP12,AKR7A2,ALDH1B1,ALDH6A1,ANO10,ANPEP,ANXA11,ANXA4,AP2A1,APEX1,APPL2,ASAH1,ASS1,ATIC,ATL3,ATP2A2,ATP5MG,ATP6V1E1,ATP6V1H,BAX,BCLAF1,CACNA2D1,CACYBP,CAD,CANX,CAPRIN1,CAT,CAV1,CBX3,CD44,CDC42BPB,CDV3,CEP170,CKAP4,CKAP5,CMAS,CNP,CNPY2,COL12A1,COL1A1,COPZ1,CPSF6,CPT1A,CRELD2,CSDE1,CSPG4,CTBP2,CTNNB1,CTNND1,CTSA,CTSB,CUL4B,CYB5R3,DAB2,DCN,DDX17,DDX…
Cell Death and Survival	Cell death of cervical cancer cell lines	4.29e-11	1.844		AIFM1,ANXA2,ANXA5,APP,ARSB,ATP2A2,BAX,BUB3,CAT,CCAR2,CKAP5,CTNNB1,CTSB,DHX9,EEA1,ELAVL1,EXOC2,FAP,FLNB,HNRNPH1,HNRNPK,HSPA1A/HSPA1B,LETM1,MTCH1,NAPA,OPA1,PARP1,PARVA,PDCD6,PLSCR3,PPIA,PRDX2,PRKDC,PRPF19,SOD1,SOD2,SRSF1,STAT1,TMEM106B,TXNRD1,UCHL1,VDAC1,XRCC6,YWHAH
Cancer,Organismal Injury and Abnormalities,Reproductive System Disease	Genital tumor	4.44e-11	0.277		ACADVL,ACSF2,ACSL3,ACTN1,ADK,AHCY,AHNAK,AHNAK2,AIFM1,AK3,AKAP12,AKR1C3,AKR7A2,ALCAM,ALDH1B1,ALDH3A2,ALDH7A1,ALYREF,ANP32B,ANXA11,ANXA2,ANXA5,AP2A1,APEX1,APMAP,APP,APPL2,ARL8B,ARSB,ASS1,ATIC,ATL3,ATP2B4,ATP6V0A1,ATP6V1A,ATP6V1B2,ATP6V1D,ATP6V1H,BASP1,BAX,BCLAF1,CACNA2D1,CAD,CALU,CAPG,CAV1,CBX3,CCT6A,CD109,CD44,CDC42BPB,CEP170,CKAP4,CKAP5,CKB,CNP,COL12A1,COL1A1,COL1A2,COMT,COPS4,CPSF6,CPT1A,CRABP2,…
Cancer,Gastrointestinal Disease,Organismal Injury and Abnormalities	Hepatobiliary carcinoma	4.67e-11	-2.042	Decreased	ACAA2,ACADVL,ACO2,ACTN1,ADH5,ADK,AHNAK,AHNAK2,AIFM1,ALAD,ALCAM,ALDH6A1,ALDH7A1,ANP32B,ANPEP,ANXA2,ANXA5,APEX1,APPL2,ARSB,ASAH1,ASS1,ATIC,ATL3,ATP2A2,ATP5F1B,ATP6V0A1,ATP6V1E1,BAX,BCLAF1,BLVRA,CACNA2D1,CACYBP,CAD,CALU,CANX,CAPG,CAT,CBX3,CCT6A,CD109,CD276,CD44,CDC42BPB,CKAP5,CNPY2,COL12A1,COL1A1,COL1A2,COMT,CPSF6,CRELD2,CRIP2,CSDE1,CSE1L,CTBP2,CTHRC1,CTNNA1,CTNNB1,CTNND1,CTSA,CTSB,CTSD,CUL4B,CYB5A,…
Developmental Disorder,Hereditary Disorder,Organismal Injury and Abnormalities,Skeletal and Muscular Disorders	Autosomal dominant Emery-Dreifuss muscular dystrophy	5.06e-11			CAV2,CFL1,CNN3,COL1A1,COL1A2,DAB2,EMILIN1,ENG,LOX,PGRMC1,PLOD2,SDCBP,TGFBI,TGFBR2,TMEM43
Dermatological Diseases and Conditions,Immunological Disease,Inflammatory Disease,Inflammatory Response,Organismal Injury and Abnormalities	Atopic dermatitis	5.07e-11			ACADVL,AHCY,AHNAK,ANXA5,CAPG,CAT,CD44,CFL1,CNN3,DPYSL2,ENO1,FKBP1A,FLOT1,GSTO1,HLA-C,HNRNPR,MYL9,NAPA,PHGDH,PITPNB,PPIA,PSAP,PTGS1,RAB34,RUVBL1,SRC,STAT1,TPI1,TPM1,TPM3,TRIOBP,VDAC2,XRCC6
Cellular Function and Maintenance	Endocytosis by eukaryotic cells	5.24e-11	2.311	Increased	ANXA5,AP2A1,APP,APPL2,ATP6V0D1,ATP6V1A,ATP6V1B2,ATP6V1D,ATP6V1E1,CAPG,CAV1,CD44,CKB,CMAS,CTNNB1,CTNND1,DAB2,DPYSL2,HMGB1,ICAM1,IDH1,ITGB1,LAMTOR2,LGALS3,LMAN2,MAP1B,MFGE8,MYH9,NPM1,NUMA1,PARK7,PRNP,PXN,RALA,RPS21,RUVBL2,SCARB2,SF3B3,SFPQ,SH3KBP1,SRC,TGM2,TLN1,TOM1,VIM
Cellular Function and Maintenance	Cellular homeostasis	5.29e-11	2.129	Increased	ABCD3,ADH5,AIFM1,ANXA2,APP,APPL2,ARL8B,ARSB,ASAH1,ATP2A2,ATP2B4,ATP6V0A1,ATP6V0D1,ATP6V1A,ATP6V1B2,BAG3,BAX,CAMK2D,CAT,CAV1,CD81,CKB,CNP,COPZ1,CTNNB1,CTSB,CTSD,CTSK,CYBRD1,DCN,DFFA,DLD,DPP7,EEF2,EIF2A,EIF2S1,EIF4G1,ELAVL1,ENG,ERO1A,EXOC2,EZR,FKBP1A,FTL,GBA,GBE1,GJA1,GNAI3,GNB1,GPD2,HEXB,HLA-A,HMGA1,HMGB1,HNRNPL,HSPB1,ICAM1,IGFBP4,ITGB1,KIF5B,LAMP1,LAMTOR1,LAMTOR2,LETM1,LOX,MACROH2A1,MTCH2,MTHFD1,…
Organismal Injury and Abnormalities	Visceromegaly	5.57e-11			ABCD3,ACADVL,ADK,AIFM1,AKAP12,ATP2A2,ATP6V1E1,BAG3,BAX,CACNA2D1,CAMK2D,CAT,CAV1,COMT,CPT1A,CTNNB1,CTSA,CTSB,CTSD,EHD3,EWSR1,EZR,FABP3,FASN,FKBP1A,FLNC,FUBP1,GBA,GJA1,HADHA,HMGB1,HSD17B4,HUWE1,ICAM1,LASP1,MFGE8,MMP14,MMP2,MYH10,MYH9,MYL9,OCIAD1,PARK7,PARP1,PDLIM5,PLCD1,PPIA,PRDX2,PRKAR1A,PTGS1,RAP1A,RTN4,S100A10,SDHB,SGCD,SLC25A1,SLC25A11,SOD2,SRC,STAT1,SUCLG1,TGFBI,TGFBR2,TGM2,TLN1,TMEM43,TMPO,TO…
Gene Expression,Protein Synthesis	Translation of mRNA	5.61e-11	1.912		APP,CAPRIN1,DDX6,EIF2A,EIF2S1,EIF3D,EIF4A2,EIF4B,EIF4G1,EIF5B,ELAVL1,HSPB1,IGF2BP3,ILF3,PABPC4,RPL10,RPL19,RPL23,RPL30,RPL38,RPS14,RPS3,RPS3A,SARS1,SYNCRIP,TPR,WARS1
Cancer,Organismal Injury and Abnormalities,Tumor Morphology	Invasion of tumor	5.91e-11	0.256		AHCY,ALCAM,ANXA2,CAV1,CD44,CTBP2,CTNNB1,CTNND1,CTSB,CTSZ,EZR,FAP,FASN,FKBP1A,GPC1,HDLBP,HMGB1,HNRNPA1,ICAM1,ITGA2,ITGB1,LOX,MMP14,MMP2,NRP1,PARK7,PXN,RECK,SRC,STMN1,TGFBR2,VIM
Cell Morphology,Cellular Function and Maintenance	Autophagy	6.21e-11	1.755		ADH5,APP,ARL8B,ARSB,ASAH1,ATP6V0A1,BAG3,BAX,CAT,COPZ1,CTNNB1,CTSB,CTSD,CTSK,DCN,EEF2,EIF2A,EIF2S1,EIF4G1,ENG,ERO1A,EXOC2,FKBP1A,GBA,GNAI3,HMGB1,LAMP1,LAMTOR1,LAMTOR2,LETM1,MYOF,PARP1,PHB2,PRKDC,PRNP,PSAP,RAB7A,RAB9A,RRAGC,SDHB,SOD1,SOD2,SPTLC1,SRC,STAT1,STING1,TCIRG1,TGM2,TOMM40,TUFM,UCHL1,VDAC1,VPS26A,VPS35
Cellular Movement	Invasion of breast cancer cell lines	6.97e-11	1.063		ACSL3,AHNAK,APP,CAV1,CD44,CDC42BPB,CSE1L,CTBP2,CTNNB1,CTNND1,CTSB,CTSK,EZR,HSP90AB1,ILF3,ITGB1,LASP1,LIMA1,LOX,MMP14,MMP2,NUCB1,PARVA,PDLIM1,PDLIM2,PTGES3,PTTG1IP,RAB5A,RANBP2,RAP1A,RUVBL1,S100A4,SDCBP,SEPTIN9,SRC,STMN1,TCIRG1,TGFBR2,UGDH,VIM,VPS26A,VPS35
Cellular Assembly and Organization	Formation of cytoskeleton	7.45e-11	1.417		AIMP1,APP,CAV1,CD44,CDC42BPB,CFL1,CKAP5,CNP,CTNND1,DAB2,DPYSL2,DSTN,GNB1,GNG12,ICAM1,INF2,ITGB1,ITGB5,KANK2,LAMTOR1,MAP1B,MAPRE1,MMP2,MPRIP,MYL9,MYLK,MYO1C,NPM1,NUMA1,PDLIM1,PI4K2A,PXN,RPS3,S100A10,SNX9,SRC,STMN1,TGFBI,TGFBR2,THY1,TPM1,TPM2,TPM3,TUBA4A,TWF2,UBAP2L
Cancer,Hematological Disease,Immunological Disease,Organismal Injury and Abnormalities	Neoplasia of leukocytes	7.52e-11	-0.881		AHNAK,AHNAK2,AIMP1,ANPEP,ANXA11,ANXA2,ANXA4,ANXA5,APP,ARL6IP5,ASS1,ATIC,ATP6V1B2,ATP6V1E1,BASP1,BAX,BCLAF1,BUB3,CAD,CAT,CAV1,CAV2,CD44,CDV3,CFL1,CKAP4,CNP,COL12A1,COL1A1,COL1A2,COMT,COPS4,CSDE1,CSE1L,CTBP2,CTNNB1,CTSK,CUL4B,DCN,DHCR24,EIF2A,ELAVL1,EML4,ENG,ESYT2,EWSR1,FAP,FASN,FBN1,FHL1,FKBP1A,FKBP9,FUBP1,FUS,G3BP1,GART,GJA1,GNB1,H1-4,H2AC6,H6PD,HLA-A,HMGA1,HMGB1,HNRNPA2B1,HNRNPH1,HNRNPM,HNRNPU,H…
Cellular Movement	Cellular infiltration	8.11e-11	-0.688		ACO2,ANXA2,APP,CAV1,CD276,CD44,CNP,CTNNB1,CTSB,CTSK,DCN,ELAVL1,ENG,ENO1,EZR,FASN,GBA,GJA1,HLA-A,HMGB1,HSPB1,ICAM1,IKBIP,ITGB1,LAMTOR1,LGALS3,LMNB1,LOX,MMP14,MMP2,MYH9,MYLK,NRP1,OPA1,P4HB,PARP1,PDIA3,PLEC,PPIA,PRCP,PRDX6,S100A10,S100A4,SERPINE2,SPTLC1,STAT1,STING1,TCIRG1,TGFBR2,TGM2,TKT,TPI1,YBX1
Cancer,Cell Death and Survival,Organismal Injury and Abnormalities,Tumor Morphology	Cell death of cancer cells	1.17e-10	2.995	Increased	AIFM1,ANPEP,APP,BAX,CAT,CD44,CD59,CSE1L,CTNNB1,CTSB,ENO1,EXOC2,FASN,HMGB1,HSP90AB1,HSPA1A/HSPA1B,NAPA,PABPC1,PARP1,PRNP,PSMB1,RAN,RBM39,RPL10,RPL13,RPL19,RPL3,RPL38,RPL5,RPL9,RPS12,RPS14,RPS21,RPS3,RPS3A,RTN4,SF3A1,SF3B2,SF3B3,SNRPD3,SOD1,SUPT16H,VDAC2
Cellular Assembly and Organization	Fusion of vesicles	1.33e-10	1.536		ANXA2,APP,ARL8B,CAV2,EEA1,ESYT2,GNAI3,KIF5B,LAMP1,MYO1C,NAPA,PDCD6,RAB5A,RAB7A,SCARB2,SRC,STX12,STX7
Protein Degradation,Protein Synthesis	Stabilization of protein	1.33e-10			BAG3,CANX,CCAR2,CCT6A,CD81,CTNND1,CTSA,DDOST,FLOT1,FLOT2,H1-5,HSP90AB1,HSPA1A/HSPA1B,LAMP1,LSS,NACA,NPM1,PARK7,PARVA,PHB2,PTGES3,RPL23,RPL5,RTN4,STX12,SUGT1,VPS35,WFS1,ZNF207
Cardiovascular System Development and Function,Organismal Development	Vasculogenesis	1.37e-10	-1.065		AIMP1,ALCAM,ANPEP,ANXA2,APP,ATP2A2,BCLAF1,CAT,CAV1,CAV2,CD276,CD44,CD81,CD9,COL1A1,COL1A2,CSPG4,CTBP2,CTNNB1,CTSB,DAB2,DCN,EHD3,ELAVL1,ENG,ERO1A,FHL1,GJA1,GPC1,HMGB1,HTRA1,ICAM1,IFI16,IGFBP4,ILF3,ITGA2,ITGB1,LGALS3,LOX,LRRFIP1,METAP2,MFGE8,MMP14,MMP2,MYH10,MYH9,MYOF,NRP1,PARP1,PDCD6,PLCD1,PPIA,PRCP,PRKDC,PSAP,RAB9A,RAP1A,RECK,RTN4,S100A4,SARS1,SEPTIN9,SOD1,SRC,STAT1,STX7,TGFBI,TGFBR2,TGM2,THRAP3,…
Molecular Transport,Protein Trafficking	Transport of protein	1.44e-10	-1.112		AP2A1,APPL2,ARL3,ARL6IP5,BAG3,CAV1,CFL1,COL1A1,CTSA,DDX5,ELAVL1,HSP90AB1,IPO5,KPNA6,LMAN2,MAP1B,MYH9,NAPA,NPM1,PDCD6,PHB2,PITRM1,PSAP,PTTG1IP,RAB7A,RAN,SCAMP3,SNX3,SNX9,SOD1,SRC,STX7,TMED2,TOMM34,TOMM40,TPR,TRIM28,UACA,YWHAH
Gene Expression	Expression of mRNA	1.45e-10	0.847		APP,CAPRIN1,COPZ1,CTNNB1,DDX5,DDX6,DHX9,EIF2A,EIF2S1,EIF3D,EIF4A2,EIF4B,EIF4G1,EIF5B,ELAVL1,HMGB1,HSPB1,IGF2BP3,ILF3,PABPC4,RPL10,RPL19,RPL23,RPL30,RPL38,RPS14,RPS3,RPS3A,SARS1,STAT1,SYNCRIP,TPR,WARS1
Cell Death and Survival	Cell death of connective tissue cells	1.47e-10	0.29		AIFM1,APP,ASAH1,BAX,CAT,CD44,CTBP2,CTNNB1,CTSB,CTSD,DCN,DFFA,DHCR24,EIF2A,EIF2S1,EIF5B,EIF6,ENG,ENO1,EPHX1,FH,GSTP1,HNRNPA1,IDH1,IFI16,ITGB1,MAP4,MMP14,MTCH2,OPA1,P4HB,PARK7,PARP1,PDIA3,PRDX6,PRKAR1A,PRKDC,PRNP,RAI14,RANBP2,RPL10,RTN4,SERPINB2,SLC25A24,SOD1,SOD2,SPTLC1,SRC,STAT1,STMN1,SUN2,TGM2,TPP1,TPP2,UCHL1,VDAC1,VIM,XRCC6
Infectious Diseases	Infection by RNA virus	1.59e-10	-0.5		ADK,AHNAK,ANPEP,ANXA2,AP2A1,APP,ATP5F1B,ATP6V0A1,ATP6V0D1,BCLAF1,CACNA2D1,CAD,CAV2,CD44,CD81,CD9,CMAS,COPZ1,CPSF6,CTSB,CTSZ,DAB2,DDOST,DDX5,DHX9,EEA1,EEF2,EIF2A,EIF4B,ETHE1,FKBP1A,G3BP1,GANAB,GPD2,HLA-A,HLA-C,HMGB1,HNRNPF,HNRNPH1,HNRNPK,HNRNPU,HUWE1,ICAM1,IDH1,IMPDH2,ITGB1,KARS1,LMAN2,MAP4,MARCKS,MYOF,OSBPL3,PABPC1,PARVA,PCYOX1,PDIA3,PDIA6,PFKL,PGM1,PGRMC2,PLOD2,PPIA,PPP1R12C,PRPF6,PTGES3,PTGS1,R…
Cardiovascular Disease,Organismal Injury and Abnormalities	Peripheral vascular disease	2.09e-10	-1.989		AIFM1,ANXA2,APP,BAG3,CACNA2D1,CACYBP,CAPG,CAV1,CKAP4,CNP,COL1A1,COL1A2,CPSF6,CTSA,CTSB,DAB2,EIF2A,ENG,FABP3,FAHD2A,GJA1,HMGB1,HSPA1A/HSPA1B,HSPB1,HTRA1,KCTD12,KTN1,LPXN,MARCKS,NRP1,PARP1,PDLIM5,PFDN4,PRCP,PRNP,PTGS1,PYGL,RCN2,RPL9,RTN4,RUVBL2,SARS1,STK24,SUCLA2,THY1,TMEM106B,TOR1AIP1,TPP1,TUBA4A,VIM
Dermatological Diseases and Conditions,Inflammatory Disease,Inflammatory Response,Organismal Injury and Abnormalities,Skeletal and Muscular Disorders	Juvenile dermatomyositis	2.27e-10			CAV2,CFL1,CNN3,COL1A1,COL1A2,DAB2,EMILIN1,ENG,LOX,PGRMC1,PLOD2,SDCBP,TGFBI,TGFBR2
Endocrine System Disorders,Organismal Injury and Abnormalities	Benign thyroid nodule	2.5e-10			ANXA4,ANXA5,APP,CTSB,FTL,GSTP1,HSP90AB1,HSPB1,PARK7,PRDX2,PRDX6,SERPINB6
Developmental Disorder,Hereditary Disorder,Metabolic Disease,Organismal Injury and Abnormalities	Lysosomal storage disease	2.68e-10	-2.591	Decreased	ALDH3A2,ANO10,APP,ARSB,ASAH1,CAV1,CTSA,CTSD,FLOT2,GBA,GLB1,GNS,HEXA,HEXB,NAGA,NPC2,PSAP,SUMF2,TPP1
Cancer,Gastrointestinal Disease,Organismal Injury and Abnormalities	Tumorigenesis of gastrointestinal tumor	2.86e-10			ABCD3,ACADVL,ACO2,ACTN1,ADK,AHNAK,AHNAK2,AK3,AKAP12,AKR7A2,ALDH1B1,ALDH6A1,ANO10,ANPEP,ANXA11,ANXA4,AP2A1,APEX1,APPL2,ASAH1,ASS1,ATIC,ATL3,ATP2A2,ATP5MG,ATP6V1B2,ATP6V1E1,ATP6V1H,BAX,BCLAF1,CACNA2D1,CACYBP,CAD,CANX,CAPRIN1,CAT,CAV1,CBX3,CD44,CDC42BPB,CDV3,CEP170,CKAP4,CKAP5,CMAS,CNP,CNPY2,COL12A1,COL1A1,COPZ1,CPSF6,CPT1A,CRELD2,CSDE1,CSE1L,CSPG4,CTBP2,CTNNA1,CTNNB1,CTNND1,CTSA,CUL4B,CYB5R3,DAB2,D…
Cancer,Organismal Injury and Abnormalities	Pelvic cancer	3.03e-10			ACADVL,ACSF2,ACSL3,ACTN1,AHCY,AHNAK,AHNAK2,AIFM1,AK3,AKAP12,AKR1C3,AKR7A2,ALAD,ALCAM,ALDH1B1,ALDH3A2,ALDH7A1,ALYREF,ANP32B,ANPEP,ANXA11,ANXA2,ANXA5,AP2A1,APEX1,APMAP,APP,APPL2,ARL8B,ARSB,ASS1,ATIC,ATL3,ATP2B4,ATP6V0A1,ATP6V1A,ATP6V1B2,ATP6V1D,ATP6V1H,BASP1,BAX,BCLAF1,CACNA2D1,CAD,CALU,CAPG,CAV1,CBX3,CCT6A,CD109,CD44,CDC42BPB,CEP170,CKAP4,CKAP5,CKB,CNP,COL12A1,COL1A1,COL1A2,COMT,COPS4,CPSF6,CPT1A,…
Cancer,Hematological Disease,Immunological Disease,Organismal Injury and Abnormalities	Non-Hodgkin lymphoma	3.08e-10	0.647		AHNAK,ANPEP,ANXA11,ANXA2,ANXA4,APP,ATP6V1B2,BASP1,BAX,BCLAF1,CAV1,CAV2,CD44,CDV3,CNP,COL12A1,COL1A1,COL1A2,COMT,COPS4,CSDE1,CSE1L,CTBP2,CTNNB1,DCN,DHCR24,EIF2A,ELAVL1,ENG,EWSR1,FASN,FBN1,FHL1,FKBP1A,FKBP9,FUBP1,FUS,G3BP1,GJA1,GNB1,H2AC6,H6PD,HLA-A,HMGB1,HNRNPA2B1,HNRNPH1,HNRNPM,HNRNPU,HSP90AB1,HUWE1,IARS2,ICAM1,IDH1,IGFBP4,IKBIP,IMPDH2,ITGB1,LAMP1,LRRFIP1,MAP1B,MMP2,MTHFD1L,MYOF,NONO,NUCB2,PARP1,…
Skeletal and Muscular Disorders	Muscle laminopathy	3.63e-10			BAG3,CAV2,CFL1,CNN3,COL1A1,COL1A2,DAB2,EMILIN1,ENG,FHL1,LOX,PGRMC1,PLOD2,SDCBP,SGCD,SUN2,TGFBI,TGFBR2,TMEM43
Cellular Function and Maintenance	Engulfment of tumor cell lines	3.64e-10	1.667		APPL2,ATP6V0D1,ATP6V1A,ATP6V1B2,ATP6V1D,ATP6V1E1,CAV1,CD44,CKB,CTNNB1,DAB2,EZR,ICAM1,IDH1,ITGB1,LAMTOR2,LMAN2,NCL,PXN,RALA,RPS21,RUVBL2,SCARB2,SF3B3,SFPQ,SH3KBP1,SRC,TGM2,TLN1,VIM
RNA Damage and Repair	Metabolism of RNA	3.66e-10			HNRNPA0,HNRNPA1,HNRNPA2B1,HNRNPA3,HNRNPC,HNRNPD,HNRNPF,HNRNPH1,HNRNPK,HNRNPL,HNRNPM,HNRNPR,HNRNPU,HSPA1A/HSPA1B,KHSRP,PABPC4,PCBP1,RBMX
Nucleic Acid Metabolism,Small Molecule Biochemistry	Metabolism of nucleotide	3.7e-10	0.994		ADK,AK3,APP,ATP5F1B,ATP5MG,CAD,CAT,CAV1,CMPK1,CTNNB1,CUL4B,ENO1,EZR,FASN,FUS,GART,GJA1,GNAI3,GNB1,H6PD,HMGB1,HSPA1A/HSPA1B,IMPDH2,LDHB,LETM1,MCCC2,MDH2,ME1,MTHFD1,MYOF,NUCB2,OGDH,OPA1,PARK7,PARP1,PPA1,PRPS1,PTGIS,PTGS1,RAB23,RAN,RPSA,SOD1,SOD2,TP53I3,UGDH,UGP2,VDAC1
Skeletal and Muscular Disorders	Laminopathy	3.84e-10			BAG3,CAV2,CFL1,CNN3,COL1A1,COL1A2,DAB2,DCN,EMILIN1,ENG,FHL1,LOX,PGRMC1,PLOD2,SDCBP,SGCD,SUN2,TGFBI,TGFBR2,TMEM43
Infectious Diseases	Replication of RNA virus	4.11e-10	-1.484		ANPEP,ANXA5,ATP2A2,ATP6V0D1,ATP6V1A,ATP6V1B2,BAG3,BAX,CAD,CAV1,CD81,CDC42BPB,CSE1L,DDX5,DDX6,DHX9,EIF2S1,FASN,FBN1,G3BP1,HMGB1,HNRNPA1,HNRNPH3,HNRNPL,HNRNPM,HSP90AB1,ILF3,ITGB5,NCL,NPM1,PPIA,PRDX2,PRKAR1A,PRNP,PRPF6,PRPS1,RAB9A,RPS14,RPSA,RUVBL2,SAFB,SF3A1,SFPQ,SNRNP70,SNRPF,SNX9,SRSF1,STAT1,STING1,TMPO,TRIM25,YBX1
Cardiovascular System Development and Function	Morphology of cardiovascular system	5.03e-10			ACADVL,ADK,AIFM1,AKAP12,APP,ARSB,ATP2A2,ATP6V1E1,BAG3,CACNA2D1,CAMK2D,CAT,CAV1,CD44,COMT,CPT1A,CSDE1,CTNNB1,CTSB,CTSD,EHD3,ENG,FABP3,FASN,FBN1,FKBP1A,FLNC,FUBP1,GBE1,GJA1,HADHA,HMGB1,HMGCL,HP1BP3,HUWE1,IGFBP4,ITGA2,LASP1,LOX,MMP14,MMP2,MPRIP,MYH10,MYH9,MYL9,NRP1,PARK7,PARP1,PARVA,PDCD5,PDLIM5,PLA2G15,PLEC,PPIA,PRKAR1A,PSAP,PTGIS,PTGS1,PXN,RECK,RTN4,S100A10,SDHB,SGCD,SLC25A1,SLC25A11,SOD2,SRC,SUCL…
Infectious Diseases	Production of virus	5.78e-10	-3.277	Decreased	CAV1,CNP,CSE1L,DDX17,DDX5,DDX6,HNRNPA1,HNRNPC,HNRNPK,HNRNPM,HNRNPR,HNRNPU,HSP90AB1,PPIA,PRNP,SDCBP,SNRPF,ST13,SYNCRIP,YBX1
Cellular Development,Cellular Growth and Proliferation,Connective Tissue Development and Function,Tissue Development	Cell proliferation of fibroblasts	5.93e-10	-0.041		AIMP1,ANXA2,BAX,CAV1,CD44,CTNNB1,CTSB,CTSD,DCN,DDX5,DHX9,ENG,GJA1,GSTP1,HDGF,HSPB1,IDH1,IGFBP4,ITGB1,LGALS3,LMNB1,MMP2,MTHFD1L,NPM1,PA2G4,PRDX4,PRKDC,PSME3,PTGES3,SAFB,SOD1,SOD2,SRC,STAT1,TGFBR2,TMPO,TPM1,TRIM25,VIM,YBX1
Infectious Diseases	Infection of kidney cell lines	6.07e-10	-1.439		ANPEP,ATP5F1B,CAD,CPSF6,CTSB,GANAB,HMGB1,HNRNPH1,IDH1,KARS1,LMAN2,MAP4,MYOF,OSBPL3,PFKL,PGM1,PLOD2,PPP1R12C,PRPF6,PTGES3,RANBP2,RBM25,RNH1,RPL12,RPL18,RPL3,RPL5,SAFB,SF3A1,SF3B2,SNRPD3,TAGLN2,YBX1
Amino Acid Metabolism,Small Molecule Biochemistry	Metabolism of amino acids	6.26e-10	0.987		AHCY,ALDH6A1,ALDH7A1,ASS1,ATP2B4,CAD,CKB,COMT,DLD,GART,GLUD1,HMGCL,HSD17B10,IDH1,IVD,MCCC2,ME1,MTHFD1,OGDH,PARK7,PCYOX1,PHGDH,PRKAR1A,SARS1,SHMT2,SPTLC1,TST,TXNRD1
DNA Replication, Recombination, and Repair	Degradation of DNA	6.42e-10	0.445		AIFM1,APEX1,APP,ASAH1,BAX,DFFA,DHX9,ENO1,HMGB1,HNRNPA1,HSD17B10,HSPB1,MTCH1,NPM1,PARP1,PPIA,PRDX6,PRNP,PXN,RTN4,S100A4,SOD1,SOD2,SRC,STAT1,STK24
Nucleic Acid Metabolism,Small Molecule Biochemistry	Metabolism of nucleoside triphosphate	7.06e-10	0.943		ADK,AK3,APP,ATP5F1B,ATP5MG,CAD,CAV1,CMPK1,CUL4B,ENO1,FUS,GJA1,GNAI3,HMGB1,HSPA1A/HSPA1B,LETM1,MYOF,OPA1,PARK7,PARP1,PTGIS,RAB23,RAN,SOD1,SOD2,VDAC1
Cancer,Organismal Injury and Abnormalities	Cancer of cells	7.57e-10	0.332		ACO2,ACSL3,AHNAK,AHNAK2,AIFM1,AIMP1,AKAP12,ALAD,ALCAM,ANPEP,ANXA11,ANXA2,ANXA4,ANXA5,AP2A1,APP,ARL6IP5,ARSB,ASAH1,ASS1,ATIC,ATP2A2,ATP6V1A,ATP6V1B2,ATP6V1E1,BASP1,BAX,BCLAF1,BLVRA,BUB3,CAD,CAT,CAV1,CAV2,CD276,CD44,CD59,CD81,CDV3,CFL1,CKAP4,CNP,CNPY2,COL12A1,COL1A1,COL1A2,COMT,COPS4,CPT1A,CSDE1,CSE1L,CSPG4,CTBP2,CTHRC1,CTNNA1,CTNNB1,CTNND1,CTSA,CTSB,CTSK,CUL4B,DAB2,DCN,DDX5,DDX6,DHCR24,DHX9,DNAJC1…
Cell Death and Survival,DNA Replication, Recombination, and Repair	Fragmentation of DNA	8.59e-10	0.487		AIFM1,APEX1,APP,ASAH1,BAX,DFFA,ENO1,HMGB1,HSD17B10,HSPB1,MTCH1,NPM1,PARP1,PPIA,PRDX6,PRNP,PXN,RTN4,S100A4,SOD1,SOD2,SRC,STAT1,STK24
Immunological Disease	Allergy	1.01e-09	0.415		ACADVL,ACO2,AHCY,AHNAK,ANXA5,CAPG,CAT,CD44,CD81,CFL1,CNN3,DPYSL2,ENO1,FKBP1A,FLOT1,GSTO1,HLA-C,HNRNPR,ICAM1,KIF5B,MYH9,MYL9,NAPA,P4HB,PDIA3,PHGDH,PITPNB,PPIA,PRDX6,PSAP,PTGS1,RAB34,RUVBL1,SRC,STAT1,TGM2,TKT,TPI1,TPM1,TPM3,TRIOBP,VDAC2,XRCC6
Connective Tissue Development and Function,Tissue Development	Growth of connective tissue	1.04e-09	0.308		AIMP1,AKAP12,ALDH3A2,ANPEP,ANXA2,BAX,CAV1,CD109,CD44,COL1A1,CTHRC1,CTNNB1,CTSB,CTSD,DCN,DDX5,DHX9,ENG,ERO1A,GJA1,GSTP1,HDGF,HMGA1,HNRNPA2B1,HSPA1A/HSPA1B,HSPB1,HUWE1,IDH1,IFI16,IGFBP4,ITGB1,LGALS3,LIMA1,LMNB1,LOX,MMP14,MMP2,MTHFD1L,MYH10,MYH9,NPM1,PA2G4,PRDX4,PRKDC,PSME3,PTGES3,RECK,SAFB,SH3KBP1,SLC3A2,SOD1,SOD2,SRC,STAT1,STMN1,TCIRG1,TGFBR2,TMPO,TPM1,TRIM25,VIM,YBX1
Cardiovascular Disease,Organismal Injury and Abnormalities	Peripheral arterial disease	1.04e-09			ANXA2,BAG3,CACYBP,CAPG,CNP,COL1A1,COL1A2,CPSF6,CTSA,CTSB,DAB2,FAHD2A,HSPA1A/HSPA1B,KCTD12,KTN1,LPXN,MARCKS,PDLIM5,PFDN4,PRCP,PTGS1,RCN2,RPL9,RUVBL2,STK24,SUCLA2,THY1,TOR1AIP1,TPP1,TUBA4A
Cell Death and Survival	Cell death of fibroblast cell lines	1.09e-09	1.143		AIFM1,APP,ASAH1,BAX,CTNNB1,CTSB,CTSD,DFFA,EIF2A,EIF2S1,EIF5B,EIF6,ENO1,EPHX1,FH,GSTP1,HNRNPA1,IFI16,ITGB1,MTCH2,OPA1,P4HB,PARK7,PARP1,PDIA3,PRDX6,PRKAR1A,PRKDC,PRNP,RAI14,RANBP2,RPL10,RTN4,SERPINB2,SLC25A24,SOD2,SRC,STAT1,STMN1,SUN2,TGM2,UCHL1,VDAC1,VIM
Infectious Diseases	Infection of epithelial cell lines	1.09e-09	-1.59		ANPEP,ATP5F1B,CAD,CPSF6,GANAB,HMGB1,HNRNPH1,IDH1,KARS1,LMAN2,MAP4,MYOF,OSBPL3,PFKL,PGM1,PLOD2,PPP1R12C,PRPF6,PTGES3,RANBP2,RBM25,RNH1,RPL12,RPL18,RPL3,RPL5,SAFB,SF3A1,SF3B2,SNRPD3,TAGLN2,YBX1
Hereditary Disorder,Neurological Disease,Organismal Injury and Abnormalities	Autosomal dominant neuropathy	1.09e-09			AARS1,ANXA11,DNAJC13,EIF4G1,FUS,GBA,HNRNPA1,HSPB1,INF2,MATR3,OPA1,RAB7A,SEPTIN9,SOD1,TUBA4A,UCHL1,VPS35,WFS1
Cancer,Organismal Injury and Abnormalities	Extraadrenal retroperitoneal tumor	1.26e-09	1.536		ABCD3,ACSF2,ACSL3,ADH5,AHNAK,AHNAK2,AK3,ALCAM,ALDH7A1,ALYREF,ANPEP,ANXA2,ANXA5,APPL2,ARSB,ATIC,ATP2B4,ATP5MG,ATP6V0A1,ATP6V0D1,ATP6V1B2,BASP1,BAX,BLVRB,CAD,CALU,CAV1,CD109,CD276,CD44,CD59,CD9,CDC42BPB,CEP170,CKAP5,COL12A1,COL1A1,COL1A2,CSDE1,CSPG4,CTHRC1,CTNNB1,CTNND1,CTSB,CTSD,CTSK,CTSZ,CUL4B,CYB5R3,DCN,DDX5,DFFA,DHRS7,DHX9,DLD,DNAJC13,DPP7,ECHS1,EHD3,EIF2A,EIF4A2,EML4,ENG,ENO1,EPHX1,ESYT2,ETHE1…
Cellular Development,Cellular Growth and Proliferation	Cell proliferation of breast cancer cell lines	1.28e-09	1.578		AHCY,ANXA2,ASAH1,CAT,CAV1,CD44,CD59,COPS4,CRABP2,CSE1L,CTNNB1,CTSD,DAB2,DCN,DDX17,ELAVL1,FASN,FLOT1,GJA1,GPC1,HMGA1,HNRNPK,HUWE1,ILF3,ITGA2,ITGB1,ITGB5,LGALS3,LIMA1,MMP14,MYLK,NONO,NRP1,OGDH,PA2G4,PDIA3,PDLIM2,PGRMC1,PHGDH,PRDX2,RANBP2,S100A4,SEPTIN9,SOD1,SOD2,SRC,SSB,TGFBR2,TGM2,TPM1,TPT1,TRIM28,YBX1
Cancer,Hematological Disease,Organismal Injury and Abnormalities	Hematologic cancer of cells	1.52e-09	-0.881		AHNAK,AHNAK2,AIMP1,ANPEP,ANXA11,ANXA2,ANXA4,APP,ARL6IP5,ASS1,ATIC,ATP6V1B2,BASP1,BAX,BCLAF1,BUB3,CAD,CAV1,CAV2,CD44,CDV3,CFL1,CKAP4,CNP,COL12A1,COL1A1,COL1A2,COMT,COPS4,CSDE1,CSE1L,CTBP2,CTNNB1,CUL4B,DCN,DHCR24,EIF2A,ELAVL1,ENG,EWSR1,FAP,FASN,FBN1,FHL1,FKBP1A,FKBP9,FUBP1,FUS,G3BP1,GART,GJA1,GNB1,H2AC6,H6PD,HLA-A,HMGA1,HMGB1,HNRNPA2B1,HNRNPH1,HNRNPM,HNRNPU,HSP90AB1,HSPB1,HUWE1,IARS2,ICAM1,IDH1,IGF…
Cancer,Organismal Injury and Abnormalities,Reproductive System Disease	Genital tract cancer	1.69e-09			ACADVL,ACSF2,ACSL3,ACTN1,AHCY,AHNAK,AHNAK2,AIFM1,AK3,AKAP12,AKR1C3,AKR7A2,ALCAM,ALDH1B1,ALDH3A2,ALDH7A1,ANP32B,ANXA11,ANXA2,ANXA5,AP2A1,APEX1,APMAP,APP,APPL2,ARL8B,ARSB,ASS1,ATIC,ATL3,ATP2B4,ATP6V0A1,ATP6V1A,ATP6V1B2,ATP6V1D,ATP6V1H,BASP1,BAX,BCLAF1,CACNA2D1,CAD,CALU,CAPG,CAV1,CBX3,CCT6A,CD109,CD44,CDC42BPB,CEP170,CKAP4,CKAP5,CKB,CNP,COL12A1,COL1A1,COL1A2,COMT,COPS4,CPSF6,CPT1A,CRABP2,CSDE1,CSE1L…
Immunological Disease	Acute graft-vs-host disease	1.69e-09			CSDE1,ENG,FKBP1A,HSPA1A/HSPA1B,ICAM1,IMPDH2,MYO6,PPIA,RAB5C,RMDN3,SAR1A,SCARB2,SCIN,SF3A1,STAT1,TPT1
Cancer,Gastrointestinal Disease,Organismal Injury and Abnormalities	Colorectal carcinoma	1.99e-09			ABCD3,ACADVL,ACO2,ACTN1,ADK,AHNAK,AHNAK2,AK3,AKAP12,AKR7A2,ALDH1B1,ALDH6A1,ANO10,ANPEP,ANXA11,ANXA4,AP2A1,APEX1,APPL2,ASAH1,ASS1,ATIC,ATL3,ATP5MG,ATP6V1B2,ATP6V1E1,ATP6V1H,BAX,BCLAF1,CACNA2D1,CACYBP,CAD,CANX,CAPRIN1,CAT,CAV1,CBX3,CD44,CDC42BPB,CDV3,CEP170,CKAP4,CKAP5,CMAS,CNP,CNPY2,COL12A1,COL1A1,COPZ1,CPSF6,CPT1A,CRELD2,CSDE1,CSE1L,CSPG4,CTBP2,CTNNB1,CTNND1,CTSA,CUL4B,CYB5R3,DAB2,DCN,DDX17,DDX5,…
Cellular Movement	Cell movement of breast cancer cell lines	2.06e-09	1.413		ACTN1,AHNAK,ANXA2,CAV1,CD44,CD81,CD9,CSE1L,CTNNB1,ELAVL1,ENG,GJA1,ILF3,ITGA2,ITGB1,ITGB5,LASP1,LIMA1,MMP14,MMP2,MYH10,MYH9,NRP1,PDLIM1,PDLIM2,PI4K2A,PXN,RAB5A,RANBP2,RAP1A,RUVBL1,S100A4,SACM1L,SDCBP,SEPTIN9,SRC,STK24,TGFBR2,TGM2,TLN1,VIM
Nucleic Acid Metabolism,Small Molecule Biochemistry	Synthesis of purine nucleotide	2.2e-09	1.336		ADK,AK3,APP,ATP5F1B,ATP5MG,CAV1,CUL4B,ENO1,FASN,FUS,GJA1,HMGB1,IMPDH2,LETM1,ME1,MTHFD1,MYOF,NUCB2,OPA1,PARK7,PARP1,PPA1,PRPS1,PTGIS,SOD1,SOD2,VDAC1
Lipid Metabolism,Molecular Transport,Small Molecule Biochemistry	Accumulation of lipid	2.49e-09	-3.636	Decreased	ACADVL,APP,ASAH1,BAX,CAV1,CD44,CPT1A,ECHS1,ECI1,EEA1,FASN,FH,GBA,GLB1,HADHA,HEXA,HEXB,HMGB1,ICAM1,IDH1,LAMP1,MARCKS,MYH9,NONO,NPC2,OPA1,PHB2,PHGDH,PRDX6,PSAP,RAB35,RETSAT,SCARB2,SDHB,SPTLC1,SRC,THY1
Cancer,Hematological Disease,Immunological Disease,Organismal Injury and Abnormalities	Mature B cell malignant tumor	2.63e-09			AHNAK,AHNAK2,ANPEP,ANXA11,ANXA2,ANXA4,ANXA5,APP,ATP6V1E1,BAX,BCLAF1,CAT,CAV1,CD44,CDV3,CNP,COL12A1,COMT,CSDE1,CTBP2,CTNNB1,CTSK,CUL4B,DHCR24,EIF2A,ELAVL1,EML4,ESYT2,EWSR1,FASN,FBN1,FHL1,FKBP1A,FKBP9,FUBP1,FUS,G3BP1,GART,GNB1,H1-4,H2AC6,H6PD,HLA-A,HMGB1,HNRNPH1,HNRNPM,HNRNPU,HSP90AB1,HUWE1,IARS2,IDH1,IKBIP,IMPDH2,LAMP1,LRRFIP1,MAP1B,MMP2,MTCH2,MTHFD1L,MYOF,NONO,NUCB2,PARP1,PCBP1,PCNA,PDIA6,PPIA,PR…
Endocrine System Disorders,Organismal Injury and Abnormalities	Benign cold thyroid nodule	2.71e-09			ANXA5,APP,CTSB,GSTP1,HSP90AB1,PARK7,PRDX2,PRDX6
Infectious Diseases,Organismal Injury and Abnormalities	Infection of embryonic cell lines	2.73e-09	-1.59		ANPEP,ATP5F1B,CAD,CPSF6,GANAB,HMGB1,HNRNPH1,IDH1,KARS1,LMAN2,MAP4,MYOF,OSBPL3,PFKL,PGM1,PLOD2,PPP1R12C,PRPF6,PTGES3,RANBP2,RBM25,RNH1,RPL12,RPL18,RPL3,RPL5,SAFB,SF3A1,SF3B2,SNRPD3,TAGLN2,YBX1
Cellular Movement	Cell movement of sarcoma cell lines	3.01e-09	-1.674		AHNAK,CAT,CAV1,CD44,CTSB,DAB2,FASN,FLNB,FLNC,HNRNPK,ITGB1,MMP14,PARVA,PHB2,PXN,SEPTIN9,SOD2,STMN1,TLN1,TPM3
Cancer,Organismal Injury and Abnormalities	Pelvic carcinoma	3.07e-09			ACADVL,ACSF2,ACSL3,ACTN1,AHCY,AHNAK,AHNAK2,AIFM1,AK3,AKAP12,ALAD,ALDH1B1,ALDH3A2,ALDH7A1,ALYREF,ANP32B,ANPEP,ANXA11,ANXA2,ANXA5,AP2A1,APEX1,APP,APPL2,ARL8B,ARSB,ATIC,ATL3,ATP2B4,ATP6V1A,ATP6V1B2,ATP6V1D,ATP6V1H,BASP1,BAX,BCLAF1,CACNA2D1,CAD,CALU,CAPG,CAV1,CBX3,CCT6A,CD109,CD44,CDC42BPB,CEP170,CKAP4,CKAP5,CKB,CNP,COL12A1,COL1A1,COL1A2,COMT,COPS4,CPSF6,CPT1A,CRABP2,CSDE1,CSE1L,CSPG4,CTBP2,CTNNA1,CT…
Cancer,Organismal Injury and Abnormalities,Tumor Morphology	Progression of tumor	3.22e-09	-0.737		ALCAM,ANPEP,ANXA2,ATIC,CAT,CAV1,CD44,COL1A1,COL1A2,CTSK,ENG,EZR,FASN,FKBP1A,FUS,GART,GSTP1,HMGB1,HSP90AB1,IGFBP4,NES,NRP1,PARP1,PSMB1,PXN,RECK,S100A4,SOD2,SRC,SRSF1,STAT1,TGFBR2,TUBA4A,TXNRD1
Infectious Diseases	Infection by HIV-1	3.3e-09	-1.138		APP,ATP5F1B,ATP6V0A1,BCLAF1,CACNA2D1,CAD,CAV2,CD44,CPSF6,CTSZ,DDOST,DHX9,ETHE1,GANAB,GPD2,HLA-C,HMGB1,HNRNPF,HNRNPH1,HNRNPU,HUWE1,IDH1,ITGB1,KARS1,LMAN2,MAP4,MYOF,OSBPL3,PARVA,PDIA3,PDIA6,PFKL,PGM1,PGRMC2,PLOD2,PPP1R12C,PRPF6,PTGES3,RANBP2,RBM25,RNH1,RPL12,RPL18,SAFB,SERPINB6,SF3A1,SF3B2,SNRPD3,SSB,TAGLN2,TMED2,TPT1,TUBA4A,YBX1
Lipid Metabolism,Molecular Transport,Small Molecule Biochemistry	Concentration of lipid	3.77e-09	-1.742		ACO2,ACSL3,AIFM1,ANXA5,APEX1,APP,ASAH1,ATP2A2,BAG3,BAX,CAV1,CD59,CNPY2,COMT,CPT1A,CSPG4,CTNNB1,CTSD,DDX5,DHCR24,DPP7,ECI1,ENG,FABP3,FASN,FLOT1,FLOT2,GALNT2,GBA,GLB1,GPD2,GSTK1,H6PD,HADHA,HEXB,HMGA1,HMGB1,HSD17B12,HSD17B4,ICAM1,IDH1,LGALS3,LIMA1,MACROH2A1,NPC2,NUCB2,PARP1,PHGDH,PITPNB,PLA2G15,PLSCR3,PRDX3,PRDX6,PRNP,PRPF19,PSAP,PTGES3,PTGIS,PTGS1,RAB7A,RAB9A,SAFB,SLC3A2,SOD1,SOD2,SPTLC1,SRC,TGFBR2…
Free Radical Scavenging	Metabolism of reactive oxygen species	3.87e-09	-0.308		AIFM1,ALDH3A2,ANXA2,APP,BAX,CANX,CAT,CAV1,CD44,CUL4B,DCN,DHCR24,ERO1A,FTL,GJA1,GSTP1,HADHA,HMGB1,HNRNPK,HSD17B10,HSP90AB1,HSPB1,HSPB6,ICAM1,IDH1,ITGB1,LETM1,LGALS3,MACROH2A1,MMP14,MPRIP,MYLK,OGDH,PARK7,PPIA,PRCP,PRDX2,PRDX3,PRDX4,PRDX6,PRNP,PTGS1,RAB7A,RAP1A,RTN4,SOD1,SOD2,SPAG9,SRC,TAGLN,TGM2,TXNRD1,VDAC1
Cellular Development,Cellular Growth and Proliferation,Nervous System Development and Function,Tissue Development	Growth of neurites	3.91e-09	1.501		ALCAM,APEX1,APP,BASP1,BAX,CAT,CAV1,CD9,CNPY2,CSRP1,DHCR24,DPYSL2,EEA1,EZR,GJA1,HMGB1,IMPA1,ITGB1,LMNB1,LSS,MAP1B,MARCKS,MMP2,MPRIP,MYH10,MYH9,NES,NRP1,PARP1,PDIA3,PRNP,PSAP,PXN,RAB35,RPS14,RTN4,S100A4,SEPTIN2,SEPTIN9,SERPINE2,SNX3,SOD1,SRC,STRAP,STX7,TGM2,VIM
Cellular Movement	Migration of sarcoma cell lines	3.92e-09	-1.752		AHNAK,CAT,CAV1,CD44,DAB2,FASN,FLNB,FLNC,HNRNPK,ITGB1,MMP14,PARVA,PHB2,PXN,SEPTIN9,SOD2,STMN1,TPM3
Cancer,Gastrointestinal Disease,Organismal Injury and Abnormalities	Colon carcinoma	4.02e-09			ABCD3,ACADVL,ACO2,ACTN1,ADK,AHNAK,AHNAK2,AK3,AKAP12,AKR7A2,ALDH1B1,ALDH6A1,ANO10,ANPEP,ANXA11,ANXA4,AP2A1,APEX1,APPL2,ASAH1,ASS1,ATIC,ATL3,ATP5MG,ATP6V1E1,ATP6V1H,BAX,BCLAF1,CACNA2D1,CACYBP,CAD,CANX,CAPRIN1,CAT,CAV1,CBX3,CD44,CDC42BPB,CDV3,CEP170,CKAP4,CKAP5,CMAS,CNP,CNPY2,COL12A1,COL1A1,COPZ1,CPSF6,CPT1A,CRELD2,CSDE1,CSPG4,CTBP2,CTNNB1,CTNND1,CTSA,CUL4B,CYB5R3,DAB2,DCN,DDX17,DDX5,DFFA,DHX9,DNAJC…
Free Radical Scavenging	Synthesis of reactive oxygen species	4.11e-09	-0.722		AIFM1,ALDH3A2,ANXA2,APP,BAX,CANX,CAT,CAV1,CD44,CUL4B,DCN,DHCR24,ERO1A,FTL,GJA1,GSTP1,HADHA,HMGB1,HNRNPK,HSD17B10,HSP90AB1,HSPB1,HSPB6,ICAM1,IDH1,ITGB1,LETM1,LGALS3,MACROH2A1,MMP14,MPRIP,MYLK,OGDH,PARK7,PPIA,PRCP,PRDX2,PRDX6,PRNP,PTGS1,RAB7A,RAP1A,RTN4,SOD1,SOD2,SPAG9,SRC,TAGLN,TGM2,TXNRD1,VDAC1
Immunological Disease	Early stage acute graft-vs-host disease	4.25e-09			CSDE1,ENG,HSPA1A/HSPA1B,ICAM1,MYO6,RAB5C,RMDN3,SAR1A,SCARB2,SCIN,SF3A1,STAT1,TPT1
Cancer,Organismal Injury and Abnormalities	Metastatic potential of tumor cell lines	4.61e-09	1.409		ALCAM,CAT,CD44,CD81,CTNNB1,NACA,PRNP,PSAP,SOD1,STMN1,TGM2,THY1
Infectious Diseases	HIV infection	4.65e-09	-1.138		ADK,ANXA2,APP,ATP5F1B,ATP6V0A1,BCLAF1,CACNA2D1,CAD,CAV2,CD44,CPSF6,CTSZ,DDOST,DHX9,ETHE1,FKBP1A,GANAB,GPD2,HLA-A,HLA-C,HMGB1,HNRNPF,HNRNPH1,HNRNPU,HUWE1,IDH1,IMPDH2,ITGB1,KARS1,LMAN2,MAP4,MYOF,OSBPL3,PARVA,PDIA3,PDIA6,PFKL,PGM1,PGRMC2,PLOD2,PPP1R12C,PRPF6,PTGES3,PTGS1,RANBP2,RBM25,RNH1,RPL12,RPL18,SAFB,SERPINB6,SF3A1,SF3B2,SNRPD3,SSB,STAT1,TAGLN2,TMED2,TPT1,TUBA4A,YBX1
Cancer,Organismal Injury and Abnormalities,Renal and Urological Disease	Upper renal tract carcinoma	4.98e-09			ACSL3,ADH5,AHNAK,AK3,ALDH7A1,ANPEP,ANXA2,ANXA5,ATP5MG,BASP1,BAX,BLVRB,CAD,CAV1,CD44,CD9,COL12A1,CSPG4,CTNNB1,DCN,DPP7,ECHS1,EHD3,EIF4A2,EPHX1,FAP,FBN1,FH,FKBP1A,FLNC,FUBP1,FUBP3,GJA1,GLB1,GSPT1,GSTK1,GSTM3,GSTP1,HADHB,HLA-A,HMGB1,HNRNPM,HSD17B4,HSP90AB1,HSPB6,IDH1,IFI16,IGF2BP3,KHSRP,LAMC1,LGALS3,METAP2,MMP2,MYL9,NES,NUMA1,OSBPL3,PARP1,PCBP1,PDIA3,PITRM1,PLEC,PLOD2,PRDX2,PTGS1,PYGB,PYGL,RAI14,RAL…
Cell Cycle,DNA Replication, Recombination, and Repair	Homologous recombination of cells	5.85e-09	-3.499	Decreased	EWSR1,HNRNPC,IPO5,KANK2,PABPC1,PRPF19,PRPF6,RBMX,RUVBL1,RUVBL2,SF3A3,SF3B2,SF3B3,SNRNP200,SNRPD2,SNU13,TP53BP1
Cardiovascular System Development and Function,Cellular Movement	Cell movement of endothelial cells	6.25e-09	0.178		AIMP1,ALCAM,ANPEP,ANXA2,ATP2B4,ATP5F1B,CAV1,CD44,CD81,CD9,CSPG4,DCN,ENG,FAP,FLNB,GPC1,HMGB1,HSP90AB1,HSPB1,ICAM1,ITGA2,ITGB1,LGALS3,LOX,MARCKS,MMP14,MMP2,NCL,NRP1,PDCD6,PXN,RAB7A,RECK,RTN4,S100A4,SRC,TGFBI,TGFBR2,THY1,VIM,WARS1
Cellular Function and Maintenance	Internalization by tumor cell lines	6.31e-09	0.474		ATP6V0D1,ATP6V1A,ATP6V1B2,ATP6V1D,ATP6V1E1,CAV1,CD44,DAB2,ITGB1,LGALS3,NRP1,PRNP,RPS21,RUVBL2,SCARB2,SF3B3,SFPQ,SH3KBP1,SRC,TGM2,VIM
Cell Cycle,DNA Replication, Recombination, and Repair	DNA recombination	6.51e-09	-3.235	Decreased	ALYREF,EWSR1,HMGA1,HMGB1,HNRNPC,IDH1,IPO5,KANK2,PABPC1,PARP1,PRKDC,PRPF19,PRPF6,RBMX,RUVBL1,RUVBL2,SF3A3,SF3B2,SF3B3,SNRNP200,SNRPD2,SNU13,TP53BP1,XRCC6
Nucleic Acid Metabolism,Small Molecule Biochemistry	Biosynthesis of purine ribonucleotide	7.02e-09	1.208		AK3,APP,ATP5F1B,ATP5MG,CAV1,CUL4B,ENO1,FUS,GJA1,HMGB1,LETM1,MYOF,OPA1,PARK7,PARP1,PPA1,PRPS1,PTGIS,SOD1,SOD2,VDAC1
Developmental Disorder,Hereditary Disorder,Metabolic Disease,Organismal Injury and Abnormalities	Inborn error of lipid metabolism	7.56e-09			ACADVL,APP,CPT1A,ETFA,ETFB,HADHA,HADHB,HEXA,HMGCL,HSD17B10,OGDH,PSAP
Cellular Movement	Migration of breast cancer cell lines	7.96e-09	1.173		ACTN1,AHNAK,ANXA2,CAV1,CD44,CD81,CD9,CSE1L,CTNNB1,ELAVL1,ENG,GJA1,ILF3,ITGB1,ITGB5,LASP1,MMP14,MMP2,MYH10,MYH9,NRP1,PDLIM1,PDLIM2,PI4K2A,PXN,RANBP2,RAP1A,RUVBL1,S100A4,SACM1L,SDCBP,SEPTIN9,SRC,STK24,TGM2,VIM
Cancer,Endocrine System Disorders,Organismal Injury and Abnormalities	Benign neoplasm of endocrine gland	8.15e-09			ACSF2,ANXA2,ANXA5,APP,ASS1,CAD,COL1A1,COL1A2,CTNNB1,CTSB,DCN,DDOST,EXOC2,FABP3,FKBP10,FLNC,GSTP1,HMGA1,HSP90AB1,LGALS3,MMP14,MYLK,PARK7,PRDX2,PRDX6,PRKAR1A,RALY,SRSF1,TGM2,THY1
Cancer,Organismal Injury and Abnormalities,Renal and Urological Disease	Kidney carcinoma	8.18e-09			ACSL3,ADH5,AHNAK,AK3,ALDH7A1,ANPEP,ANXA2,ANXA5,ATP5MG,BASP1,BAX,BLVRB,CAD,CAV1,CD44,CD9,COL12A1,CSPG4,CTNNB1,DCN,DPP7,ECHS1,EHD3,EIF4A2,EPHX1,FAP,FBN1,FH,FKBP1A,FLNC,FUBP3,GJA1,GLB1,GSPT1,GSTK1,GSTM3,GSTP1,HADHB,HLA-A,HMGB1,HNRNPM,HSD17B4,HSP90AB1,HSPB6,IDH1,IFI16,IGF2BP3,KHSRP,LAMC1,LGALS3,METAP2,MMP2,MYL9,NES,NUMA1,OSBPL3,PARP1,PCBP1,PDIA3,PITRM1,PLEC,PLOD2,PRDX2,PTGS1,PYGB,PYGL,RAI14,RALA,RANB…
Cellular Growth and Proliferation	Outgrowth of cells	8.64e-09	1.761		APEX1,APP,BASP1,BAX,CAT,CD9,CNPY2,COL1A1,COL1A2,CTSD,CUL4B,DPYSL2,EEA1,EZR,GJA1,HMGB1,ITGB1,LMNB1,MAP1B,MARCKS,MMP14,MMP2,MPRIP,MYH10,MYH9,NPM1,NRP1,PARP1,PDIA3,PRNP,PSAP,PXN,RAB35,RPS14,RTN4,S100A4,SERPINE2,SNX3,SOD1,SOD2,SRC,TGM2,VIM
Neurological Disease	Degeneration of central nervous system	8.66e-09	-2.218	Decreased	AIFM1,APP,CAV1,CNP,CTSB,GBA,GET3,GLB1,HEXB,HSD17B4,LAMC1,LMNB1,NPC2,PRNP,PSAP,SH3GL1,SOD1,SOD2,STAT1,TGFBR2,VIM
Lipid Metabolism,Small Molecule Biochemistry	Synthesis of lipid	9e-09	0.867		ABCD3,ACADVL,ACSL3,ADH5,AKR1C3,ALDH3A2,ANPEP,APP,ASAH1,BAX,CAT,CAV1,CAV2,CD9,CTBP2,CTNNB1,CYB5A,DAB2,DHCR24,DLD,ECHS1,EIF6,ELAVL1,FABP3,FASN,GBA,GNAI3,GPC1,H6PD,HEXB,HMGB1,HSD17B10,HSD17B4,IDH1,IGFBP4,IMPA1,ITGB1,LSS,ME1,MMP2,NPC2,NSDHL,OPA1,OSBPL3,PARK7,PDIA3,PGRMC1,PI4K2A,PLA2G15,PLSCR3,PRDX2,PRKDC,PRNP,PRPF19,PTGES3,PTGIS,PTGS1,RAB35,RAB5A,RALA,RAN,RAP1A,SACM1L,SERPINE2,SH3KBP1,SLC25A1,SOD1,SP…
Cellular Growth and Proliferation,Connective Tissue Development and Function,Tissue Development	Proliferation of connective tissue cells	9.42e-09	0.391		AIMP1,AKAP12,ALDH3A2,ANXA2,BAX,CAV1,CD109,CD44,COL1A1,CTHRC1,CTNNB1,CTSB,CTSD,DCN,DDX5,DHX9,ENG,ERO1A,GJA1,GSTP1,HDGF,HSPA1A/HSPA1B,HSPB1,HUWE1,IDH1,IFI16,IGFBP4,ITGB1,LGALS3,LIMA1,LMNB1,LOX,MMP14,MMP2,MTHFD1L,NPM1,PA2G4,PRDX4,PRKDC,PSME3,PTGES3,RECK,SAFB,SLC3A2,SOD1,SOD2,SRC,STAT1,STMN1,TCIRG1,TGFBR2,TMPO,TPM1,TRIM25,VIM,YBX1
Cell Cycle,DNA Replication, Recombination, and Repair	Homologous recombination	9.48e-09	-3.637	Decreased	EWSR1,HNRNPC,IDH1,IPO5,KANK2,PABPC1,PARP1,PRKDC,PRPF19,PRPF6,RBMX,RUVBL1,RUVBL2,SF3A3,SF3B2,SF3B3,SNRNP200,SNRPD2,SNU13,TP53BP1
Organismal Injury and Abnormalities,Reproductive System Disease	Benign pelvic disease	9.49e-09			ALDH1B1,ANXA2,APEX1,CAV2,CD44,CNP,COL12A1,COL1A1,COL1A2,CRABP2,CTNNA1,CTNNB1,CTNND1,DCN,DDX6,EZR,FBN1,FKBP1A,GSTP1,HLA-C,HSD17B10,HSD17B4,HSP90AB1,HSPA1A/HSPA1B,HSPB1,ICAM1,ITGB1,ITGB5,MARCKS,MGST1,MMP14,MMP2,MYH10,MYL6,PARVA,PCNA,PSMB1,PTGS1,RAB23,RAB9A,RPL12,RPL19,RPL9,SEC22B,SF3A1,SOD2,TGFBI,THY1,TPBG,UCHL1,VIM,XRCC6,YWHAH
Cellular Movement,Connective Tissue Development and Function	Cell movement of fibroblasts	9.62e-09	-0.061		AIMP1,APPL2,CAV1,CD44,COL1A1,CTNNB1,ENG,EZR,FBN1,FLNB,HMGB1,HSPB1,ITGB1,LAMTOR2,MYH10,PDLIM1,PLEC,PRKAR1A,PXN,RECK,SRC,STMN1,TGFBR2,TPM1,TPM2,VIM
Cellular Development,Cellular Growth and Proliferation,Connective Tissue Development and Function	Proliferation of fibroblast cell lines	9.73e-09	-0.961		AKAP12,APEX1,BAX,CAPRIN1,CAT,CAV1,CD81,CD9,COL1A1,CTNNB1,CTSD,DHX9,EIF6,ERO1A,HDGF,HMGA1,HMGB1,HSPA1A/HSPA1B,IFI16,ITGB1,LMNB1,LOX,MMP14,NOP58,NPM1,PARP1,PRPF19,RALA,RAN,RECK,SFPQ,SH3GL1,SLC3A2,SRC,SRSF1,SSB,STAT1,STMN1,TBCB,TGM2,TPM1,XRCC6
Cancer,Organismal Injury and Abnormalities,Renal and Urological Disease	Development of urinary tract tumor	1.09e-08			ACSL3,ADH5,AHNAK,AK3,ALDH7A1,ANPEP,ANXA2,ANXA5,ATP5MG,BASP1,BAX,BLVRB,CAD,CD44,CD9,COL12A1,CSPG4,CTNNB1,DCN,DPP7,ECHS1,EHD3,EIF4A2,EPHX1,FAP,FBN1,FH,FKBP1A,FLNC,FUBP3,GJA1,GLB1,GSPT1,GSTK1,GSTM3,GSTP1,HADHB,HLA-A,HMGB1,HNRNPM,HSD17B4,HSP90AB1,HSPB6,IDH1,IFI16,IGF2BP3,KHSRP,LAMC1,LGALS3,METAP2,MFGE8,MMP2,MYL9,NES,NUMA1,OSBPL3,PARP1,PCBP1,PDIA3,PITRM1,PLEC,PLOD2,PRDX2,PTGS1,PYGB,PYGL,RAI14,RALA,RAN…
DNA Replication, Recombination, and Repair	Metabolism of DNA	1.15e-08	-0.116		AIFM1,APEX1,APP,ASAH1,BAX,CACYBP,CAV1,CUL4B,DDX5,DFFA,DHX9,ENO1,HMGA1,HMGB1,HNRNPA1,HSD17B10,HSPB1,HUWE1,MTCH1,NAP1L1,NCL,NPM1,PARP1,PCNA,PPIA,PRDX6,PRNP,PXN,RAN,RTN4,S100A4,SOD1,SOD2,SRC,STAT1,STK24,SUPT16H,TMPO,XRCC5,XRCC6
Organismal Injury and Abnormalities,Renal and Urological Disease	Formation of renal lesion	1.21e-08			ACSL3,ADH5,AHNAK,AK3,ALDH7A1,ANPEP,ANXA2,ANXA5,ATP5MG,BASP1,BAX,BLVRB,CAD,CD44,CD9,COL12A1,CSPG4,CTNNB1,DCN,DPP7,ECHS1,EHD3,EIF4A2,EPHX1,FAP,FBN1,FH,FKBP1A,FLNC,FUBP3,GJA1,GLB1,GSPT1,GSTK1,GSTM3,GSTP1,HADHB,HLA-A,HMGB1,HNRNPM,HSD17B4,HSP90AB1,HSPB6,IDH1,IFI16,IGF2BP3,KHSRP,LAMC1,LGALS3,METAP2,MMP2,MYL9,NES,NUMA1,OSBPL3,PARP1,PCBP1,PDIA3,PITRM1,PLEC,PLOD2,PRDX2,PTGIS,PTGS1,PYGB,PYGL,RAI14,RALA,RAN…
Hereditary Disorder,Neurological Disease,Organismal Injury and Abnormalities	Autosomal dominant motor neuron disease	1.22e-08			ANXA11,DNAJC13,EIF4G1,FUS,GBA,HNRNPA1,HNRNPA2B1,HSPB1,MATR3,SOD1,TUBA4A,UCHL1,VPS35
Cancer,Organismal Injury and Abnormalities	Genitourinary adenocarcinoma	1.23e-08			ACADVL,ACSF2,ACSL3,ACTN1,ADH5,AHCY,AHNAK,AHNAK2,AIFM1,AK3,AKAP12,ALDH1B1,ALDH3A2,ALDH7A1,ANP32B,ANPEP,ANXA11,ANXA2,ANXA5,APEX1,APP,APPL2,ARL8B,ARSB,ATIC,ATL3,ATP2B4,ATP5MG,ATP6V1B2,ATP6V1D,ATP6V1H,BASP1,BAX,BCLAF1,BLVRB,BUB3,CACNA2D1,CAD,CALU,CAPG,CBX3,CCT6A,CD109,CD44,CD9,CDC42BPB,CEP170,CKAP4,CKAP5,CNP,COL12A1,COL1A1,COL1A2,COMT,COPS4,CPSF6,CPT1A,CRABP2,CSDE1,CSE1L,CSPG4,CTBP2,CTNNA1,CTNNB1,CTN…
Cellular Movement,Renal and Urological System Development and Function	Cell movement of kidney cell lines	1.36e-08	1.661		ANXA2,APP,CAV1,CTNNB1,DAB2,EZR,FBLN2,FLNC,ICAM1,ITGA2,ITGB1,MMP14,PPIA,PXN,RECK,SARS1,SEPTIN9,SRC,SRSF1,STK24,TXNRD1,VIM
Nucleic Acid Metabolism,Small Molecule Biochemistry	Biosynthesis of nucleoside triphosphate	1.44e-08	0.943		ADK,APP,ATP5F1B,ATP5MG,CAD,CAV1,CMPK1,CUL4B,ENO1,FUS,GJA1,HMGB1,LETM1,MYOF,OPA1,PARK7,PARP1,PTGIS,SOD1,SOD2,VDAC1
Cell-To-Cell Signaling and Interaction	Attachment of cells	1.46e-08	0.077		CD44,CTSZ,DAB2,DCN,ENG,FBN1,ICAM1,ITGA2,ITGB1,ITGB5,LAMC1,LGALS3,LOX,MMP2,RPSA,SOD2,SRC,TGFBI,TGM2,TLN1
Neurological Disease,Organismal Injury and Abnormalities	Degeneration of brain	1.46e-08	-2.032	Decreased	AIFM1,APP,CAV1,CNP,CTSB,GBA,GET3,GLB1,HEXB,HSD17B4,LAMC1,NPC2,PRNP,PSAP,SH3GL1,SOD1,SOD2,STAT1,TGFBR2,VIM
Cell Morphology	Sprouting	1.47e-08	-0.326		ALCAM,ANXA2,APP,BASP1,CAT,CAV1,CD44,CFL1,CSRP1,CTBP2,CTNNB1,CTNND1,DCN,DPYSL2,ELAVL1,EZR,HMGB1,HNRNPK,HTRA1,IGFBP4,ITGB1,LASP1,LMNB1,MAP1B,MARCKS,NRP1,OPA1,PDIA3,PRCP,PRNP,RALA,RAP1A,RECK,RPS14,RTN4,SARS1,SEPTIN11,SOD1,SRC,TGFBI,TGFBR2,TPBG,UCHL1,VIM
Gene Expression,RNA Damage and Repair,RNA Post-Transcriptional Modification	Stabilization of mRNA	1.57e-08			APEX1,EIF4G1,ELAVL1,FUS,HNRNPD,HNRNPU,HSPA1A/HSPA1B,HSPB1,IGF2BP3,KHSRP,PABPC1,PABPC4,PSMB1,PSMD9,PSME3,SRSF1,THRAP3,VIM,YBX1
Nucleic Acid Metabolism,Small Molecule Biochemistry	Synthesis of nucleotide	1.64e-08	1.194		ADK,AK3,APP,ATP5F1B,ATP5MG,CAD,CAT,CAV1,CMPK1,CTNNB1,CUL4B,ENO1,EZR,FASN,FUS,GART,GJA1,GNB1,HMGB1,IMPDH2,LETM1,ME1,MTHFD1,MYOF,NUCB2,OPA1,PARK7,PARP1,PPA1,PRPS1,PTGIS,PTGS1,RPSA,SOD1,SOD2,UGDH,UGP2,VDAC1
Organismal Development,Organismal Injury and Abnormalities	Abnormal morphology of thoracic cavity	1.73e-08			ACADVL,ADK,AIFM1,AKAP12,ARSB,ATP2A2,ATP6V1E1,BAG3,CACNA2D1,CAMK2D,CAV1,CAV2,CD81,CD9,COMT,CPT1A,CSDE1,CTNNB1,CTSB,CTSD,CTSK,DCN,FABP3,FASN,FBN1,FKBP1A,FLNC,FUBP1,GBE1,GJA1,HADHA,HMGB1,HMGCL,HUWE1,LAMC1,LASP1,LMNB1,LOX,MMP14,MMP2,MYH10,MYH9,MYL9,NPC2,NRP1,PARK7,PARP1,PDLIM5,PLA2G15,PLEC,PPIA,PRKAR1A,PRKDC,PTGIS,RTN4,S100A10,SDHB,SGCD,SLC25A1,SLC25A11,SOD2,SUCLG1,TGFBI,TGFBR2,TGM2,TLN1,TMEM43,TMPO,…
Cellular Development,Cellular Growth and Proliferation,Nervous System Development and Function,Tissue Development	Proliferation of neuronal cells	1.82e-08	1.429		ALCAM,APEX1,APP,BASP1,BAX,CAT,CAV1,CD9,CNP,CNPY2,CSRP1,CTNNA1,CTNNB1,DHCR24,DPYSL2,EEA1,EZR,GJA1,HMGB1,IMPA1,ITGB1,LMNB1,LSS,MAP1B,MARCKS,MMP2,MPRIP,MYH10,MYH9,NES,NRP1,PARP1,PDIA3,PRNP,PSAP,PXN,RAB35,RPS14,RTN4,S100A4,SEPTIN2,SEPTIN9,SERPINE2,SNX3,SOD1,SRC,STRAP,STX7,TGFBR2,TGM2,VIM
Cancer,Organismal Injury and Abnormalities,Renal and Urological Disease	Renal cell carcinoma	1.82e-08			ACSL3,ADH5,AHNAK,AK3,ALDH7A1,ANPEP,ANXA2,ANXA5,ATP5MG,BASP1,BAX,BLVRB,CAD,CD44,CD9,COL12A1,CSPG4,CTNNB1,DCN,DPP7,ECHS1,EHD3,EIF4A2,EPHX1,FAP,FBN1,FH,FKBP1A,FLNC,FUBP3,GJA1,GLB1,GSPT1,GSTK1,GSTM3,GSTP1,HADHB,HLA-A,HMGB1,HNRNPM,HSD17B4,HSP90AB1,HSPB6,IDH1,IFI16,IGF2BP3,KHSRP,LAMC1,LGALS3,METAP2,MMP2,MYL9,NES,NUMA1,OSBPL3,PARP1,PCBP1,PDIA3,PITRM1,PLEC,PLOD2,PRDX2,PTGS1,PYGB,PYGL,RAI14,RALA,RANBP2,RB…
Cancer,Hematological Disease,Organismal Injury and Abnormalities	Mature lymphocytic neoplasm	1.87e-08			AHNAK,AHNAK2,ANPEP,ANXA11,ANXA2,ANXA4,ANXA5,APP,ARL6IP5,ATP6V1E1,BASP1,BAX,BCLAF1,CAT,CAV1,CAV2,CD44,CDV3,CFL1,CNP,COL12A1,COL1A1,COL1A2,COMT,COPS4,CSDE1,CTBP2,CTNNB1,CTSK,CUL4B,DHCR24,EIF2A,ELAVL1,EML4,ENG,ESYT2,EWSR1,FASN,FBN1,FHL1,FKBP1A,FKBP9,FUBP1,FUS,G3BP1,GART,GJA1,GNB1,H1-4,H2AC6,H6PD,HLA-A,HMGB1,HNRNPA2B1,HNRNPH1,HNRNPM,HNRNPU,HSP90AB1,HUWE1,IARS2,IDH1,IGFBP4,IKBIP,IMPDH2,ITGB1,LAMP1,LRP…
Cancer,Neurological Disease,Organismal Injury and Abnormalities	Nervous system neoplasm	2.02e-08	0.725		ABCD3,ACAA1,ACADVL,ACSF2,ACTN1,AHCY,AHNAK,AHNAK2,AIMP1,AKAP12,ALAD,ALCAM,ALDH1B1,ALDH3A2,ALYREF,ANP32B,ANPEP,ANXA11,ANXA2,ANXA5,AP2A1,APEX1,APMAP,APP,APPL2,ARL8B,ARSB,ASS1,ATIC,ATL3,ATP2A2,ATP2B4,ATP5F1B,ATP6V0A1,ATP6V1A,ATP6V1B2,ATP6V1C1,ATP6V1E1,ATP6V1H,BAG3,BAX,BCLAF1,BLVRB,BUB3,CACNA2D1,CACYBP,CAD,CANX,CAT,CAV1,CD109,CD276,CD44,CD59,CDC42BPB,CKAP4,CKAP5,CKB,CMAS,CNN3,CNP,COL12A1,COL1A1,COL1A2…
Immunological Disease	Systemic autoimmune syndrome	2.04e-08	-0.958		ACSL3,ATIC,ATP6V1B2,BAX,CAMK2D,CAPG,CAT,CD276,CD44,CD81,COL12A1,COL1A1,COL1A2,CPT1A,CTSA,CTSB,CTSK,EEF2,EIF3D,ENO1,FKBP1A,FLOT1,FUBP1,GALNT2,GANAB,H2AC6,HEXA,HLA-A,HLA-C,HMGB1,HNRNPA1,HNRNPA3,HSPA1A/HSPA1B,ICAM1,IFI16,IGFBP4,IMPDH2,KHSRP,LDHB,MAPRE1,MGST1,MMP14,MMP2,MYH10,MYH9,MYL12A,MYO1C,MYO6,NACA,NONO,NRP1,OPA1,PABPC1,PARP1,PDIA3,PGM1,PPIA,PRDX2,PRNP,PTGIS,PTGS1,PXN,RAB5A,RBMX,RECK,RMDN3,RPL18…
Dermatological Diseases and Conditions,Organismal Injury and Abnormalities	Psoriasis	2.06e-08			ALDH3A2,ANXA2,ATP2A2,ATP6V0D1,CAV1,CBX3,CFL1,COL1A2,CRABP2,CSPG4,CTNNB1,CTSB,CTSK,CYB5R3,EIF2S1,EIF6,EPHX1,FASN,FKBP1A,GBA,GJA1,GSTP1,HLA-C,ICAM1,IFI16,ITGA2,LGALS3,MACROH2A1,MARCKS,ME1,METAP2,MMP14,MMP2,NRP1,P4HB,PCNA,PPIA,PSAP,PTGS1,RAB5A,RAN,SERBP1,SERPINB2,SOD2,SRSF9,STAT1,SYNCRIP,TAGLN,UBE2N,VDAC1
Cell Morphology,Organismal Injury and Abnormalities	Blebbing	2.14e-08			AIFM1,APP,ASAH1,BAX,DPYSL2,EZR,HSPB1,LMNB1,MARCKS,MYLK,PRDX6,SRC,SUN2,TOR1AIP1
Cell Death and Survival	Cell death of colorectal cancer cell lines	2.22e-08	0.472		AIFM1,BAG3,BAX,CBX3,CD44,CSE1L,CTBP2,CTNNB1,DFFA,EXOC2,EZR,FASN,GSTP1,HNRNPC,ITGB1,LGALS3,MYO6,NAPA,PARK7,PARP1,PPIA,PRPS1,SFPQ,SOD2,SRC,STAT1,TGFBR2,TGM2,TRIM25,TXNRD1,UCHL1,VDAC1,VPS35,XRCC5,YWHAH
Cancer,Hematological Disease,Immunological Disease,Organismal Injury and Abnormalities	Low-grade lymphoma	2.22e-08			AHNAK,ANPEP,ANXA11,ANXA2,ANXA4,APP,BCLAF1,CAV1,CD44,CDV3,CNP,COL12A1,COMT,CSDE1,CTBP2,DHCR24,EIF2A,ELAVL1,EWSR1,FASN,FBN1,FHL1,FKBP1A,FUBP1,FUS,G3BP1,GNB1,H2AC6,HNRNPU,HSP90AB1,IARS2,IMPDH2,LAMP1,LRRFIP1,MAP1B,MMP2,MYOF,NONO,NUCB2,PARP1,PCNA,PPIA,PSMB1,PSME3,RALA,RALY,RBM14,RPL19,RPS20,RPSA,S100A4,SLC25A24,SSB,TPR,TUBA4A,VDAC1,XRCC6
Metabolic Disease,Organismal Injury and Abnormalities	Abnormal metabolism	2.35e-08	-1.299		ACADVL,ADH5,APEX1,APP,CACNA2D1,CAV1,CD44,CPT1A,CSPG4,DAB2,DCN,ETFA,ETFB,ETHE1,FASN,FBN1,FLOT2,GBA,H6PD,HADHA,HADHB,HEXA,HMGCL,HSD17B10,IDH1,IGFBP4,IMPDH2,LOX,NPC2,OGDH,PARP1,PPIA,PSAP,PTGS1,S100A10,SCARB2,SOD1,SOD2,SUMF2
Cellular Movement	Transmigration of cells	2.54e-08	1.095		ALCAM,APP,CAMK2D,CAT,CAV1,CD44,COL1A1,DCN,ENG,GJA1,GNAI3,ICAM1,ITGB1,MMP14,MMP2,MYH10,MYH9,MYLK,RAB7A,RAP1A,RTN4,SOD1,TGFBR2,TGM2,THY1
Organismal Injury and Abnormalities	Wound	2.6e-08	0.762		AIMP1,ANXA2,CAV1,CD44,COL1A1,CTNNB1,EMILIN1,FKBP10,GJA1,HMGB1,HSPB1,HTRA1,ICAM1,LGALS3,LIMA1,LOX,NACA,PARP1,PLEC,PRCP,PRDX6,PRKAR1A,PTGS1,SERPINB2,SLC3A2,SOD2,TPM1,VIM
Cellular Assembly and Organization,Cellular Function and Maintenance,Tissue Development	Formation of actin filaments	2.62e-08	1.842		AIMP1,CAV1,CD44,CDC42BPB,CFL1,CTNND1,DAB2,DSTN,GNB1,GNG12,ICAM1,INF2,ITGB1,ITGB5,KANK2,LAMTOR1,MMP2,MPRIP,MYLK,MYO1C,NPM1,PDLIM1,PI4K2A,PXN,S100A10,SNX9,SRC,STMN1,TGFBI,TGFBR2,THY1,TPM1,TPM2,TPM3,TWF2
Free Radical Scavenging	Modification of hydrogen peroxide	2.8e-08	1.819		APP,CAT,PRDX2,PRDX3,PTGS1,SOD1,SOD2
Skeletal and Muscular System Development and Function	Morphology of muscle	2.95e-08			ACADVL,ADK,APP,ATP2A2,BAG3,BAX,CAMK2D,CAT,CAV1,CAV2,COL12A1,CTNNB1,DCN,ENG,FBN1,FHL1,FKBP1A,FLNC,H6PD,HADHA,HMGB1,ICAM1,IGFBP4,ILF3,ITGB1,LMNB1,LOX,MMP14,MMP2,MPRIP,MYH10,MYL9,MYOF,OPA1,PARK7,PARP1,PARVA,PDLIM5,PLEC,PPIA,PRDX3,PSAP,SCARB2,SGCD,SOD1,SOD2,SUN2,TGFBR2,TGM2,VDAC3
Cancer,Gastrointestinal Disease,Organismal Injury and Abnormalities	Colorectal adenocarcinoma	3.12e-08			ABCD3,ACADVL,ACO2,ACTN1,ADK,AHNAK,AHNAK2,AK3,AKAP12,AKR7A2,ALDH1B1,ALDH6A1,ANO10,ANPEP,ANXA11,AP2A1,APEX1,APPL2,ASAH1,ASS1,ATIC,ATL3,ATP5MG,ATP6V1B2,ATP6V1E1,ATP6V1H,BAX,BCLAF1,CACNA2D1,CACYBP,CAD,CANX,CAPRIN1,CBX3,CD44,CDC42BPB,CDV3,CEP170,CKAP4,CKAP5,CMAS,CNP,CNPY2,COL12A1,COL1A1,COPZ1,CPSF6,CPT1A,CRELD2,CSDE1,CSPG4,CTBP2,CTNNB1,CTNND1,CTSA,CUL4B,CYB5R3,DAB2,DCN,DDX17,DDX5,DFFA,DHX9,DNAJC13,DPP…
Cancer,Organismal Injury and Abnormalities,Reproductive System Disease	Tumorigenesis of reproductive tract	3.13e-08			ACSL3,ACTN1,ADK,AHCY,AHNAK,AHNAK2,AIFM1,AK3,AKAP12,AKR7A2,ALCAM,ALDH1B1,ALDH3A2,ALDH7A1,ALYREF,ANP32B,ANXA11,ANXA2,ANXA5,AP2A1,APP,APPL2,ARL8B,ATIC,ATL3,ATP6V1A,ATP6V1B2,ATP6V1H,BASP1,BCLAF1,CACNA2D1,CAD,CAPG,CAV1,CBX3,CCT6A,CD109,CD44,CEP170,CKAP4,CKAP5,CNP,COL12A1,COL1A1,COL1A2,COMT,COPS4,CPSF6,CPT1A,CRABP2,CSDE1,CSE1L,CSPG4,CTNNA1,CTNNB1,CTNND1,CTSA,CTSB,CTSD,CUL4B,DAB2,DCN,DDX6,DHCR24,DHX9,DL…
Cancer,Gastrointestinal Disease,Organismal Injury and Abnormalities	Colon adenocarcinoma	3.7e-08			ABCD3,ACADVL,ACO2,ACTN1,ADK,AHNAK,AHNAK2,AK3,AKAP12,AKR7A2,ALDH1B1,ALDH6A1,ANO10,ANPEP,ANXA11,AP2A1,APEX1,APPL2,ASAH1,ASS1,ATIC,ATL3,ATP5MG,ATP6V1E1,ATP6V1H,BAX,BCLAF1,CACNA2D1,CACYBP,CAD,CANX,CAPRIN1,CBX3,CDC42BPB,CDV3,CEP170,CKAP4,CKAP5,CMAS,CNP,CNPY2,COL12A1,COL1A1,COPZ1,CPSF6,CPT1A,CRELD2,CSDE1,CSPG4,CTBP2,CTNNB1,CTNND1,CTSA,CUL4B,CYB5R3,DAB2,DCN,DDX17,DDX5,DFFA,DHX9,DNAJC13,DPP7,DSTN,ECHS1,E…
Cellular Movement	Cell movement of blood cells	3.71e-08	0.646		AIMP1,ALCAM,ANXA2,APP,BLVRA,CAMK2D,CAPG,CAT,CAV1,CD276,CD44,CD81,CD9,CNP,COL1A1,COL1A2,CTNNB1,CTSB,CTSK,CTSZ,DCN,DPYSL2,ELAVL1,ENG,EZR,FASN,FLOT1,GBA,GJA1,GNAI3,GPC1,HLA-A,HMGB1,HNRNPL,HSPA1A/HSPA1B,HSPB1,ICAM1,IKBIP,ITGA2,ITGB1,KARS1,LAMTOR2,LGALS3,LMNB1,LOX,MMP14,MMP2,MYH9,MYLK,NPM1,OPA1,PA2G4,PARP1,PLEC,PPIA,PRCP,PRNP,PXN,RAP1A,RTN4,S100A10,S100A4,SERPINE2,SH3KBP1,SLC3A2,SOD1,SOD2,SPTLC1,SRC,S…
Cancer,Organismal Injury and Abnormalities	Malignant neoplasm of retroperitoneum	3.73e-08	1.897		ABCD3,ACSF2,ACSL3,ADH5,AHNAK,AHNAK2,AK3,ALCAM,ALDH7A1,ANPEP,ANXA2,ANXA5,APPL2,ARSB,ATP2B4,ATP5MG,ATP6V0A1,ATP6V0D1,ATP6V1B2,BASP1,BAX,BLVRB,CAD,CALU,CAV1,CD109,CD276,CD44,CD59,CD9,CEP170,CKAP5,COL12A1,COL1A1,COL1A2,CSDE1,CSPG4,CTHRC1,CTNNB1,CTNND1,CTSD,CTSK,CUL4B,DCN,DDX5,DFFA,DHRS7,DHX9,DLD,DNAJC13,DPP7,ECHS1,EHD3,EIF4A2,EML4,ENG,ENO1,EPHX1,ESYT2,ETHE1,EWSR1,FAM114A1,FAP,FASN,FBLN2,FBN1,FH,FHL1,…
Connective Tissue Disorders,Inflammatory Disease,Organismal Injury and Abnormalities,Skeletal and Muscular Disorders	Rheumatic Disease	3.86e-08	-1.792		ACSL3,ATIC,BAX,CACNA2D1,CAMK2D,CD276,CD44,CD59,CD81,COL1A1,COL1A2,CPT1A,CTNNB1,CTSA,CTSB,CTSK,EEF2,ENO1,FASN,FBN1,FKBP1A,FLNC,FTL,FUBP1,GALNT2,GSTP1,H2AC6,HEXA,HLA-A,HLA-C,HMGB1,HNRNPA1,HNRNPA3,HSPA1A/HSPA1B,HTRA1,ICAM1,IFI16,IGFBP4,IMPDH2,KANK2,KHSRP,LDHB,MAPRE1,MMP14,MMP2,MYH9,MYL12A,MYO1C,MYO6,NONO,NRP1,OPA1,PARP1,PDIA3,PHB2,PPIA,PRDX2,PRNP,PSME3,PTGIS,PTGS1,PXN,RAB5A,RALA,RECK,RMDN3,RPL19,RPS…
Cell Death and Survival	Cell death of leukemia cell lines	3.9e-08	1.117		AIFM1,AIMP1,BAX,CAT,CAV1,CD44,CD59,COL1A1,CTNNB1,CTSB,CTSD,DFFA,EIF2A,EIF4B,EZR,GSTP1,HSPA1A/HSPA1B,HSPB1,ITGB1,LGALS3,NPC2,NPM1,PARP1,PHB2,PPIA,RAN,SAR1A,SCIN,SOD2,STING1,STMN1,SYNCRIP,TPT1,TUBB6,TXNRD1,UCHL1
Cellular Function and Maintenance,Inflammatory Response	Phagocytosis	3.93e-08	2.708	Increased	ANPEP,ANXA5,APP,APPL2,ARL8B,CAPG,CAT,CAV1,CD44,CKB,CMAS,CTNNB1,HMGB1,ICAM1,IDH1,ITGB1,ITGB5,LAMP1,LAMTOR2,LGALS3,LMAN2,MFGE8,MYH9,NPM1,PIP4P2,PRNP,PXN,RAB35,RAB5A,RAB7A,RALA,SCARB2,SH3KBP1,SNX3,SOD1,SRC,TGM2,TLN1,TOM1,VIM
Cancer,Organismal Injury and Abnormalities,Respiratory Disease	Advanced lung cancer	3.95e-08	1.81		AKAP12,ANPEP,ANXA2,ATIC,CALU,CD44,CTNND1,CTSB,CTSZ,FKBP1A,FTL,GART,GSTP1,HSP90AB1,HSPA1A/HSPA1B,HTRA1,ITGB1,MAP4,MMP2,MYL12A,PARP1,PDLIM1,PPIA,PRDX2,PTGS1,SOD2,SRC,TGFBR2,TPT1,TUBA4A
Hereditary Disorder,Neurological Disease,Organismal Injury and Abnormalities	Autosomal recessive neurological disorder	4.16e-08			AARS1,ACO2,ADK,AIMP1,ALDH7A1,ANO10,APP,ARL3,ARSB,ASAH1,CAD,CANX,CAV1,CD59,CTSA,CTSD,ERGIC1,ETHE1,FASN,FLOT2,FUS,GBA,GBE1,GLB1,HADHA,HADHB,HEXA,HSD17B4,HSPB1,HTRA1,IARS2,IMPA1,KARS1,LNPK,LSS,MDH2,MTHFD1,MYH9,MYO6,NAGA,NUMA1,OPA1,PARK7,PRKDC,PSAP,SARS1,SCARB2,SEPTIN9,SERPINB6,SLC25A1,SLC39A14,SOD1,SUCLA2,SUCLG1,TP53BP1,TPP1,TRIOBP,TUBB6,TUFM,UCHL1,UGDH,WFS1
Gene Expression,RNA Post-Transcriptional Modification	Binding of RNA	4.28e-08	0.311		ALYREF,EIF4B,FUS,HNRNPA1,PARP1,PRNP,RAN,SRC,SSB,TGM2
Cancer,Organismal Injury and Abnormalities,Reproductive System Disease	Female genital neoplasm	4.29e-08			ACSL3,ACTN1,ADK,AHCY,AHNAK,AHNAK2,AIFM1,AK3,AKAP12,AKR7A2,ALCAM,ALDH1B1,ALDH3A2,ALDH7A1,ALYREF,ANP32B,ANXA11,ANXA2,ANXA5,AP2A1,APP,APPL2,ARL8B,ATIC,ATL3,ATP6V1A,ATP6V1B2,ATP6V1H,BASP1,BCLAF1,CACNA2D1,CAD,CAPG,CAV1,CBX3,CCT6A,CD109,CD44,CEP170,CKAP4,CKAP5,CNP,COL12A1,COL1A1,COL1A2,COMT,COPS4,CPSF6,CPT1A,CRABP2,CSDE1,CSE1L,CSPG4,CTNNA1,CTNNB1,CTNND1,CTSA,CTSB,CTSD,CUL4B,DAB2,DCN,DDX6,DHCR24,DHX9,DL…
Cancer,Organismal Injury and Abnormalities,Reproductive System Disease	Breast carcinoma	4.48e-08	0.766		AIFM1,AKR1C3,ALDH1B1,ANO10,ANP32B,ANPEP,ANXA11,ATL3,BAX,BUB3,CAD,CANX,CAV1,CD109,CD276,CD44,CD9,CDC42BPB,CKAP4,CKB,CMAS,CNPY2,COL12A1,COL1A1,COL1A2,CPT1A,CSDE1,CSPG4,CTBP2,CTNNA1,CTNNB1,CTNND1,CTSB,CTSD,CTSK,CTSZ,DCN,DHX9,DNAJC13,EFTUD2,EIF4A2,EIF4B,EIF4G1,EIF6,EML4,ESYT2,ETFA,FAP,FASN,FBLN2,FBN1,FH,FKBP1A,FLNB,FLNC,FLOT2,FUBP1,FUS,GBE1,GLB1,GLUD1,GNAI3,GOLIM4,GSPT1,GSTP1,HLA-A,HNRNPK,HNRNPM,HSP9…
Gene Expression	Expression of RNA	4.49e-08	-1.082		ALYREF,ANXA4,APEX1,APP,ATP2B4,BASP1,BAX,BCLAF1,CAMK2D,CAPRIN1,CAV1,CBX3,CCAR2,CD44,CD81,CD9,CNP,CNPY2,COL1A1,COPZ1,CRABP2,CSE1L,CTBP2,CTNNB1,DAB2,DCN,DDX17,DDX5,DDX6,DHX9,EIF2A,EIF2S1,EIF3D,EIF4A2,EIF4B,EIF4G1,EIF5B,ELAVL1,EMILIN1,ENG,ENO1,EWSR1,EZR,FLOT2,FUBP1,FUBP3,FUS,GJA1,GNB1,GSPT1,GSTP1,H1-5,HDGF,HEXB,HMGA1,HMGB1,HNRNPA1,HNRNPA2B1,HNRNPC,HNRNPD,HNRNPK,HNRNPU,HP1BP3,HSPA1A/HSPA1B,HSPB1,IFI16…
DNA Replication, Recombination, and Repair	DNA damage	4.52e-08	0.544		ACO2,AIFM1,APEX1,APP,BAX,BUB3,CAT,CRYZ,EIF4G1,ENG,GSTP1,HSPB1,IDH1,LMNB1,NPM1,PARK7,PARP1,PCNA,PDIA3,PRKDC,PRNP,RNH1,SF3B2,SOD1,SOD2,SUN2,TXNRD1,XRCC5,ZNF207
Organismal Development,Organismal Injury and Abnormalities	Abnormal morphology of abdomen	4.57e-08			ABCD3,AKAP12,APEX1,ARL8B,ARSB,ASAH1,BAX,CACNA2D1,CAT,CAV1,CD44,CD9,COMT,CTHRC1,CTNNB1,CTSA,CTSD,DCN,EHD3,ELAVL1,EWSR1,EZR,FKBP1A,FUBP1,GBA,GJA1,GSTK1,H6PD,HADHA,HEXA,HEXB,HMGA1,HMGCL,HSD17B4,HUWE1,ICAM1,IGFBP4,ITGB1,LAMC1,LASP1,LGALS3,MFGE8,MMP14,MYH10,MYH9,MYLK,OCIAD1,PARK7,PARP1,PHB2,PLA2G15,PLCD1,PRDX2,PRKDC,PSAP,PTGIS,PTGS1,RPSA,SAFB,SCARB2,SERPINE2,SOD1,SOD2,SRC,STAT1,TCIRG1,TGFBI,TGM2,TMPO,…
Cell Morphology,Cellular Movement	Cell spreading	4.63e-08	0.404		AKAP12,CD44,CD81,CD9,CSPG4,DAB2,FBN1,FLNB,FLNC,ICAM1,ITGA2,ITGB1,LGALS3,LPXN,MAP4,MARCKS,MPRIP,MYH10,MYH9,PARVA,PRNP,PXN,RTN4,SH3KBP1,SRC,TGFBI,TLN1,TPM1,TWF2,UCHL1,VIM
Cancer,Hematological Disease,Immunological Disease,Organismal Injury and Abnormalities	B-cell lymphoma	4.78e-08			AHNAK,ANPEP,ANXA11,ANXA2,ANXA4,APP,BAX,BCLAF1,BUB3,CAV1,CD44,CDV3,CNP,COL12A1,COMT,CSDE1,CSE1L,CTBP2,CTNNB1,DHCR24,EIF2A,ELAVL1,EWSR1,FASN,FBN1,FHL1,FKBP1A,FKBP9,FUBP1,FUS,G3BP1,GNB1,H2AC6,H6PD,HMGB1,HNRNPH1,HNRNPM,HNRNPU,HSP90AB1,HUWE1,IARS2,ICAM1,IKBIP,IMPDH2,LAMP1,LRRFIP1,MAP1B,MMP2,MTHFD1L,MYOF,NIBAN1,NONO,NUCB2,PARP1,PCBP1,PCNA,PPIA,PRKDC,PRPS1,PSMB1,PSME3,RALA,RALY,RBM14,RPL19,RPS20,RPSA,RR…
Cancer,Organismal Injury and Abnormalities	Benign connective or soft tissue neoplasm	4.99e-08			ADK,ALDH1B1,ANXA2,ATP6V1B2,CNP,COL12A1,COL1A1,COL1A2,CRABP2,CTNNB1,CTNND1,DDX6,FBN1,FH,FKBP1A,HMGB1,HSD17B10,HSP90AB1,IDH1,IMPDH2,MGST1,MMP2,MYH10,MYL6,NRP1,PCNA,PRKAR1A,PTGS1,RAB23,RAB9A,RPL19,RPL9,SEC22B,SF3A1,SOD2,TGFBI,TPBG,TUBA4A
Organismal Injury and Abnormalities	Nodule	6.03e-08			ANXA4,ANXA5,APP,CTSB,FTL,GJA1,GSTP1,HMGB1,HSP90AB1,HSPB1,PARK7,PRDX2,PRDX6,SERPINB6,TGM2
Carbohydrate Metabolism	Metabolism of carbohydrate	6.12e-08	1.043		ACSL3,AKR1C3,AKR7A2,ALDH3A2,AP2A1,APP,ARSB,ASAH1,CD44,CMAS,CPT1A,CSPG4,CTBP2,CTNNB1,CTSB,CYB5A,CYB5R3,DCN,EPHX1,FABP3,GBE1,GLB1,GNB1,GNPDA1,GNS,GPC1,GSTO1,H6PD,HEXA,HEXB,ICAM1,IDH1,IMPA1,ITGB1,MMP2,MYOF,NAGA,OPA1,PARP1,PDIA6,PFKL,PGM1,PI4K2A,PLA2G15,PLCD1,PPA1,PRDX2,PRDX6,PRKAR1A,PRPS1,PTGES3,PYGB,PYGL,RAB35,RAB5A,RALA,SACM1L,SH3KBP1,TKT,TPI1,UGDH,UGP2
Cancer,Cellular Development,Cellular Growth and Proliferation,Organismal Injury and Abnormalities,Tumor Morphology	Proliferation of tumor cells	6.28e-08	-0.214		AHCY,ANXA2,CACYBP,CAV1,CD44,CSPG4,CTNNB1,CTNND1,CTSB,CTSZ,DCN,EZR,FAP,FASN,FHL1,GJA1,GPC1,HDGF,HMGB1,HSPA1A/HSPA1B,LGALS3,LOX,MMP14,NPM1,NRP1,PARK7,PARP1,PCNA,PRPS1,PXN,RUVBL1,SEPTIN9,SLC3A2,SOD1,SRC,SRSF1,ST13,STAT1,STMN1,SUGT1,TGFBR2,TRIM25,UBA2,UCHL1
Metabolic Disease,Organismal Injury and Abnormalities,Renal and Urological Disease	Organic aciduria	6.5e-08			CYB5R3,DLD,ETFA,ETFB,IDH1,IVD,MCCC2,OGDH,SLC25A1,SOD2,SUCLA2,SUCLG1
Cancer,Organismal Injury and Abnormalities,Reproductive System Disease	Breast or ovarian carcinoma	6.64e-08	0.766		AHNAK,AHNAK2,AIFM1,AK3,AKR1C3,ALDH1B1,ALDH7A1,ANO10,ANP32B,ANPEP,ANXA11,ATIC,ATL3,ATP6V1B2,BAX,BCLAF1,BUB3,CACNA2D1,CAD,CANX,CAV1,CCT6A,CD109,CD276,CD44,CD9,CDC42BPB,CKAP4,CKB,CMAS,CNPY2,COL12A1,COL1A1,COL1A2,COMT,CPT1A,CSDE1,CSE1L,CSPG4,CTBP2,CTNNA1,CTNNB1,CTNND1,CTSB,CTSD,CTSK,CTSZ,DAB2,DCN,DHX9,DNAJC13,DSTN,EFTUD2,EIF4A2,EIF4B,EIF4G1,EIF5B,EIF6,EML4,EPHX1,ERO1A,ESYT2,ETFA,ETFB,FAP,FASN,FBLN2,F…
Cell Cycle	M phase	6.65e-08	1.355		AKAP12,APP,BUB3,CFL1,DSTN,EFTUD2,GNAI3,GPC1,HSPB1,INF2,ITGB1,MAPRE1,MYH10,MYL9,NPM1,NUMA1,PBXIP1,RAB35,SEPTIN11,SEPTIN2,SEPTIN9,SF3B3,SNRNP200,SRC,TPM1,UBAP2L,XRCC5,YBX1
Tissue Morphology	Degradation of extracellular matrix	7.31e-08	2.905	Increased	ANPEP,CTSB,CTSK,FLOT1,FLOT2,KIF5B,MMP14,MMP2,S100A10,SRC
Infectious Diseases,Respiratory Disease	Viral respiratory infection	7.42e-08			ACTN1,ADK,AIMP1,ANPEP,CD9,CTSZ,EIF4A2,ELAVL1,FLOT2,GSTO1,H2AC6,IMPDH2,LAMP1,MYL6,NCL,OSBPL3,PABPC1,PGRMC1,PYGL,TCIRG1,TKT,TPM3,VAMP3
Cancer,Organismal Injury and Abnormalities	Development of benign tumor	7.52e-08	-2.234	Decreased	ACSF2,ANXA2,ANXA5,APP,ASS1,ATP2A2,CAD,CAV1,CD44,COL1A1,COL1A2,CTNNB1,CTSB,DCN,DDOST,DDX17,DDX5,DDX6,ENG,ETHE1,FABP3,FKBP10,FLNC,FUBP1,GSTP1,HLA-A,HMGA1,HSP90AB1,HUWE1,IDH1,ITGB1,LGALS3,MMP14,MYH9,MYLK,PARK7,PPA1,PRDX2,PRDX6,PRKAR1A,PRKDC,PTGIS,PTGS1,RALY,RUVBL1,S100A4,SERPINB2,SLC39A14,SRC,SRSF1,TGFBR2,TGM2,THY1,UGP2
Cancer,Organismal Injury and Abnormalities	Development of adenocarcinoma	7.77e-08	-1.219		ACSL3,ACTN1,ADH5,AHCY,AHNAK,AHNAK2,AIFM1,AK3,AKAP12,ALDH1B1,ALDH3A2,ALDH7A1,ANP32B,ANPEP,ANXA11,ANXA2,ANXA5,APP,APPL2,ARL8B,ASAH1,ATIC,ATL3,ATP2A2,ATP5MG,ATP6V1B2,ATP6V1H,BASP1,BAX,BCLAF1,BLVRB,CACNA2D1,CAD,CAPG,CAPRIN1,CAV1,CBX3,CCT6A,CD109,CD44,CD9,CEP170,CKAP4,CKAP5,COL12A1,COL1A1,COL1A2,COMT,COPS4,CPSF6,CRABP2,CRYZ,CSDE1,CSE1L,CSPG4,CTNNA1,CTNNB1,CTNND1,CTSA,CTSD,CUL4B,DAB2,DCN,DDX17,DHX9,DLD…
Organ Morphology,Organismal Injury and Abnormalities,Skeletal and Muscular Disorders,Skeletal and Muscular System Development and Function	Abnormal morphology of skeletal muscle	7.84e-08			ACADVL,BAX,CAV1,CAV2,COL12A1,FBN1,FLNC,H6PD,HADHA,ILF3,LMNB1,LOX,MMP14,MMP2,MYOF,PLEC,SOD2,VDAC3
Cellular Movement	Cell movement of connective tissue cells	8.07e-08	0.229		AIMP1,APPL2,CAV1,CD44,COL1A1,CTNNB1,ENG,EZR,FBN1,FLNB,HMGB1,HSPB1,ITGB1,LAMTOR2,LIMA1,MMP14,MYH10,PDLIM1,PLEC,PRKAR1A,PXN,RECK,SRC,STMN1,TGFBR2,TPM1,TPM2,VIM
Organismal Injury and Abnormalities	Organ Degeneration	8.12e-08	-1.912		ACADVL,ACO2,AIFM1,APP,ARL3,BAG3,CAT,CAV1,CD81,CD9,CNP,CTNNA1,CTSB,CTSD,FBLN2,FUS,GBA,GET3,GLB1,GNB1,HADHA,HEXB,HMGB1,HSD17B4,HTRA1,LAMC1,LOX,MFGE8,MYOF,NPC2,OPA1,PLEC,PRKDC,PRNP,PRPF6,PRPS1,PSAP,PTGS1,SAFB,SCARB2,SGCD,SH3GL1,SNRNP200,SOD1,SOD2,STAT1,TGFBR2,TMEM106B,TRIM28,VIM,XRCC5,YBX3
Cellular Assembly and Organization	Organization of cellular membrane	8.22e-08	0.555		AP2A1,APP,BAX,CAV1,CAV2,CD44,CFL1,CTNNA1,CTNNB1,CTNND1,DAB2,DHCR24,HSPB1,ITGB1,LIMA1,MYH9,NUP93,OPA1,RAB5A,RALA,SCARB2,SEPTIN11,SGCD,SH3KBP1,SNX9,SUN2,TCIRG1,TPM1,VAMP3,YWHAH
Cardiovascular Disease,Organismal Injury and Abnormalities,Skeletal and Muscular Disorders	Dilated or arrhythmogenic cardiomyopathy	8.79e-08			ACADVL,AIFM1,ATP2A2,ATP6V1E1,BAG3,CAMK2D,CAV1,COMT,FASN,FKBP1A,FLNC,GJA1,MMP14,MMP2,MYH9,PDLIM5,PLEC,PRKAR1A,RTN4,SDHB,SGCD,SLC25A1,SLC25A11,SOD2,SUCLG1,TGFBR2,TLN1,TMEM43,TMPO,TOR1AIP1,TPI1,TPM1,VDAC1,VDAC2
Cancer,Organismal Injury and Abnormalities	Benign connective or soft tissue neoplasm of pelvis	9.02e-08			ADK,ALDH1B1,ANXA2,CNP,COL12A1,COL1A1,COL1A2,CRABP2,CTNND1,DDX6,FBN1,FKBP1A,HSD17B10,HSP90AB1,IMPDH2,MGST1,MMP2,MYH10,MYL6,PCNA,RAB23,RAB9A,RPL19,RPL9,SEC22B,SF3A1,SOD2,TGFBI,TPBG
Organ Morphology,Skeletal and Muscular System Development and Function	Morphology of skeletal muscle	9.02e-08			ACADVL,BAX,CAV1,CAV2,COL12A1,CTNNB1,FBN1,FLNC,H6PD,HADHA,ICAM1,IGFBP4,ILF3,ITGB1,LMNB1,LOX,MMP14,MMP2,MYOF,OPA1,PLEC,SOD1,SOD2,VDAC3
Cancer,Hematological Disease,Immunological Disease,Organismal Injury and Abnormalities	Mature B-cell neoplasm	9.03e-08			AHNAK,AHNAK2,ANPEP,ANXA11,ANXA2,ANXA4,ANXA5,APP,ARL6IP5,ATP6V1E1,BAX,BCLAF1,CAT,CAV1,CD44,CDV3,CFL1,CNP,COL12A1,COL1A1,COL1A2,COMT,CSDE1,CTBP2,CTNNB1,CTSK,CUL4B,DHCR24,EIF2A,ELAVL1,EML4,ESYT2,EWSR1,FASN,FBN1,FHL1,FKBP1A,FKBP9,FUBP1,FUS,G3BP1,GART,GNB1,H1-4,H2AC6,H6PD,HLA-A,HMGB1,HNRNPH1,HNRNPM,HNRNPU,HSP90AB1,HUWE1,IARS2,IDH1,IKBIP,IMPDH2,LAMP1,LRP10,LRRFIP1,MAP1B,MMP2,MTCH2,MTHFD1L,MYOF,NONO,NRP…
Cell Death and Survival	Cell death of breast cancer cell lines	9.12e-08	-2.374	Decreased	BAG3,BAX,CAT,CAV1,CD44,CRABP2,CSE1L,CTNNB1,CTNND1,DAB2,DHX9,EIF4B,ELAVL1,EXOC2,FASN,HSP90AB1,HSPA1A/HSPA1B,HSPB1,IFI16,ITGA2,KANK2,LGALS3,MMP14,MYO6,NRP1,PA2G4,PARP1,PEBP1,PGRMC1,PRKDC,PRNP,SOD1,SOD2,SRC,SSB,STAT1,STMN1
Cancer,Organismal Injury and Abnormalities	Advanced malignant solid tumor	9.13e-08	1.565		AKAP12,AKR1C3,ANPEP,ANXA2,ATIC,CALU,CAPG,CAT,CAV1,CD44,CD9,CRABP2,CRYZ,CSE1L,CTNNB1,CTNND1,CTSB,CTSZ,DAB2,DPYSL2,ENG,FASN,FKBP1A,FTL,GART,GSTM3,GSTP1,HMGA1,HSP90AB1,HSPA1A/HSPA1B,HTRA1,ICAM1,IDH1,IGFBP4,IMPDH2,ITGB1,LGALS3,MAP4,MMP14,MMP2,MYL12A,MYO1C,NES,NUP93,PARP1,PDLIM1,PLEC,PLOD2,PPIA,PRDX2,PRNP,PSMB1,PTGS1,RECK,RNH1,S100A4,SERPINE2,SOD2,SRC,STAT1,TGFBR2,TPT1,TUBA4A
RNA Post-Transcriptional Modification	Alternative splicing of mRNA	9.48e-08			DDX17,DDX5,DHX9,HNRNPA1,HNRNPL,HNRNPM,HNRNPU,RBM25,RBMX,SFPQ,SRSF1,THRAP3
Cellular Movement	Migration of vascular cells	9.59e-08	-1.574		ALCAM,ANXA2,ATP2A2,CAMK2D,CD44,CD9,CRIP2,FHL1,FLNB,HMGB1,HSP90AB1,IGFBP4,ILF3,ITGB1,ITGB5,LOX,MMP14,MMP2,NCL,NRP1,PARVA,PPIA,RECK,RTN4,S100A4,SRC,TGFBI,TGFBR2,THY1
Cancer,Hematological Disease,Immunological Disease,Organismal Injury and Abnormalities	B-cell non-Hodgkin lymphoma	1.01e-07			AHNAK,ANPEP,ANXA11,ANXA2,ANXA4,APP,BAX,BCLAF1,CAV1,CDV3,CNP,COL12A1,COMT,CSDE1,CTBP2,CTNNB1,DHCR24,EIF2A,ELAVL1,EWSR1,FASN,FBN1,FHL1,FKBP1A,FKBP9,FUBP1,FUS,G3BP1,GNB1,H2AC6,H6PD,HMGB1,HNRNPH1,HNRNPM,HNRNPU,HSP90AB1,HUWE1,IARS2,IKBIP,IMPDH2,LAMP1,LRRFIP1,MAP1B,MMP2,MTHFD1L,MYOF,NONO,NUCB2,PARP1,PCBP1,PCNA,PPIA,PRKDC,PRPS1,PSMB1,PSME3,RALA,RALY,RBM14,RPL19,RPS20,RPSA,RRAGC,S100A4,SLC25A24,SRC,SSB,T…
Cancer,Organismal Injury and Abnormalities	Subcutaneous tumor	1.02e-07			ADK,ALDH1B1,ANXA2,ATP6V1B2,CNP,COL12A1,COL1A1,COL1A2,CRABP2,CTNNB1,CTNND1,DDX6,FBN1,FH,FKBP1A,HSD17B10,HSP90AB1,IMPDH2,KCTD12,MGST1,MMP2,MYH10,MYL6,NRP1,PCNA,PPIA,PRKAR1A,PTGS1,RAB23,RAB9A,RPL19,RPL9,SEC22B,SF3A1,SOD2,TGFBI,TPBG,TUBA4A
Cardiovascular Disease,Cardiovascular System Development and Function	Abnormal morphology of cardiovascular system	1.03e-07			ACADVL,ADK,AIFM1,AKAP12,ARSB,ATP2A2,ATP6V1E1,BAG3,CACNA2D1,CAMK2D,CAV1,CD44,COMT,CPT1A,CSDE1,CTNNB1,CTSB,CTSD,EHD3,ENG,FABP3,FASN,FBN1,FKBP1A,FLNC,FUBP1,GBE1,GJA1,HADHA,HMGB1,HMGCL,HUWE1,LASP1,LOX,MMP14,MMP2,MYH10,MYH9,MYL9,NRP1,PARK7,PARP1,PDLIM5,PLA2G15,PLEC,PPIA,PRKAR1A,PSAP,PTGIS,PXN,RECK,RTN4,S100A10,SDHB,SGCD,SLC25A1,SLC25A11,SOD2,SUCLG1,TGFBR2,TGM2,TLN1,TMEM43,TMPO,TOR1AIP1,TPI1,TPM1,VDAC1…
Cardiovascular Disease,Organismal Injury and Abnormalities	Advanced stage peripheral arterial disease	1.03e-07			BAG3,CACYBP,CAPG,COL1A1,COL1A2,CPSF6,CTSB,DAB2,FAHD2A,HSPA1A/HSPA1B,KCTD12,LPXN,MARCKS,PDLIM5,RUVBL2,STK24,THY1,TOR1AIP1,TPP1
Cancer,Organismal Injury and Abnormalities	Connective or soft tissue tumor	1.07e-07	-1.021		ADK,AHNAK2,ALDH1B1,ANXA2,ASS1,ATIC,ATP6V1B2,BAX,CAT,CAV1,CD44,CNP,COL12A1,COL1A1,COL1A2,CRABP2,CSPG4,CTNNB1,CTNND1,DCN,DDX6,DHX9,EFTUD2,EIF3D,EIF4G1,ENG,EWSR1,EZR,FAP,FASN,FBLN2,FBN1,FH,FKBP10,FKBP1A,GART,GPC1,GSTM3,HMGA1,HMGB1,HNRNPF,HSD17B10,HSD17B4,HSP90AB1,HUWE1,IDH1,IMPDH2,KCTD12,KTN1,LETM1,MAP4,MFGE8,MGST1,MMP2,MTHFD1L,MYH10,MYH9,MYL6,MYO1B,MYO1C,NES,NPM1,NRP1,NSDHL,NSFL1C,OSBPL3,PARP1,PCNA…
Cellular Movement,Immune Cell Trafficking	Leukocyte migration	1.11e-07	0.508		AIMP1,ALCAM,ANXA2,APP,BLVRA,CAMK2D,CAPG,CAT,CAV1,CD276,CD44,CD81,CD9,CNP,COL1A1,COL1A2,CTNNB1,CTSB,CTSK,CTSZ,DCN,DPYSL2,ELAVL1,ENG,EZR,FASN,FLOT1,GBA,GJA1,GNAI3,GPC1,HLA-A,HMGB1,HNRNPL,HSPA1A/HSPA1B,HSPB1,ICAM1,IKBIP,ITGA2,ITGB1,KARS1,LAMTOR2,LGALS3,LMNB1,LOX,MMP14,MMP2,MYH9,MYLK,NPM1,OPA1,PA2G4,PARP1,PLEC,PPIA,PRCP,PRNP,PXN,RAP1A,RTN4,S100A10,S100A4,SERPINE2,SLC3A2,SOD1,SOD2,SPTLC1,SRC,STAT1,STI…
Cell-To-Cell Signaling and Interaction	Interaction of leukemia cell lines	1.14e-07	0.346		ALCAM,ANXA2,ANXA5,APP,CD44,CTNNB1,DAB2,HLA-A,HMGB1,ICAM1,ITGB1,NCL,PARP1,RAB35,RAP1A,RPSA,SERPINB2,TGM2,THY1
Cancer,Organismal Injury and Abnormalities,Tumor Morphology	Invasion of malignant tumor	1.15e-07	-1.157		AHCY,ALCAM,CD44,CTNNB1,CTNND1,CTSB,EZR,FASN,HMGB1,HNRNPA1,ICAM1,ITGA2,ITGB1,MMP2,NRP1,RECK,SRC,STMN1,TGFBR2,VIM
Cancer,Hematological Disease,Immunological Disease,Organismal Injury and Abnormalities	Waldenström macroglobulinemia	1.15e-07			ANXA11,ANXA2,ANXA4,BCLAF1,CAV1,CDV3,COMT,CTBP2,FASN,FKBP1A,FUBP1,FUS,G3BP1,H2AC6,IMPDH2,LAMP1,MMP2,NONO,NUCB2,PARP1,PCNA,PPIA,PSMB1,PSME3,RALA,RALY,SSB,TUBA4A,XRCC6
Cell-To-Cell Signaling and Interaction,Cellular Assembly and Organization	Fusion of cells	1.2e-07	1.148		ANXA5,BAX,CAV1,CD44,CD81,CD9,CTSB,FLNC,FLOT1,IFI16,MMP14,MMP2,MYH9,MYOF,PARK7,RAB35,RAB5C,RAB7A,SDCBP,SLC3A2,SOD1,SRC,STAT1,VDAC1,YBX3
Cellular Movement	Transmigration of blood cells	1.21e-07	0.7		APP,CAMK2D,CAT,CAV1,CD44,COL1A1,DCN,ENG,GJA1,GNAI3,ICAM1,ITGB1,MMP14,MYH9,MYLK,RAP1A,RTN4,SOD1,TGFBR2,TGM2,THY1
Cardiovascular System Development and Function,Cellular Movement	Migration of endothelial cells	1.24e-07	-0.287		AIMP1,ALCAM,ANXA2,ATP2B4,ATP5F1B,CAV1,CD44,CD81,CD9,DCN,ENG,FAP,FLNB,GPC1,HMGB1,HSP90AB1,HSPB1,ICAM1,ITGB1,LOX,MARCKS,MMP14,MMP2,NCL,NRP1,PDCD6,PXN,RAB7A,RECK,RTN4,SRC,TGFBI,TGFBR2,THY1,VIM,WARS1
Free Radical Scavenging,Small Molecule Biochemistry	Degradation of hydrogen peroxide	1.28e-07	1.065		APP,CAT,PRDX2,PRDX3,PRDX6,PTGS1,SOD1,TXNRD1
Cancer,Organismal Injury and Abnormalities,Reproductive System Disease	Benign neoplasm of female genital organ	1.3e-07			ADK,ALDH1B1,ANXA2,CNP,COL12A1,COL1A1,COL1A2,CRABP2,CTNND1,DDX6,FBN1,FKBP1A,HSD17B10,HSP90AB1,IMPDH2,MGST1,MMP2,MYH10,MYL6,PCNA,RAB23,RAB9A,RPL19,RPL9,SEC22B,SF3A1,SOD2,TGFBI,TPBG
Cancer,Organismal Injury and Abnormalities,Reproductive System Disease	Development of genital tumor	1.31e-07			ACSL3,ACTN1,AHCY,AHNAK,AHNAK2,AIFM1,AK3,AKAP12,AKR7A2,ALDH1B1,ALDH3A2,ALDH7A1,ALYREF,ANP32B,ANXA11,ANXA2,ANXA5,AP2A1,APP,APPL2,ARL8B,ATIC,ATL3,ATP6V1A,ATP6V1B2,ATP6V1H,BASP1,BCLAF1,CACNA2D1,CAD,CAPG,CAV1,CBX3,CCT6A,CD109,CD44,CEP170,CKAP4,CKAP5,CNP,COL12A1,COL1A1,COL1A2,COMT,COPS4,CPSF6,CPT1A,CRABP2,CSDE1,CSE1L,CSPG4,CTNNA1,CTNNB1,CTNND1,CTSA,CTSB,CTSD,CUL4B,DAB2,DCN,DDX6,DHX9,DLD,DNAJC13,DPYSL2,…
Cancer,Organismal Injury and Abnormalities	Advanced extracranial solid tumor	1.42e-07	1.849		AKAP12,AKR1C3,ANPEP,ANXA2,ATIC,CALU,CAPG,CAV1,CD44,CD9,CRABP2,CRYZ,CSE1L,CTNND1,CTSB,CTSZ,DAB2,DPYSL2,FKBP1A,FTL,GART,GSTP1,HMGA1,HSP90AB1,HSPA1A/HSPA1B,HTRA1,ICAM1,IGFBP4,ITGB1,LGALS3,MAP4,MMP14,MMP2,MYL12A,NES,PARP1,PDLIM1,PLEC,PLOD2,PPIA,PRDX2,PRNP,PSMB1,PTGS1,RECK,S100A4,SERPINE2,SOD2,SRC,STAT1,TGFBR2,TPT1,TUBA4A
Cellular Movement	Cell movement of carcinoma cell lines	1.46e-07	0.2		ALCAM,ANPEP,CAV1,CD44,CD9,CTNND1,CTSB,EZR,FASN,FBLN2,GALNT2,GNAI3,HNRNPA2B1,IGF2BP3,ITGA2,ITGB1,KARS1,MAP4,MTCH2,MYOF,NRP1,RUVBL2,S100A10,S100A4,SDCBP,SRC,STMN1,TAGLN2,TGFBI,TGM2,TMPO,VIM,YBX1
Carbohydrate Metabolism	Catabolism of carbohydrate	1.5e-07	1.499		AP2A1,ARSB,CD44,CSPG4,CTSB,DCN,GLB1,GNPDA1,GNS,GPC1,HEXA,HEXB,MMP2,NAGA,PGM1,PLA2G15,PRDX6,PYGB,PYGL,SACM1L
Cancer,Hematological Disease,Immunological Disease,Organismal Injury and Abnormalities	B cell cancer	1.54e-07			AHNAK,AHNAK2,ANPEP,ANXA11,ANXA2,ANXA4,ANXA5,APP,ATP6V1E1,BAX,BCLAF1,BUB3,CAT,CAV1,CD44,CDV3,CKAP4,CNP,COL12A1,COMT,CSDE1,CSE1L,CTBP2,CTNNB1,CTSK,CUL4B,DHCR24,EIF2A,ELAVL1,EML4,ESYT2,EWSR1,FASN,FBN1,FHL1,FKBP1A,FKBP9,FUBP1,FUS,G3BP1,GART,GNB1,H1-4,H2AC6,H6PD,HLA-A,HMGB1,HNRNPH1,HNRNPM,HNRNPU,HSP90AB1,HSPB1,HUWE1,IARS2,ICAM1,IDH1,IKBIP,IMPDH2,LAMP1,LMNB1,LRRFIP1,MAP1B,MMP2,MTCH2,MTHFD1L,MYO6,MYOF,N…
DNA Replication, Recombination, and Repair	Repair of DNA	1.66e-07	-2.545	Decreased	APEX1,APP,BCLAF1,COPS4,CTNNB1,CUL4B,DHX9,EIF4G1,FASN,FUS,GSTP1,HMGA1,HMGB1,HNRNPU,HSPA1A/HSPA1B,HUWE1,NPM1,PARK7,PARP1,PCNA,PDIA3,PRKDC,PRPF19,RPS3,SMARCC2,ST13,TNKS1BP1,TP53BP1,TP53I3,TPT1,TRIM28,UBE2N,UCHL1,XRCC5,XRCC6,YBX1
Cellular Movement,Hematological System Development and Function,Immune Cell Trafficking	Cellular infiltration by leukocytes	1.67e-07	-0.878		ANXA2,APP,CAV1,CD276,CD44,CNP,CTNNB1,CTSB,CTSK,DCN,ELAVL1,EZR,FASN,GBA,GJA1,HLA-A,HMGB1,HSPB1,ICAM1,IKBIP,ITGB1,LGALS3,LMNB1,LOX,MMP14,MMP2,MYLK,OPA1,PARP1,PLEC,PPIA,PRCP,S100A10,S100A4,SERPINE2,SPTLC1,STAT1,STING1,TCIRG1,TGFBR2,TGM2,YBX1
Tissue Development	Organization of extracellular matrix	1.82e-07			APP,CD44,COL1A1,COL1A2,CTSK,DCN,EMILIN1,ERO1A,FAP,FBN1,FLOT1,HSD17B12,HTRA1,ICAM1,ITGA2,ITGB1,ITGB5,LAMC1,LGALS3,LOX,MMP14,MMP2,PRDX4,RECK,TGFBI
Cancer,Organismal Injury and Abnormalities	Metastatic solid tumor	1.87e-07	1.565		AKAP12,AKR1C3,ANPEP,ANXA2,ATIC,CALU,CAPG,CAT,CAV1,CD44,CD9,CRABP2,CRYZ,CSE1L,CTNNB1,CTNND1,CTSB,CTSZ,DPYSL2,FASN,FKBP1A,FTL,GART,GSTM3,GSTP1,HSP90AB1,HSPA1A/HSPA1B,HTRA1,ICAM1,IDH1,IMPDH2,ITGB1,LGALS3,MAP4,MMP14,MMP2,MYL12A,MYO1C,NES,NUP93,PARP1,PDLIM1,PLEC,PLOD2,PPIA,PRDX2,PRNP,PTGS1,RNH1,S100A4,SOD2,SRC,STAT1,TGFBR2,TPT1,TUBA4A
Cell Death and Survival	Cell death of neuroblastoma cell lines	1.87e-07	0.111		AIFM1,APP,CAT,CCT6A,CTNNB1,DHX9,ENO1,EWSR1,FKBP1A,GPC1,HMGA1,HSPA1A/HSPA1B,ITGB1,PARK7,PARP1,PEBP1,PRDX2,PRNP,SOD1,SOD2,SRC,TGM2,TMEM106B
Cellular Movement	Cell movement of fibrosarcoma cell lines	1.93e-07	-1.003		AHNAK,CAT,DAB2,FLNB,FLNC,HNRNPK,ITGB1,MMP14,SEPTIN9,SOD2,TPM3
Cancer,Cellular Movement,Organismal Injury and Abnormalities,Tumor Morphology	Invasion of tumor cells	1.96e-07	1.189		AHCY,ALCAM,CD44,CTBP2,CTSB,CTSZ,EZR,FAP,FKBP1A,HDLBP,ICAM1,ITGA2,ITGB1,LOX,MMP14,MMP2,NRP1,PARK7,PXN,SRC,STMN1,TGFBR2
Neurological Disease,Organismal Injury and Abnormalities	Neurodegeneration of brain	2.02e-07	-1.316		AIFM1,APP,CAV1,CNP,CTSB,GBA,GLB1,HEXB,HSD17B4,LAMC1,NPC2,PRNP,PSAP,SH3GL1,SOD1,STAT1,VIM
Cardiovascular Disease,Cardiovascular System Development and Function,Organ Morphology,Organismal Development,Organismal Injury and Abnormalities,Skeletal and Muscular Disorders	Dilated cardiomyopathy	2.21e-07			ACADVL,AIFM1,ATP2A2,ATP6V1E1,BAG3,CAMK2D,CAV1,COMT,FASN,FKBP1A,FLNC,GJA1,MMP14,MMP2,MYH9,PDLIM5,PRKAR1A,RTN4,SDHB,SGCD,SLC25A1,SLC25A11,SOD2,SUCLG1,TGFBR2,TLN1,TMEM43,TMPO,TOR1AIP1,TPI1,TPM1,VDAC1,VDAC2
Cell Death and Survival	Neuronal cell death	2.32e-07	-1.686		AARS1,AIFM1,APP,ASAH1,BAX,CAPRIN1,CAT,CD59,CTNNB1,CTSB,CTSD,CTSZ,DFFA,EIF2A,EIF2S1,EIF4G1,FKBP1A,FUS,GBA,GBE1,GJA1,GLUD1,HDGF,HLA-A,HMGB1,HSD17B10,HSP90AB1,HSPB1,ITGA2,ITGB1,LGALS3,MAP1B,NENF,NPM1,NRP1,P4HB,PA2G4,PARK7,PARP1,PDIA3,PRDX2,PRDX3,PRNP,PSME3,RPS3,SDHB,SERPINE2,SH3KBP1,SOD1,SOD2,SRC,STAT1,TGM2,TMEM106B,UCHL1,VPS35,WFS1,XRCC5,XRCC6
Cancer,Hematological Disease,Immunological Disease,Organismal Injury and Abnormalities	Plasma cell neoplasm	2.32e-07			AHNAK2,ANXA11,ANXA2,ANXA4,ANXA5,ATP6V1E1,BCLAF1,CAT,CAV1,CD44,CDV3,COMT,CTBP2,CTSK,CUL4B,EML4,ESYT2,FASN,FKBP1A,FUBP1,FUS,G3BP1,GART,H1-4,H2AC6,HLA-A,HSP90AB1,HUWE1,IDH1,IMPDH2,LAMP1,MMP2,MTCH2,NONO,NUCB2,PARP1,PCNA,PDIA6,PPIA,PRPF19,PSMB1,PSME3,PTGS1,RALA,RALY,RBM25,S100A10,SOD1,SOD2,SSB,TGFBR2,TUBA4A,VIM,XRCC6
Cardiovascular Disease,Cardiovascular System Development and Function,Organ Morphology,Organismal Development,Organismal Injury and Abnormalities	Enlargement of heart	2.35e-07			ACADVL,ADK,AIFM1,AKAP12,ATP2A2,ATP6V1E1,BAG3,CACNA2D1,CAMK2D,CAV1,COMT,CPT1A,CTNNB1,CTSB,CTSD,FABP3,FASN,FKBP1A,FLNC,FUBP1,GJA1,HMGB1,HUWE1,LASP1,MMP14,MMP2,MYH10,MYH9,MYL9,PARK7,PARP1,PDLIM5,PPIA,PRKAR1A,RTN4,S100A10,SDHB,SGCD,SLC25A1,SLC25A11,SOD2,SUCLG1,TGFBR2,TLN1,TMEM43,TMPO,TOR1AIP1,TPI1,TPM1,VDAC1,VDAC2
Cancer,Organismal Injury and Abnormalities	Neuroepithelial tumor	2.39e-07	-0.557		ABCD3,ACAA1,ACADVL,ACSF2,ACTN1,AHCY,AHNAK,AHNAK2,AIMP1,AKAP12,ALAD,ALCAM,ALDH1B1,ALDH3A2,ALYREF,ANP32B,ANPEP,ANXA11,ANXA2,ANXA5,AP2A1,APEX1,APMAP,APP,APPL2,ARL8B,ARSB,ASS1,ATIC,ATP2A2,ATP2B4,ATP5F1B,ATP6V0A1,ATP6V1A,ATP6V1B2,ATP6V1C1,ATP6V1E1,ATP6V1H,BAG3,BAX,BCLAF1,BLVRB,BUB3,CACNA2D1,CACYBP,CAD,CANX,CAT,CAV1,CD109,CD276,CD44,CD59,CDC42BPB,CKAP4,CKAP5,CKB,CMAS,CNN3,CNP,COL12A1,COL1A1,COL1A2,COPS…
Cancer,Organismal Injury and Abnormalities	Embryonal tumor	2.41e-07	1.011		ACTN1,AKAP12,ALCAM,APEX1,ATIC,ATL3,ATP2A2,ATP6V1E1,BAX,CAV1,CD44,COL1A1,COL1A2,CSPG4,CSRP1,CTNNB1,ENG,EWSR1,FAP,FKBP1A,GART,GLB1,GSTP1,HNRNPA1,HNRNPA2B1,HSP90AB1,IDH1,IMPDH2,ITGB5,LETM1,LGALS3,MAP4,MARCKS,MMP14,MYH9,NES,NONO,NPM1,NRP1,PA2G4,PARP1,PRKAR1A,PRNP,RECK,RPL22,RPL5,S100A4,SERPINB2,SF3B2,SHMT2,SRC,ST13,TGFBI,TGFBR2,TKT,TPR,TUBA4A,XRCC5
Amino Acid Metabolism,Small Molecule Biochemistry	Metabolism of neutral amino acid	2.6e-07			ALDH6A1,GART,HMGCL,HSD17B10,IVD,MCCC2,PHGDH,SHMT2
Cancer,Gastrointestinal Disease,Hepatic System Disease,Organismal Injury and Abnormalities	Hepatitis C virus-related hepatocellular carcinoma	2.6e-07			ANXA5,ASS1,CAT,ECHS1,EEF2,GLUD1,NPM1,VIM
Cell Death and Survival,Embryonic Development	Cell death of embryonic cell lines	2.66e-07	1.399		AIFM1,APP,BAX,CD44,CTNNB1,CTSB,CUL4B,DDX17,DFFA,EIF2A,FH,GSTP1,HNRNPA1,HSPB1,IFI16,ITGB1,MTCH2,OPA1,P4HB,PARK7,PARP1,PDIA3,PRDX6,PRKDC,PRNP,PTGIS,RANBP2,RTN4,SERPINB2,SOD1,SOD2,SRC,STAT1,STRAP,SUN2,VDAC1
Embryonic Development,Organ Development,Organismal Development,Skeletal and Muscular System Development and Function,Tissue Development	Formation of muscle	2.66e-07	0.27		ANXA5,CAMK2D,CAV1,CTBP2,CTNNB1,ELAVL1,ENG,FHL1,FKBP1A,FLNB,FLNC,FLOT1,GJA1,GPC1,HMGB1,HNRNPU,IFI16,ITGB1,LMNB1,LOX,MMP14,MMP2,MYH10,MYH9,MYL6,MYLK,MYOF,PLEC,PRKAR1A,PXN,RAB35,RECK,SGCD,TGFBR2,TGM2,TPM1,UCHL1,VIM
Cellular Function and Maintenance	Engulfment by cervical cancer cell lines	2.7e-07	0.44		ATP6V0D1,ATP6V1A,ATP6V1B2,ATP6V1D,ATP6V1E1,DAB2,PXN,RPS21,RUVBL2,SCARB2,SF3B3,SFPQ
Cancer,Neurological Disease,Organismal Injury and Abnormalities	Glioma cancer	2.74e-07			ABCD3,ACAA1,ACADVL,ACSF2,ACTN1,AHCY,AHNAK,AHNAK2,AIMP1,AKAP12,ALAD,ALCAM,ALDH1B1,ALDH3A2,ALYREF,ANP32B,ANPEP,ANXA11,ANXA2,ANXA5,AP2A1,APEX1,APMAP,APP,APPL2,ARL8B,ARSB,ASS1,ATIC,ATP2A2,ATP2B4,ATP5F1B,ATP6V0A1,ATP6V1A,ATP6V1B2,ATP6V1C1,ATP6V1E1,ATP6V1H,BAG3,BCLAF1,BLVRB,BUB3,CACNA2D1,CACYBP,CAD,CANX,CAT,CAV1,CD109,CD276,CD44,CD59,CDC42BPB,CKAP4,CKAP5,CKB,CNN3,CNP,COL12A1,COL1A1,COL1A2,COPS4,COPZ1,C…
Cell Death and Survival	Apoptosis of cervical cancer cell lines	2.81e-07	1.773		AIFM1,ANXA5,ARSB,BAX,CAT,CCAR2,CKAP5,CTNNB1,CTSB,EEA1,ELAVL1,EXOC2,FAP,FLNB,HNRNPH1,HNRNPK,MTCH1,NAPA,OPA1,PARP1,PARVA,PDCD6,PLSCR3,PPIA,PRKDC,PRPF19,SRSF1,STAT1,UCHL1,VDAC1,XRCC6
Digestive System Development and Function,Hepatic System Development and Function,Organ Morphology,Organismal Development	Morphology of liver	2.81e-07			ABCD3,APEX1,ASAH1,BAG3,CAV1,CTHRC1,CTNNB1,CTSA,CYBRD1,DPP7,EIF6,EWSR1,FUBP1,GBA,HADHA,HEXA,HEXB,HMGCL,HSD17B4,LGALS3,MYH10,OCIAD1,PARP1,PSAP,SAFB,SLC39A14,SOD1,SOD2,SRC,STAT1,TGFBR2,TKT,UACA,YBX1
Cell-To-Cell Signaling and Interaction	Binding of leukemia cell lines	2.89e-07	0.097		ALCAM,ANXA2,ANXA5,APP,CD44,CTNNB1,DAB2,HLA-A,HMGB1,ICAM1,ITGB1,NCL,PARP1,RAP1A,RPSA,SERPINB2,TGM2,THY1
Cellular Development,Cellular Function and Maintenance,Cellular Growth and Proliferation	Assembly of cells	2.92e-07	-0.955		AIMP1,ANPEP,ANXA2,APP,BCLAF1,CAV1,CAV2,CD276,CD44,CD9,COL1A1,COL1A2,CTNNB1,CTSB,DAB2,ENG,GJA1,GPC1,HMGB1,HTRA1,ITGA2,ITGB1,LGALS3,METAP2,MMP14,MMP2,MYH10,MYOF,NRP1,PDCD6,PPIA,PRKDC,SEPTIN9,STAT1,TGFBR2,THRAP3,THY1
Lipid Metabolism,Molecular Transport,Small Molecule Biochemistry	Accumulation of ganglioside	2.92e-07	-1.993		GBA,GLB1,HEXA,HEXB,NPC2,PSAP
Dermatological Diseases and Conditions,Inflammatory Disease,Inflammatory Response,Organismal Injury and Abnormalities,Skeletal and Muscular Disorders	Dermatomyositis	3.05e-07			CAV2,CFL1,CNN3,COL1A1,COL1A2,DAB2,EMILIN1,ENG,FKBP1A,HMGB1,LOX,PGRMC1,PLOD2,SDCBP,TGFBI,TGFBR2
Developmental Disorder,Hereditary Disorder,Organismal Injury and Abnormalities,Skeletal and Muscular Disorders	Duchenne muscular dystrophy	3.05e-07			CAV2,CFL1,CNN3,COL1A1,COL1A2,DAB2,EMILIN1,ENG,HLA-A,HLA-C,LOX,PGRMC1,PLOD2,PSAP,SDCBP,TGFBI,TGFBR2
Cancer,Organismal Injury and Abnormalities	Metastatic potential	3.08e-07	1.403		ALCAM,CAT,CD44,CD81,CTNNB1,ENG,HMGA1,NACA,PRNP,PSAP,SOD1,STMN1,TGM2,THY1
Cell Death and Survival	Apoptosis of colorectal cancer cell lines	3.09e-07	0.467		AIFM1,BAG3,BAX,CBX3,CD44,CSE1L,CTBP2,CTNNB1,DFFA,EXOC2,EZR,FASN,GSTP1,HNRNPC,ITGB1,LGALS3,MYO6,NAPA,PARK7,PARP1,PPIA,PRPS1,SFPQ,SRC,STAT1,TGM2,TRIM25,VPS35,XRCC5
Dermatological Diseases and Conditions,Inflammatory Disease,Inflammatory Response,Organismal Injury and Abnormalities	Dermatitis	3.25e-07			ACADVL,AHCY,AHNAK,ANXA5,CAPG,CAT,CD44,CFL1,CNN3,DPYSL2,ENO1,FKBP1A,FLOT1,GBA,GSTO1,GSTP1,HLA-A,HLA-C,HNRNPR,ICAM1,MYL9,NAPA,PHGDH,PITPNB,PPIA,PSAP,PSMB1,PTGS1,RAB34,RUVBL1,SRC,STAT1,TPI1,TPM1,TPM3,TRIOBP,TUBA4A,VDAC2,XRCC6
Cancer,Organismal Injury and Abnormalities	Neoplasia of tumor cell lines	3.27e-07	0.713		ALCAM,ASAH1,CAV1,CD44,CD59,CRIP2,CSE1L,CTNNB1,CTNND1,CTSB,EZR,FLOT1,GJA1,HNRNPA2B1,HTRA1,IGF2BP3,ILF3,ITGA2,ITGB1,LDHB,LGALS3,MAP4,MFGE8,MMP2,PARP1,PDLIM1,PLCD1,PRDX2,PRKAR1A,PRNP,RALA,S100A4,SDCBP,SEPTIN9,SOD2,SRC,STAT1,TGFBR2,THY1,TLN1,UBE2N,UCHL1,UGDH,VIM
Cell Cycle	Repair of DNA lesion	3.32e-07	0.213		ADH5,FUS,PRKDC,PRPF19,SMARCC2,TP53BP1,UBE2N,XRCC5,XRCC6
Cell Cycle	Cell cycle progression	3.37e-07	-1.431		AHNAK,APP,ARSB,BAX,BUB3,CAV1,CBX3,CD44,CD59,CKAP5,COL1A1,COPZ1,CSE1L,CTNNB1,DDX17,DHX9,EIF6,EWSR1,EZR,FASN,FKBP1A,GJA1,GNAI3,GSPT1,HMGB1,HNRNPU,HSPA1A/HSPA1B,HSPB1,HUWE1,IFI16,ITGA2,ITGB1,LAMTOR1,LAMTOR2,LETM1,LGALS3,MAP4,MARCKS,METAP2,MYH10,NPM1,NUMA1,PARP1,PBXIP1,PCNA,PCYOX1,PEBP1,PFDN4,PHB2,PPP1R12C,PRKAR1A,PRKAR2A,PRKDC,PXN,RAN,RECK,RPS3,RRAGC,RUVBL1,RUVBL2,S100A4,SACM1L,SAFB,SDCBP,SEPTIN9,SF…
Cancer,Hematological Disease,Immunological Disease,Organismal Injury and Abnormalities	B-cell neoplasm	3.46e-07			AHNAK,AHNAK2,ANPEP,ANXA11,ANXA2,ANXA4,ANXA5,APP,ARL6IP5,ATP6V1E1,BAX,BCLAF1,BUB3,CAT,CAV1,CD44,CDV3,CFL1,CKAP4,CNP,COL12A1,COL1A1,COL1A2,COMT,CSDE1,CSE1L,CTBP2,CTNNB1,CTSK,CUL4B,DHCR24,EIF2A,ELAVL1,EML4,ESYT2,EWSR1,FASN,FBN1,FHL1,FKBP1A,FKBP9,FUBP1,FUS,G3BP1,GART,GNB1,H1-4,H2AC6,H6PD,HLA-A,HMGB1,HNRNPH1,HNRNPM,HNRNPU,HSP90AB1,HSPB1,HUWE1,IARS2,ICAM1,IDH1,IKBIP,IMPDH2,LAMP1,LMNB1,LRP10,LRRFIP1,MAP…
Cellular Movement,Skeletal and Muscular System Development and Function	Cell movement of smooth muscle cells	3.48e-07	-0.312		ATP2A2,CAMK2D,CD44,COL1A1,CRIP2,FBN1,FHL1,GJA1,HMGB1,IGFBP4,ILF3,ITGB1,ITGB5,LOX,MMP2,PARVA,PPIA,RTN4,S100A4,TPT1,VAMP3
Inflammatory Response,Organismal Injury and Abnormalities	Inflammation of organ	3.48e-07	-1.27		ACADVL,ACO2,ADK,AHCY,AHNAK,AKAP12,ALCAM,ANXA4,ANXA5,APP,BAX,CAPG,CAT,CAV1,CD276,CD44,CD81,CFL1,CKB,CNN3,COL1A1,COL1A2,CTNNB1,CTSB,CTSD,DCN,DDX5,DHCR24,DPYSL2,EHD3,ELAVL1,ENO1,FASN,FKBP1A,FLOT1,FUS,G3BP1,GBA,GSTK1,GSTO1,GSTP1,HLA-A,HLA-C,HMGB1,HNRNPR,ICAM1,IFI16,IKBIP,IMPDH2,ITGB1,ITGB5,LAMTOR1,LGALS3,LSS,MFGE8,MMP2,MYH10,MYH9,MYL9,MYLK,NAPA,NSDHL,OPA1,P4HB,PARK7,PARP1,PDIA3,PDLIM1,PHB2,PHGDH,PITP…
Energy Production,Nucleic Acid Metabolism,Small Molecule Biochemistry	Synthesis of ATP	3.49e-07	0.943		APP,ATP5F1B,ATP5MG,CAV1,CUL4B,ENO1,FUS,GJA1,HMGB1,LETM1,MYOF,OPA1,PARK7,PARP1,PTGIS,SOD1,SOD2,VDAC1
Neurological Disease	Neurological signs	3.49e-07	0.233		AHCY,AIFM1,ALDH6A1,APP,ARL3,ARL6IP5,ATP2A2,ATP5MG,ATP6V1A,ATP6V1B2,BASP1,BAX,CAV1,CD44,CKB,COMT,CTNNB1,ETFB,GBA,GJA1,GNB1,GPD2,HADHB,HNRNPA2B1,HNRNPU,HSPA1A/HSPA1B,IMPA1,LDHB,MYL12A,MYO1B,NAPA,NPM1,PARP1,PCNA,PDLIM1,PGRMC1,PLOD2,PPIA,PRDX2,PRDX6,PRNP,PTGS1,RAB5A,RPSA,S100A10,SCARB2,SDHB,SOD1,STOM,SUCLA2,SYPL1,TGM2,TOM1,TPI1,TPM3,TUFM,UCHL1,XRCC6
Cancer,Neurological Disease,Organismal Injury and Abnormalities	Glioma	3.49e-07	-0.557		ABCD3,ACAA1,ACADVL,ACSF2,ACTN1,AHCY,AHNAK,AHNAK2,AIMP1,AKAP12,ALAD,ALCAM,ALDH1B1,ALDH3A2,ALYREF,ANP32B,ANPEP,ANXA11,ANXA2,ANXA5,AP2A1,APEX1,APMAP,APP,APPL2,ARL8B,ARSB,ASS1,ATIC,ATP2A2,ATP2B4,ATP5F1B,ATP6V0A1,ATP6V1A,ATP6V1B2,ATP6V1C1,ATP6V1E1,ATP6V1H,BAG3,BAX,BCLAF1,BLVRB,BUB3,CACNA2D1,CACYBP,CAD,CANX,CAT,CAV1,CD109,CD276,CD44,CD59,CDC42BPB,CKAP4,CKAP5,CKB,CMAS,CNN3,CNP,COL12A1,COL1A1,COL1A2,COPS…
Cellular Movement	Migration of cancer cells	3.58e-07	0.671		AHCY,ALCAM,BAX,CAV1,CD44,CSE1L,CSPG4,CTBP2,CTNNB1,CTSB,EZR,HMGB1,ITGB1,LGALS3,MMP14,MMP2,NRP1,PXN,RAB5A,RAB7A,SRC,STAT1,VIM
Cancer,Neurological Disease,Organismal Injury and Abnormalities	Central nervous system cancer	3.61e-07	1.404		ABCD3,ACAA1,ACADVL,ACSF2,ACTN1,AHCY,AHNAK,AHNAK2,AIMP1,AKAP12,ALAD,ALCAM,ALDH1B1,ALDH3A2,ALYREF,ANP32B,ANPEP,ANXA11,ANXA2,ANXA5,AP2A1,APEX1,APMAP,APP,APPL2,ARL8B,ARSB,ASS1,ATIC,ATL3,ATP2A2,ATP2B4,ATP5F1B,ATP6V0A1,ATP6V1A,ATP6V1B2,ATP6V1C1,ATP6V1E1,ATP6V1H,BAG3,BAX,BCLAF1,BLVRB,BUB3,CACNA2D1,CACYBP,CAD,CANX,CAT,CAV1,CD109,CD276,CD44,CD59,CDC42BPB,CKAP4,CKAP5,CKB,CNN3,CNP,COL12A1,COL1A1,COL1A2,COPS…
Cellular Movement	Invasion of prostate cancer cell lines	3.75e-07	1.485		AHNAK,AKAP12,ATP6V0A1,CAV1,CD44,CTSB,CTSZ,ENG,EZR,FASN,LGALS3,LIMA1,NES,PA2G4,PEBP1,SEPTIN9,SERPINE2,TCIRG1,VIM
Infectious Diseases,Inflammatory Disease,Organismal Injury and Abnormalities,Respiratory Disease	Severe acute respiratory syndrome	3.76e-07			ACTN1,AIMP1,ANPEP,CD9,CTSZ,EIF4A2,ELAVL1,FLOT2,GSTO1,H2AC6,LAMP1,MYL6,NCL,OSBPL3,PABPC1,PGRMC1,PYGL,TCIRG1,TKT,TPM3,VAMP3
Cell Morphology,Cellular Assembly and Organization	Morphology of lysosome	3.77e-07			BAX,CTSA,HEXA,HEXB,KIF5B,LAMP1,LAMTOR1,NPC2,PRNP,SRC
Cell-To-Cell Signaling and Interaction,Cellular Assembly and Organization	Cell-cell contact	3.79e-07	1.409		ACTN1,ALCAM,ANXA5,APP,ASS1,BAX,CACNA2D1,CAMK2D,CAPRIN1,CAV1,CD44,CD81,CD9,CTNNA1,CTNNB1,CTNND1,CTSB,DAB2,FASN,FLNC,FLOT1,GALNT2,GJA1,GNPDA1,HEXB,ICAM1,IFI16,ITGB1,LAMC1,LGALS3,LIMA1,MMP14,MMP2,MYH9,MYLK,MYO6,MYOF,PARK7,PDLIM5,PLEC,PRNP,RAB35,RAB5C,RAB7A,RAP1A,RPSA,RTN4,SACM1L,SDCBP,SH3GL1,SLC3A2,SNU13,SOD1,SRC,STAT1,SUN2,THY1,TLN1,TPBG,UCHL1,VDAC1,VIM,VPS35,YBX3
Cardiovascular Disease,Cardiovascular System Development and Function,Organ Morphology,Organismal Development,Organismal Injury and Abnormalities,Skeletal and Muscular Disorders	Primary dilated cardiomyopthy	3.79e-07			ACADVL,BAG3,COMT,FLNC,SDHB,SGCD,SLC25A1,SLC25A11,SOD2,SUCLG1,TMEM43,TMPO,TPI1,TPM1,VDAC1,VDAC2
Cellular Response to Therapeutics	Sensitivity of cells	3.86e-07	2.56	Increased	ANXA2,APEX1,ATIC,BAX,CANX,CFL1,ELAVL1,EWSR1,HDLBP,HNRNPA1,HNRNPF,HNRNPK,MYH9,NONO,P4HB,PCNA,PITPNB,PRDX2,PRDX3,PRKDC,PSMB1,PTGS1,PXN,RAB7A,RALY,RAN,TAGLN2,TGM2,TP53BP1,TRIM25,XRCC5,XRCC6
Metabolic Disease,Organismal Injury and Abnormalities	Disorder of lipid metabolism	3.87e-07	-1.299		ACADVL,APP,CACNA2D1,CAV1,CD44,CPT1A,DAB2,DCN,ETFA,ETFB,FASN,FBN1,FLOT2,GBA,HADHA,HADHB,HEXA,HMGCL,HSD17B10,IDH1,IMPDH2,NPC2,OGDH,PPIA,PSAP,PTGS1,SOD1,SOD2,SUMF2
Hereditary Disorder,Neurological Disease,Organismal Injury and Abnormalities,Psychological Disorders,Skeletal and Muscular Disorders	Huntington Disease	3.93e-07			AHCY,AIFM1,ALDH6A1,ARL3,ATP2A2,ATP5MG,ATP6V1A,ATP6V1B2,BASP1,BAX,CD44,CKB,CTNNB1,ETFB,GJA1,GNB1,GPD2,HADHB,HNRNPU,HSPA1A/HSPA1B,IMPA1,LDHB,MYL12A,MYO1B,NAPA,NPM1,PARP1,PCNA,PDLIM1,PGRMC1,PLOD2,PPIA,PRDX2,PRDX6,RAB5A,RPSA,SCARB2,SDHB,STOM,SUCLA2,SYPL1,TGM2,TPI1,TPM3,TUFM,UCHL1,XRCC6
Cellular Assembly and Organization	Formation of nucleus	3.99e-07	-1.035		ELAVL1,FUS,G3BP1,LMNB1,NONO,NUMA1,NUP93,PARP1,RAN,RBM14,RTN4,TMPO,UBAP2L,YBX1
Cardiovascular System Development and Function,Cell-To-Cell Signaling and Interaction	Binding of endothelial cells	4.12e-07	0.31		ALCAM,ANXA2,ANXA5,APP,CD44,CD81,CTNNB1,DCN,GPC1,HMGB1,ICAM1,ITGA2,ITGB1,LGALS3,NAGA,NRP1,PARP1,S100A10,STAT1,TGFBI,TGFBR2,THY1,VIM
Cellular Movement	Migration of connective tissue cells	4.12e-07	-0.219		AIMP1,APPL2,CAV1,CD44,COL1A1,ENG,FLNB,HMGB1,HSPB1,ITGB1,LAMTOR2,LIMA1,MYH10,PDLIM1,PLEC,PRKAR1A,PXN,RECK,SRC,STMN1,TGFBR2,TPM1,TPM2
Cardiovascular System Development and Function,Cellular Development,Cellular Function and Maintenance,Cellular Growth and Proliferation,Organismal Development,Tissue Development	Endothelial cell development	4.2e-07	-1.183		AIMP1,ANPEP,ANXA2,APP,BCLAF1,CAV1,CAV2,CD276,CD44,CD9,COL1A1,COL1A2,CTNNB1,CTSB,DAB2,ENG,GJA1,GPC1,HMGB1,HTRA1,ITGA2,ITGB1,LGALS3,METAP2,MMP14,MMP2,MYOF,NRP1,PDCD6,PPIA,PRKDC,SEPTIN9,STAT1,TGFBR2,THRAP3,THY1
Cell Death and Survival	Apoptosis of leukemia cell lines	4.21e-07	0.332		AIFM1,AIMP1,BAX,CAT,CAV1,CD44,CD59,COL1A1,CTNNB1,CTSD,DFFA,EIF2A,EIF4B,EZR,GSTP1,HSPA1A/HSPA1B,HSPB1,ITGB1,LGALS3,NPM1,PARP1,PHB2,PPIA,RAN,SAR1A,SCIN,SOD2,STMN1,SYNCRIP,TPT1
Cell Death and Survival	Necrosis of prostate cancer cell lines	4.26e-07	0.113		AIFM1,AKAP12,ALCAM,BAX,CAT,CAV1,COPZ1,FASN,HSPA1A/HSPA1B,IGFBP4,ITGB1,LGALS3,NAPA,PARP1,PEBP1,PPIA,PRKAR1A,PSME3,SF3B3,SOD1,SOD2,SRC,TLN1,UACA
Lipid Metabolism,Small Molecule Biochemistry	Metabolism of membrane lipid derivative	4.27e-07	1.88		ACSL3,ALDH3A2,APP,ASAH1,BAX,CAT,CAV1,CD9,CTBP2,CTSA,DHCR24,ENO1,ESYT2,FABP3,FASN,GBA,GLB1,GNAI3,HEXA,HEXB,IDH1,IMPA1,ITGB1,LSS,NSDHL,PGRMC1,PI4K2A,PIP4P1,PLA2G15,PLCD1,PLSCR3,PRDX2,PRDX6,PRKDC,PSAP,RAB35,RAB5A,RALA,RAN,SACM1L,SH3KBP1,SOD1,SPTLC1,SUMF2
Cancer,Organismal Injury and Abnormalities	Visceral metastasis	4.37e-07	1.811		AKAP12,AKR1C3,ANPEP,ANXA2,CALU,CAPG,CAV1,CD44,CD9,CRABP2,CRYZ,CSE1L,CTNNB1,CTNND1,CTSB,CTSZ,DPYSL2,GART,GSTP1,HSP90AB1,HSPA1A/HSPA1B,HTRA1,ICAM1,ITGB1,LGALS3,MAP4,MMP2,PARP1,PDLIM1,PLOD2,PPIA,PRDX2,PRNP,PTGS1,S100A4,SOD2,SRC,TGFBR2,TUBA4A
Cell-To-Cell Signaling and Interaction,Cellular Function and Maintenance,Inflammatory Response	Phagocytosis of cells	4.38e-07	2.714	Increased	ANPEP,ANXA5,APP,APPL2,CAPG,CAT,CAV1,CD44,CKB,CMAS,CTNNB1,HMGB1,ICAM1,IDH1,ITGB1,ITGB5,LAMTOR2,LGALS3,LMAN2,MFGE8,MYH9,NPM1,PIP4P2,PRNP,PXN,RAB35,RALA,SH3KBP1,SNX3,SOD1,SRC,TGM2,TLN1,TOM1,VIM
Cell Death and Survival,DNA Replication, Recombination, and Repair	Fragmentation of DNA fragment	4.38e-07	0.506		AIFM1,APP,BAX,DFFA,ENO1,HMGB1,HSD17B10,MTCH1,PARP1,RTN4,SOD1,SOD2
Cell Morphology,Organismal Injury and Abnormalities	Swelling of cells	4.52e-07			AIFM1,APP,ASAH1,BAX,CNP,DPYSL2,EZR,HSPB1,LMNB1,MARCKS,MYLK,PRDX6,SRC,SUN2,TOR1AIP1
Energy Production,Lipid Metabolism,Small Molecule Biochemistry	Beta-oxidation of fatty acid	4.53e-07	1.165		ABCD3,ACAA1,ACAA2,ACADVL,CPT1A,CTNNB1,ECHS1,ECI1,FASN,HADHA,HADHB,HSD17B10,HSD17B4,PEBP1
Cellular Movement	Migration of tumor cells	4.57e-07	0.319		AHCY,ALCAM,BAX,CAV1,CD44,CSE1L,CSPG4,CTBP2,CTNNB1,CTSB,EZR,HMGB1,ITGB1,LGALS3,MMP14,MMP2,NRP1,PLCD1,PXN,RAB5A,RAB7A,SERPINB2,SRC,STAT1,VIM
Cellular Movement	Migration of fibrosarcoma cell lines	4.65e-07	-1.293		AHNAK,CAT,DAB2,FLNB,FLNC,HNRNPK,MMP14,SEPTIN9,SOD2,TPM3
Neurological Disease	Neurodegeneration	4.65e-07	-2.185	Decreased	AIFM1,APP,BAX,CAV1,CNP,CTSB,CTSD,DPYSL2,FABP3,FTL,GBA,GET3,GLB1,HEXB,HSD17B4,LAMC1,LMNB1,NPC2,PARK7,PRNP,PSAP,SCARB2,SH3GL1,SOD1,SOD2,STAT1,STMN1,TGFBR2,TGM2,TMEM106B,UCHL1,VIM,VPS35
Cell Cycle	Interphase	4.72e-07	-0.359		AKAP12,ANXA2,APP,BAG3,BAX,CAMK2D,CAT,CAV1,CD44,CKAP5,CSE1L,CTNNB1,CTNND1,DAB2,DCN,DTD1,ELAVL1,FASN,FH,FKBP1A,GJA1,GPC1,GSPT1,HMGA1,HSPB1,IDH1,IFI16,IGF2BP3,ITGA2,ITGB1,LGALS3,LMNB1,MAPRE1,MTCH2,NES,NPM1,PARP1,PCNA,PDCD6,PRKDC,PRNP,PRPF19,PSAP,PTGES3,RALA,RBM14,RPL23,RPL5,SAR1A,SF3B2,SOD2,SRC,STAT1,STING1,SUN2,TGFBR2,TMPO,TP53BP1,TP53I3,TUBA4A,XRCC5
Free Radical Scavenging	Production of reactive oxygen species	4.75e-07	-1.068		AIFM1,ALDH3A2,ANXA2,APP,BAX,CAT,CAV1,CD44,CUL4B,DCN,FTL,HADHA,HMGB1,HNRNPK,HSP90AB1,HSPB6,ICAM1,IDH1,LETM1,MPRIP,MYLK,PARK7,PPIA,PRCP,PRDX2,PRNP,PTGS1,RAB7A,RTN4,SOD1,SOD2,SPAG9,SRC,TAGLN,TGM2,TXNRD1,VDAC1
Cellular Movement,Hematological System Development and Function,Immune Cell Trafficking	Transmigration of leukocytes	4.88e-07	0.526		APP,CAMK2D,CAT,CAV1,CD44,COL1A1,DCN,ENG,GNAI3,ICAM1,ITGB1,MMP14,MYH9,MYLK,RAP1A,RTN4,SOD1,TGFBR2,TGM2,THY1
Cancer,Neurological Disease,Organismal Injury and Abnormalities	Glioblastoma	4.98e-07			ACTN1,AKAP12,ALCAM,ATIC,ATP2A2,ATP6V1E1,CAV1,CD44,COL1A1,COL1A2,CSPG4,CSRP1,CTNNB1,ENG,GART,GLB1,HNRNPA1,HNRNPA2B1,HSP90AB1,IDH1,ITGB5,MARCKS,MMP14,MYH9,NES,NPM1,PA2G4,PARP1,PRNP,RECK,RPL22,RPL5,S100A4,SF3B2,SHMT2,SRC,ST13,TGFBI,TGFBR2,TUBA4A
Cell Death and Survival	Apoptosis of prostate cancer cell lines	5.16e-07	-0.046		AKAP12,ALCAM,BAX,CAT,CAV1,COPZ1,FASN,HSPA1A/HSPA1B,IGFBP4,ITGB1,LGALS3,NAPA,PARP1,PEBP1,PPIA,PRKAR1A,PSME3,SOD1,SOD2,SRC,TLN1,UACA
Cell Cycle	Interaction of DNA	5.2e-07	-1.766		AIMP1,ALYREF,APEX1,APP,ARSB,ASS1,CAT,CAV1,CFL1,CRIP2,CTNNB1,DAB2,FBN1,FUS,GSTP1,HMGA1,HMGB1,HNRNPC,HSPA1A/HSPA1B,IFI16,ITGA2,LOX,NCL,PARP1,PBXIP1,PCNA,PDIA3,PPIA,PRDX4,PRKDC,PSME3,RANBP2,SFPQ,SOD1,SOD2,SRC,STAT1,TAGLN,TGM2,TRIM28,TXNRD1,UBE2N,XRCC6,YBX1,YBX3
Hereditary Disorder,Neurological Disease,Organismal Injury and Abnormalities	Familial motor neuron disease	5.28e-07			AARS1,ANXA11,ASAH1,DNAJC13,EIF4G1,EWSR1,FUS,GBA,HNRNPA1,HNRNPA2B1,HSPB1,MATR3,PARK7,PSAP,SOD1,TUBA4A,UCHL1,VPS35,WARS1
Cancer,Organismal Injury and Abnormalities	Adenoma	5.34e-07	-1.953		ACSF2,ANXA2,ANXA5,APP,ASS1,CAD,CAV1,CD44,COL1A1,COL1A2,CTNNB1,CTSB,DCN,DDOST,DDX17,DDX5,ETHE1,FABP3,FKBP10,FLNC,GSTP1,HMGA1,HSP90AB1,HUWE1,ITGB1,LGALS3,MMP14,MYLK,PARK7,PPA1,PRDX2,PRDX6,PRKAR1A,PTGIS,PTGS1,RALY,RUVBL1,SLC39A14,SRC,SRSF1,TGFBR2,TGM2,THY1,UGP2
Cellular Development,Cellular Growth and Proliferation	Colony formation of cells	5.37e-07	0.184		AIFM1,AKAP12,BAG3,CAT,CAV1,CD44,CD9,CTNNB1,CTSB,CTSD,DCN,DDX5,EIF6,ELAVL1,ENO1,EZR,GJA1,GSTO1,HDGF,HMGA1,HNRNPA2B1,HSPA1A/HSPA1B,IDH1,IFI16,IGFBP4,LIMA1,LOX,MMP14,MMP2,NPM1,PARP1,PBXIP1,PDLIM2,PPP1R12C,PRKAR1A,RALA,RAN,RUVBL1,RUVBL2,S100A10,SAFB,SLC3A2,SOD1,SOD2,SRC,STRAP,SUGT1,TGM2
Free Radical Scavenging,Small Molecule Biochemistry	Catabolism of hydrogen peroxide	5.5e-07	1.154		APP,CAT,PRDX2,PRDX3,PRDX6,PTGS1,TXNRD1
Cellular Assembly and Organization	Formation of nuclear speckles	5.5e-07	-0.051		ELAVL1,FUS,G3BP1,NONO,RBM14,UBAP2L,YBX1
Cancer,Endocrine System Disorders,Organismal Injury and Abnormalities	Thyroid follicular adenoma	5.5e-07			ANXA5,CTSB,GSTP1,HSP90AB1,PARK7,PRDX2,PRDX6
Nervous System Development and Function,Skeletal and Muscular System Development and Function	Motor function	5.51e-07	-1.105		APP,CANX,CTNNB1,FABP3,FTL,GBA,GJA1,HLA-A,HSPA1A/HSPA1B,HSPB1,MAP1B,NRP1,PRNP,S100A10,SERPINE2,SOD1,TGM2
Cellular Function and Maintenance	Endocytosis by tumor cell lines	5.8e-07	0.452		ATP6V0D1,ATP6V1A,ATP6V1B2,ATP6V1D,ATP6V1E1,CAV1,DAB2,ITGB1,RPS21,RUVBL2,SCARB2,SF3B3,SFPQ,SRC
Cellular Movement	Cell movement of muscle cells	5.96e-07	-0.314		ATP2A2,CAMK2D,CD44,COL1A1,CRIP2,FBN1,FHL1,GJA1,HMGB1,IGFBP4,ILF3,ITGB1,ITGB5,LOX,MMP2,NACA,PARVA,PPIA,RTN4,S100A4,TPT1,VAMP3
Cellular Growth and Proliferation	Colony formation	6.07e-07	-0.201		AHCY,AIFM1,AKAP12,BAG3,CAT,CAV1,CD44,CD9,CTNNB1,CTSB,CTSD,DCN,DDX5,EIF6,ELAVL1,ENO1,EZR,GJA1,GSTO1,HDGF,HMGA1,HNRNPA2B1,HSPA1A/HSPA1B,IDH1,IFI16,IGFBP4,LGALS3,LIMA1,LOX,MMP14,MMP2,NPM1,PARP1,PBXIP1,PDLIM2,PPP1R12C,PRKAR1A,PXN,RALA,RAN,RUVBL1,RUVBL2,S100A10,SAFB,SLC3A2,SOD1,SOD2,SRC,STRAP,SUGT1,TGM2,UGDH
Cancer,Neurological Disease,Organismal Injury and Abnormalities	Central nervous system solid tumor	6.14e-07	0.478		ABCD3,ACAA1,ACADVL,ACSF2,ACTN1,AHCY,AHNAK,AHNAK2,AIMP1,AKAP12,ALAD,ALCAM,ALDH1B1,ALDH3A2,ALYREF,ANP32B,ANPEP,ANXA11,ANXA2,ANXA5,AP2A1,APEX1,APMAP,APP,APPL2,ARL8B,ARSB,ASS1,ATIC,ATL3,ATP2A2,ATP2B4,ATP5F1B,ATP6V0A1,ATP6V1A,ATP6V1B2,ATP6V1C1,ATP6V1E1,ATP6V1H,BAG3,BAX,BCLAF1,BLVRB,BUB3,CACNA2D1,CACYBP,CAD,CANX,CAT,CAV1,CD109,CD276,CD44,CD59,CDC42BPB,CKAP4,CKAP5,CKB,CMAS,CNN3,CNP,COL12A1,COL1A1,COL1A2…
Cellular Movement,Connective Tissue Development and Function	Cell movement of fibroblast cell lines	6.65e-07	0.94		APPL2,CD44,CNN3,CTNNB1,DAB2,FH,FLNC,GNG12,GPC1,HMGB1,IFI16,ITGB1,LIMA1,LOX,LPXN,MAPRE1,MMP14,MYLK,PXN,RTN4,SRC,TGM2,VIM
Neurological Disease,Organismal Injury and Abnormalities	Brain lesion	6.82e-07	-0.265		ABCD3,ACAA1,ACADVL,ACSF2,ACTN1,AHCY,AHNAK,AHNAK2,AIMP1,AKAP12,ALAD,ALDH1B1,ALDH3A2,ALYREF,ANP32B,ANPEP,ANXA11,ANXA2,ANXA5,AP2A1,APEX1,APMAP,APP,APPL2,ARL8B,ARSB,ASS1,ATIC,ATP2A2,ATP2B4,ATP5F1B,ATP6V0A1,ATP6V1A,ATP6V1B2,ATP6V1C1,ATP6V1H,BAG3,BAX,BCLAF1,BLVRB,BUB3,CACNA2D1,CACYBP,CAD,CANX,CAT,CAV1,CD109,CD276,CD44,CD59,CDC42BPB,CKAP4,CKAP5,CKB,CMAS,CNN3,CNP,COL12A1,COL1A1,COL1A2,COPS4,COPZ1,CPSF6,C…
Cancer,Organismal Injury and Abnormalities,Reproductive System Disease,Skeletal and Muscular Disorders	Uterine smooth muscle tumor	6.82e-07			ALDH1B1,ANXA2,CNP,COL12A1,COL1A1,COL1A2,CRABP2,CTNND1,DDX6,FBN1,FKBP1A,HSD17B10,HSP90AB1,MGST1,MMP2,MYH10,MYL6,PCNA,RAB23,RAB9A,RPL19,RPL9,SEC22B,SF3A1,SOD2,TGFBI,TPBG,TUBA4A
Developmental Disorder,Hereditary Disorder,Metabolic Disease,Organismal Injury and Abnormalities	Fatty acid oxidation disorder	6.96e-07			ACADVL,CPT1A,ETFA,ETFB,HADHA,HADHB,HMGCL,HSD17B10,OGDH
Carbohydrate Metabolism	Catabolism of polysaccharide	7.08e-07	1.96		AP2A1,ARSB,CD44,CSPG4,CTSB,DCN,GLB1,GNS,GPC1,HEXA,HEXB,MMP2,PGM1,PYGB,PYGL
Cardiovascular Disease,Organismal Injury and Abnormalities,Reproductive System Disease	Maternal hypertension	7.1e-07			AHNAK,AKAP12,ALDH3A2,ARL8B,ATL3,ATP2A2,ATP6V1A,BCLAF1,CACNA2D1,CANX,CD81,CKB,COL12A1,COMT,CSRP1,CYB5R3,EMILIN1,ENG,FABP3,FAP,FHL1,GNAI3,GSTP1,HDGF,HUWE1,ICAM1,KANK2,MYLK,NUCB2,NUMA1,PARP1,PPP1R12C,PTGIS,PTGS1,RPS3,RTN4,SGCD,SYNCRIP,TAGLN2,THRAP3,TLN1,TPR,YBX3
Lipid Metabolism,Molecular Transport,Small Molecule Biochemistry	Accumulation of ganglioside GM2	7.13e-07	-1.964		GBA,GLB1,HEXA,HEXB,NPC2
Cancer,Organismal Injury and Abnormalities,Reproductive System Disease	Uterine tumor	7.16e-07			ACSL3,ACTN1,AHCY,AHNAK,AHNAK2,AIFM1,AK3,AKAP12,AKR7A2,ALDH1B1,ALDH3A2,ALYREF,ANP32B,ANXA11,ANXA2,ANXA5,AP2A1,APP,APPL2,ARL8B,ATIC,ATL3,ATP6V1A,ATP6V1B2,ATP6V1H,BASP1,BCLAF1,CACNA2D1,CAD,CAPG,CAV1,CBX3,CD109,CD44,CEP170,CKAP5,CNP,COL12A1,COL1A1,COL1A2,COPS4,CPSF6,CPT1A,CRABP2,CSDE1,CSE1L,CSPG4,CTNNA1,CTNNB1,CTNND1,CTSA,CTSB,CTSD,CUL4B,DAB2,DCN,DDX6,DHX9,DLD,DNAJC13,DPYSL2,EEA1,EEF2,EFTUD2,EIF2S1,E…
Organismal Injury and Abnormalities,Reproductive System Disease	Benign uterine disease	7.2e-07			ALDH1B1,ANXA2,CNP,COL12A1,COL1A1,COL1A2,CRABP2,CTNNB1,CTNND1,DDX6,FBN1,FKBP1A,HSD17B10,HSP90AB1,MGST1,MMP2,MYH10,MYL6,PCNA,RAB23,RAB9A,RPL19,RPL9,SEC22B,SF3A1,SOD2,TGFBI,TPBG
Cancer,Organismal Injury and Abnormalities	Metastasis of cells	7.29e-07	1.173		ALCAM,ASAH1,CAV1,CD44,CD59,CSE1L,CTHRC1,CTNNB1,CTNND1,CTSB,EZR,FASN,HTRA1,ITGA2,ITGB1,LGALS3,LOX,MAP4,MMP2,PCNA,PDCD5,PDLIM1,PRDX2,PRNP,PXN,RNH1,S100A4,SDCBP,SEPTIN9,SRC,TGFBR2,THY1,TLN1,TP53BP1,UBE2N,UGDH,VIM
Cellular Assembly and Organization,Cellular Function and Maintenance,Tissue Development	Formation of actin stress fibers	7.29e-07	1.077		AIMP1,CAV1,CD44,CDC42BPB,CTNND1,DAB2,GNB1,GNG12,ITGB1,ITGB5,KANK2,LAMTOR1,MMP2,MPRIP,MYLK,NPM1,PDLIM1,PI4K2A,PXN,S100A10,SRC,STMN1,TGFBI,THY1,TPM1,TPM2,TPM3
Organismal Injury and Abnormalities,Renal and Urological Disease	Nephrotoxicity	7.38e-07			ACAA1,FABP3,FASN,FBN1,FKBP1A,GSTP1,HADHA,HSPB1,LGALS3,S100A10,SLC25A11,TXNRD1,YBX1,YWHAH
Developmental Disorder,Neurological Disease	Congenital neurological disorder	7.58e-07	-0.479		AHNAK,AIFM1,ALDH7A1,APP,ARL3,ARSB,ATP6V1B2,CAD,CAV1,CFL1,CNN3,COL1A1,CTNNB1,CTSA,CTSD,CUL4B,DLD,EFTUD2,ENG,ERGIC1,FBN1,FKBP1A,FLOT2,GBA,GBE1,GLB1,GPC1,H1-4,HADHA,HADHB,HEXA,HEXB,HNRNPK,HSD17B4,IARS2,ITGB1,LAMC1,LNPK,MAP1B,MTHFD1,MTHFD1L,NAGA,OPA1,PARP1,PGRMC2,PHGDH,PLCD1,PRKAR1A,PRNP,PRPS1,PSAP,PTGIS,RALA,RTN4,SARS1,SLC39A14,SMARCC2,SOD2,SUCLA2,SUCLG1,TPP1,TUBB6,UBA2,VPS26A,YBX1,YBX3
Cancer,Organismal Injury and Abnormalities,Reproductive System Disease,Skeletal and Muscular Disorders	Uterine leiomyoma	7.71e-07			ALDH1B1,ANXA2,CNP,COL12A1,COL1A1,COL1A2,CRABP2,CTNND1,DDX6,FBN1,FKBP1A,HSD17B10,HSP90AB1,MGST1,MMP2,MYH10,MYL6,PCNA,RAB23,RAB9A,RPL19,RPL9,SEC22B,SF3A1,SOD2,TGFBI,TPBG
Cardiovascular System Development and Function,Cell Morphology	Branching of vasculature	7.89e-07	-1.227		APP,CAT,CD44,CTBP2,HMGB1,HTRA1,IGFBP4,NRP1,PRCP,RECK,RTN4,SARS1,TGFBI,TGFBR2,VIM
Cardiovascular System Development and Function,Organ Morphology,Organismal Development	Morphology of heart	8.03e-07			ACADVL,ADK,AIFM1,AKAP12,ARSB,ATP2A2,ATP6V1E1,BAG3,CACNA2D1,CAMK2D,CAV1,COMT,CPT1A,CSDE1,CTNNB1,CTSB,CTSD,FABP3,FASN,FKBP1A,FLNC,FUBP1,GBE1,GJA1,HADHA,HMGB1,HMGCL,HP1BP3,HUWE1,ITGA2,LASP1,MMP14,MMP2,MYH10,MYH9,MYL9,PARK7,PARP1,PDCD5,PDLIM5,PLA2G15,PLEC,PPIA,PRKAR1A,RTN4,S100A10,SDHB,SGCD,SLC25A1,SLC25A11,SOD2,SUCLG1,TGFBR2,TGM2,TKT,TLN1,TMEM43,TMPO,TOR1AIP1,TPI1,TPM1,VDAC1,VDAC2
Inflammatory Disease	Severe inflammatory disorder	8.03e-07			ACTN1,AIMP1,ANPEP,CD44,CD9,CTSD,CTSZ,EIF4A2,ELAVL1,FKBP1A,FLOT2,GSTO1,H2AC6,LAMP1,MYL6,NCL,OSBPL3,PABPC1,PGRMC1,PPIA,PTGS1,PYGL,STING1,TCIRG1,TGFBR2,TKT,TPM3,VAMP3
Cellular Movement	Migration of melanoma cell lines	8.04e-07	0.897		AHNAK,AKAP12,ALCAM,CD44,CD81,HNRNPA2B1,HSPA1A/HSPA1B,ITGA2,ITGB1,ITGB5,MMP14,MMP2,NRP1,PRDX2,PRNP,SDCBP,SEPTIN9
Protein Degradation,Protein Synthesis	Degradation of Gelatin	8.06e-07	1.977		CAV1,CSPG4,MMP14,MMP2,NUCB1,RAB7A,S100A4
Neurological Disease	Degeneration of nervous system	8.27e-07	-2.128	Decreased	AIFM1,APP,BAX,CAV1,CNP,CTSB,CTSD,FABP3,GBA,GET3,GLB1,HEXB,HSD17B4,LAMC1,LMNB1,NPC2,PARK7,PRNP,PSAP,SCARB2,SH3GL1,SOD1,SOD2,STAT1,STMN1,TGFBR2,TGM2,UCHL1,VIM,VPS35
Cancer,Gastrointestinal Disease,Organismal Injury and Abnormalities	Upper gastrointestinal tract tumor	8.39e-07	0		ACAA1,ACSF2,ACSL3,ADK,AHNAK,AHNAK2,AIFM1,ALCAM,ALYREF,ANO10,ANPEP,ANXA11,APP,APPL2,ARSB,ATIC,ATL3,ATP2A2,ATP5F1B,ATP6V1A,ATP6V1E1,BAG3,BAX,CACNA2D1,CAD,CAMK2D,CANX,CAPRIN1,CAV1,CCAR2,CCT6A,CD109,CD276,CD44,CDC42BPB,CDV3,CEP170,CKB,COL12A1,COL1A1,COL1A2,CRELD2,CRIP2,CSPG4,CTBP2,CTHRC1,CTNNA1,CTNNB1,CTNND1,CTSD,CTSK,CYB5A,DAB2,DCN,DDX17,DDX5,DDX6,DHRS7,DNAJC13,DSTN,EEA1,EEF2,EFTUD2,EIF2A,EIF5B,EML4…
Organismal Injury and Abnormalities,Respiratory Disease	Severe pulmonary disease	8.45e-07			ACTN1,AIMP1,ANPEP,CD9,CTSZ,EIF4A2,ELAVL1,FLOT2,GSTO1,H2AC6,HSPA1A/HSPA1B,LAMP1,MYL6,NCL,OSBPL3,PABPC1,PGRMC1,PYGL,TCIRG1,TKT,TPM3,VAMP3
Embryonic Development,Organismal Development	Development of body trunk	8.59e-07	0.91		AKAP12,ANPEP,ANXA2,ANXA4,ARL3,ARSB,ASAH1,ATP2A2,BAX,BCLAF1,CAMK2D,CAT,CAV1,CAV2,CD44,CD81,CD9,CTBP2,CTNNB1,CTNND1,CTSK,EHD3,EMILIN1,ENG,EZR,FASN,FBN1,FH,FHL1,FKBP1A,FUBP1,GJA1,GSTK1,HDGF,HNRNPK,HNRNPU,HP1BP3,HSPB1,ICAM1,IFI16,ITGA2,ITGB1,LAMC1,LGALS3,LMNB1,LOX,MATR3,MFGE8,MMP14,MMP2,MTHFD1,MYH10,MYLK,NACA,NPC2,NRP1,PARP1,PCNA,PHB2,PLA2G15,PLEC,PRDX2,PRKAR1A,PRKDC,PSAP,PXN,RAB9A,RPL22,SAFB,SGCD,SO…
Cardiovascular Disease,Hereditary Disorder,Organismal Injury and Abnormalities	Familial cardiovascular disease	8.59e-07			ACADVL,APP,BAG3,CACNA2D1,CAV1,CKAP4,COL1A1,COL1A2,COMT,DCN,EIF2A,ENG,FBN1,FHL1,FKBP1A,FLNC,GJA1,GLB1,HMGB1,HTRA1,IMPDH2,LAMC1,LOX,MYLK,NONO,NRP1,PLEC,PPA2,PPIA,PRKAR1A,PRNP,PTGIS,PTGS1,PYGL,SARS1,SGCD,SOD2,STING1,TGFBR2,TKT,TMEM43,TMPO,TPM1,VIM
Organismal Injury and Abnormalities,Skeletal and Muscular Disorders	Atrophy of muscle	8.67e-07	-0.863		AARS1,AIFM1,ASAH1,BAG3,BUB3,COL12A1,DDX5,FUS,GJA1,H6PD,HADHB,HEXB,HSPB1,INF2,KARS1,MMP2,PRPS1,PSAP,RAB7A,SEPTIN9,SOD1,SPTLC1,WARS1
Cellular Movement,Hematological System Development and Function,Immune Cell Trafficking	Cell movement of leukocytes	9e-07	0.547		ALCAM,ANXA2,APP,BLVRA,CAMK2D,CAPG,CAT,CAV1,CD276,CD44,CD81,CD9,CNP,COL1A1,CTNNB1,CTSB,CTSK,CTSZ,DCN,DPYSL2,ELAVL1,ENG,EZR,FASN,FLOT1,GBA,GJA1,GNAI3,HLA-A,HMGB1,HNRNPL,HSPB1,ICAM1,IKBIP,ITGA2,ITGB1,LGALS3,LMNB1,LOX,MMP14,MMP2,MYH9,MYLK,NPM1,OPA1,PARP1,PLEC,PPIA,PRCP,PRNP,RAP1A,RTN4,S100A10,S100A4,SERPINE2,SOD1,SPTLC1,STAT1,STING1,TCIRG1,TGFBR2,TGM2,THY1,TLN1,YBX1
Cellular Assembly and Organization	Assembly of nuclear speckles	9.05e-07	0.393		ELAVL1,G3BP1,NONO,RBM14,UBAP2L,YBX1
Lipid Metabolism,Small Molecule Biochemistry	Metabolism of medium chain dicarboxylic acid	9.05e-07			FH,MDH2,ME1,SDHB,SUCLA2,SUCLG1
Organismal Injury and Abnormalities	Benign head and neck lesion	9.26e-07			ANXA2,ANXA5,APP,ASS1,CAD,CTNNB1,CTSB,DCN,EXOC2,FKBP10,FKBP1A,GSTP1,HMGA1,HSP90AB1,LGALS3,MMP14,PARK7,PRDX2,PRDX6,RALY,SRSF1,TGM2,THY1
Developmental Disorder,Hereditary Disorder,Organismal Injury and Abnormalities,Skeletal and Muscular Disorders	Dystrophy of muscle	9.6e-07			AHNAK,CAV2,CFL1,CNN3,COL12A1,COL1A1,COL1A2,DAB2,DDX5,EMILIN1,ENG,FHL1,HLA-A,HLA-C,ITGB1,LOX,MGST1,PGRMC1,PLEC,PLOD2,PSAP,SDCBP,SGCD,SUN2,TAGLN,TGFBI,TGFBR2,TMEM43,TOR1AIP1
Cancer,Hematological Disease,Immunological Disease,Organismal Injury and Abnormalities	Plasma cell dyscrasia	9.67e-07			AHNAK2,ANXA11,ANXA2,ANXA4,ANXA5,ATP6V1E1,BCLAF1,CAV1,CD44,CDV3,COMT,CTBP2,CTSK,CUL4B,EML4,ESYT2,FASN,FKBP1A,FUBP1,FUS,G3BP1,GART,H1-4,H2AC6,HLA-A,HSP90AB1,HUWE1,IDH1,IMPDH2,LAMP1,MMP2,MTCH2,NONO,NUCB2,PARP1,PCNA,PDIA6,PPIA,PSMB1,PSME3,PTGS1,RALA,RALY,RBM25,SOD2,SSB,TUBA4A,VIM,XRCC6
Metabolic Disease,Organismal Injury and Abnormalities	Glucose metabolism disorder	1.02e-06	-3.279	Decreased	ABCD3,ACAA1,ACAA2,ACADVL,ADK,AKR1C3,ANXA11,ANXA2,ANXA5,APPL2,ATP2A2,ATP2B4,BAG3,BAX,CACNA2D1,CANX,CAPG,CAT,CAV1,CCAR2,CD44,COL12A1,COL1A1,COL1A2,CPT1A,CSPG4,CTHRC1,CTNNB1,CTSB,CTSD,CTSK,DPP7,ECHS1,EEF2,ELAVL1,FABP3,FASN,FKBP1A,FLOT1,GALNT2,GANAB,GBE1,GJA1,GLUD1,GPD2,GSTK1,GSTO1,GSTP1,H6PD,HADHA,HLA-A,HLA-C,HMGA1,HMGCL,HSPA1A/HSPA1B,HSPB1,HUWE1,ICAM1,IFI16,IMPDH2,ITGB5,LGALS3,ME1,MGST1,MMP14,MMP2,…
Molecular Transport,Protein Synthesis,Protein Trafficking	Localization of protein	1.05e-06	-1.961		ANXA2,APEX1,ARL6IP5,CAV1,CD81,DHCR24,EHD3,EZR,FKBP1A,FLOT1,FLOT2,FTL,HLA-A,ITGB1,LGALS3,MAPRE1,NPM1,PRNP,RAB34,RAB35,RAB9A,RAP1A,S100A10,SEPTIN2,TMED2,TPBG,TPR,TRIM25
Cell Morphology,Cellular Function and Maintenance,DNA Replication, Recombination, and Repair	Double-stranded DNA break repair of tumor cell lines	1.07e-06	0.346		APP,CTNNB1,FASN,NPM1,PARP1,PRPF19,TP53BP1,TP53I3,UBE2N,UCHL1,XRCC5,XRCC6
Cancer,Organismal Injury and Abnormalities	Pelvic adenocarcinoma	1.13e-06			ACADVL,ACSF2,ACSL3,ACTN1,AHCY,AHNAK,AHNAK2,AIFM1,AK3,AKAP12,ALDH1B1,ALDH3A2,ALDH7A1,ANP32B,ANXA11,ANXA2,ANXA5,APEX1,APP,APPL2,ARL8B,ARSB,ATIC,ATL3,ATP2B4,ATP6V1B2,ATP6V1D,ATP6V1H,BASP1,BCLAF1,CACNA2D1,CAD,CALU,CAPG,CBX3,CCT6A,CD109,CD44,CDC42BPB,CEP170,CKAP4,CKAP5,CNP,COL12A1,COL1A1,COL1A2,COMT,COPS4,CPSF6,CPT1A,CRABP2,CSDE1,CSE1L,CSPG4,CTNNA1,CTNNB1,CTNND1,CTSA,CTSD,CUL4B,CYB5R3,DAB2,DCN,DDX17,D…
Hereditary Disorder,Neurological Disease,Organismal Injury and Abnormalities	Hereditary peripheral neuropathy	1.14e-06			AARS1,AIFM1,ASAH1,ATL3,BAG3,COL12A1,FUS,HADHB,HSPB1,IARS2,INF2,KARS1,OPA1,PRPS1,RAB7A,SEPTIN9,SPTLC1,TUBB6,UCHL1,WARS1,ZFR
Cardiovascular Disease,Cardiovascular System Development and Function,Organ Morphology,Organismal Development,Organismal Injury and Abnormalities,Skeletal and Muscular Disorders	Idiopathic dilated cardiomyopathy	1.17e-06			SDHB,SLC25A1,SLC25A11,SOD2,SUCLG1,TPI1,VDAC1,VDAC2
Cell-To-Cell Signaling and Interaction	Binding of breast cancer cell lines	1.18e-06	1.913		CD44,DCN,ICAM1,ITGB1,ITGB5,LASP1,LGALS3,MMP14,MMP2,MYO6,PDLIM2,PTGES3,SACM1L,THY1
Cellular Assembly and Organization	Formation of vacuole	1.18e-06	-1.195		APP,BAG3,CTSD,LAMP1,LMNB1,RAB23,RAB35,RAB5A,RAB7A,SOD1,SOD2,STING1,STX12,TCIRG1
Organismal Injury and Abnormalities,Renal and Urological Disease	Proximal tubular toxicity	1.18e-06			ACAA1,FABP3,FASN,FBN1,GSTP1,HADHA,HSPB1,LGALS3,S100A10,SLC25A11,TXNRD1,YBX1,YWHAH
Cell Death and Survival,Organismal Injury and Abnormalities	Necrosis of epithelial tissue	1.22e-06	-0.732		AIFM1,AIMP1,APP,ASS1,BAX,CAT,CAV1,CD44,CNP,CTNNA1,CTNNB1,CTSB,CUL4B,DAB2,DCN,DDX17,DFFA,ENG,FAP,FASN,HMGB1,HSPB1,ICAM1,ITGA2,ITGB1,LGALS3,MFGE8,MMP2,MTCH2,MYLK,NCL,NPM1,PARK7,PARP1,PHB2,PPIA,PRDX2,PRDX6,PRKDC,PRNP,PTGIS,PTGS1,SOD1,SOD2,SRC,STAT1,STMN1,STRAP,TGFBR2,TGM2,VDAC1
Cellular Movement,Hair and Skin Development and Function	Cell movement of epithelial cell lines	1.29e-06	1.209		ALCAM,APP,FBLN2,ICAM1,ITGA2,ITGB1,MAPRE1,MMP2,MYH10,PA2G4,PPIA,PXN,RECK,SARS1,SRC,SRSF1,TGFBI,TXNRD1,VIM
Cell-To-Cell Signaling and Interaction	Aggregation of cells	1.29e-06	0.537		APP,CD44,CD9,CSRP1,CTNNB1,CTNND1,DAB2,HMGB1,HNRNPA2B1,HSPB1,ICAM1,ITGA2,ITGB1,LAMP1,LOX,MMP14,MYH10,MYH9,MYL9,MYLK,NRP1,P4HB,PDIA3,PPIA,PRDX2,PTGS1,PXN,SERPINE2,SLC3A2,SOD1,TLN1,TXNRD1
Cardiovascular Disease,Organismal Injury and Abnormalities,Reproductive System Disease	Preeclampsia	1.31e-06			AHNAK,AKAP12,ALDH3A2,ARL8B,ATL3,ATP2A2,ATP6V1A,BCLAF1,CANX,CD81,CKB,COL12A1,COMT,CSRP1,CYB5R3,EMILIN1,ENG,FABP3,FAP,FHL1,GNAI3,GSTP1,HDGF,HUWE1,ICAM1,KANK2,MYLK,NUCB2,NUMA1,PARP1,PPP1R12C,PTGIS,PTGS1,RPS3,RTN4,SGCD,SYNCRIP,TAGLN2,THRAP3,TLN1,TPR,YBX3
Lipid Metabolism,Small Molecule Biochemistry	Metabolism of glycosphingolipid	1.34e-06	2.387	Increased	APP,ASAH1,BAX,CD9,CTSA,ESYT2,GBA,GLB1,HEXA,HEXB,PSAP,SPTLC1,SUMF2
Neurological Disease	Dyskinesia	1.34e-06			AHCY,AIFM1,ALDH6A1,ARL3,ATP2A2,ATP5MG,ATP6V1A,ATP6V1B2,BASP1,BAX,CAV1,CD44,CKB,CTNNB1,ETFB,GJA1,GNB1,GPD2,HADHB,HNRNPU,HSPA1A/HSPA1B,IMPA1,LDHB,MYL12A,MYO1B,NAPA,NPM1,PARP1,PCNA,PDLIM1,PGRMC1,PLOD2,PPIA,PRDX2,PRDX6,RAB5A,RPSA,S100A10,SCARB2,SDHB,STOM,SUCLA2,SYPL1,TGM2,TPI1,TPM3,TUFM,UCHL1,XRCC6
Skeletal and Muscular Disorders,Skeletal and Muscular System Development and Function	Abnormal morphology of muscle	1.36e-06			ACADVL,ATP2A2,BAG3,BAX,CAMK2D,CAV1,CAV2,COL12A1,DCN,ENG,FBN1,FKBP1A,FLNC,H6PD,HADHA,ILF3,LMNB1,LOX,MMP14,MMP2,MYH10,MYOF,PDLIM5,PLEC,PSAP,SCARB2,SOD2,SUN2,TGM2,VDAC3
Amino Acid Metabolism,Small Molecule Biochemistry	Metabolism of sulfur amino acid	1.36e-06			AHCY,GART,MTHFD1,PCYOX1,PHGDH,SARS1,SHMT2,TST,TXNRD1
Cardiovascular Disease,Cardiovascular System Development and Function,Organ Morphology,Organismal Development,Organismal Injury and Abnormalities	Abnormal morphology of heart	1.38e-06			ACADVL,ADK,AIFM1,AKAP12,ARSB,ATP2A2,ATP6V1E1,BAG3,CACNA2D1,CAMK2D,CAV1,COMT,CPT1A,CSDE1,CTNNB1,CTSB,CTSD,FABP3,FASN,FKBP1A,FLNC,FUBP1,GBE1,GJA1,HADHA,HMGB1,HMGCL,HUWE1,LASP1,MMP14,MMP2,MYH10,MYH9,MYL9,PARK7,PARP1,PDLIM5,PLA2G15,PLEC,PPIA,PRKAR1A,RTN4,S100A10,SDHB,SGCD,SLC25A1,SLC25A11,SOD2,SUCLG1,TGFBR2,TGM2,TLN1,TMEM43,TMPO,TOR1AIP1,TPI1,TPM1,VDAC1,VDAC2
Cancer,Organismal Injury and Abnormalities,Skeletal and Muscular Disorders	Smooth muscle tumor	1.39e-06			ALDH1B1,ANXA2,CD44,CNP,COL12A1,COL1A1,COL1A2,CRABP2,CTNND1,DDX6,FBN1,FH,FKBP1A,HMGA1,HSD17B10,HSP90AB1,MGST1,MMP2,MYH10,MYL6,PCNA,RAB23,RAB9A,RPL19,RPL9,SEC22B,SF3A1,SOD2,TGFBI,TPBG,TUBA4A
Cellular Development,Cellular Growth and Proliferation	Proliferation of blood cells	1.45e-06	-1.763		ADK,AHNAK,ALCAM,ANPEP,BAX,BCLAF1,CAT,CD276,CD44,CD59,CD81,CTNNB1,CTSD,CTSZ,DAB2,DCN,EHD3,ELAVL1,EZR,FKBP1A,FTL,FUBP1,GBA,GJA1,GSTP1,HMGA1,HMGB1,HNRNPA2B1,HNRNPL,HSPA1A/HSPA1B,HTRA1,ICAM1,IMPDH2,ITGB1,LAMTOR1,LAMTOR2,LGALS3,LOX,MYH10,MYH9,NPM1,NRDC,PARP1,PIEZO1,PPIA,PRDX2,PRKAR1A,PRNP,RPS3,RUVBL2,SH3GL1,SH3KBP1,SLC3A2,SOD1,SRC,STAT1,STING1,TCIRG1,TGFBR2,THY1,TLN1,TPP2,TPT1,UBE2N,VIM,XRCC5
Cell Morphology,Cellular Assembly and Organization	Morphology of nucleus	1.45e-06			AIFM1,APP,BUB3,EEF2,LMNB1,MAP4,MAPRE1,PARP1,RAN,SERPINE2,SOD1,SRC,STMN1,SUGT1,TGFBI,TMOD3,TMPO,TOR1AIP1,TPP2,VIM,XRCC5,XRCC6
Neurological Disease,Organismal Injury and Abnormalities	Astrocytosis	1.47e-06	-2.219	Decreased	ADK,APP,CAV1,CTSB,GJA1,HSD17B4,LAMP1,LMNB1,MMP2,PRNP,PSAP,SCARB2,SOD1,SSB
Developmental Disorder,Hereditary Disorder,Metabolic Disease,Organismal Injury and Abnormalities	Inborn error of amino acid metabolism	1.54e-06			ADK,AHCY,ALDH6A1,ASS1,CYB5R3,DLD,ETFA,ETFB,GLUD1,HMGCL,HSD17B10,IVD,MCCC2,OGDH,SUCLA2,SUCLG1
Cellular Function and Maintenance	Endocytosis by cervical cancer cell lines	1.55e-06	0.183		ATP6V0D1,ATP6V1A,ATP6V1B2,ATP6V1D,ATP6V1E1,DAB2,RPS21,RUVBL2,SCARB2,SF3B3,SFPQ
Cellular Assembly and Organization	Resealing of plasma membrane	1.57e-06	1		CTNNB1,GJA1,LAMP1,MYH10,MYH9
Cellular Assembly and Organization	Distribution of lysosome	1.57e-06			KIF5B,LAMTOR1,MYO1B,RAB34,SRC
